# Supplementary material for: Tris(η5-cyclo­penta­dien­yl)-tris­[η6-[9,10-dihydro­anthracene-9,10-endo-3′,4′-(N-benz­yl)pyrrolidine]]triruthenium(II) tris­(hexa­fluoro­phosphate) acetone disolvate
Source: Acta Crystallogr Sect E Struct Rep Online. 2012 Sep 29;68(Pt 10):m1313–4. doi: 10.1107/S1600536812040652 (PMC3470180; doi:10.1107/S1600536812040652)
Supplement: Supplementary file 1 [file e-68-m1313-sup1.cif]

##############################################################################
#                                                                            #
# This CIF contains the data in a paper accepted for publication in          #
# Acta Crystallographica Section E. It conforms to the requirements of       #
# Notes for Authors for Acta Crystallographica Section E, and has been       #
# peer reviewed under the auspices of the IUCr Commission on Journals.       #
#                                                                            #
# Full details of the Crystallographic Information File format               #
# are given in the paper "The Crystallographic Information File (CIF):       #
# a New Standard Archive File for Crystallography" by S. R. Hall, F. H.      #
# Allen and I. D. Brown [Acta Cryst. (1991), A47, 655-685].                  #
#                                                                            #
# The current version of the core CIF dictionary is obtainable from          #
# ftp://ftp.iucr.org/pub/cif_core.dic.                                       #
#                                                                            #
# Software is freely available for graphical display of the structure(s)     #
# in this CIF. For information consult the CIF software page                 #
# http://www.iucr.org/resources/cif/software.                                #
#                                                                            #
# This file may be used for bona fide research purposes within the           #
# scientific community so long as proper attribution is given to the journal # 
# article from which it was obtained.                                        #
#                                                                            #
##############################################################################
data_I
_audit_creation_method     SHELXL97
_chemical_name_systematic
;
Tris(\h^5^-cyclopentadienyl)-tris[\h^6^-[9,10-dihydroanthracene-9,10-
<i>endo</i>-3',4'-(<i>N</i>-benzyl)pyrrolidine]]triruthenium(II)
tris(hexafluorophosphate) acteone disolvate
;
_chemical_name_common
;
Tris(\h^5^-cyclopentadienyl)-[(tris-\h^6^)-(9,10-dihydroanthracene-9,10-endo-\
3',4'-(<i>N</i>-benzyl)-pyrrolidine)]-triruthenium(II)
tris(hexafluorophosphate)
;
_chemical_formula_moiety     'C40 H38 N Ru3, 3(F6 P), 2(C3 H6 O)'
_chemical_formula_sum     'C46 H50 F18 N O2 P3 Ru3'
_chemical_formula_iupac     '[Ru3 (C25 H23 N) (C5 H5)3] , 3P F6 , 2C3 H6 O]'
_chemical_formula_weight     1386.99
_chemical_melting_point     ?
_symmetry_cell_setting     monoclinic
_symmetry_space_group_name_H-M     'P 21/n'
_symmetry_space_group_name_Hall     '-P 2yn'
loop_
    _symmetry_equiv_pos_site_id
    _symmetry_equiv_pos_as_xyz
    1 x,y,z
    2 1/2-x,1/2+y,1/2-z
    3 -x,-y,-z
    4 1/2+x,1/2-y,1/2+z
_cell_length_a     9.6054(7)
_cell_length_b     36.567(2)
_cell_length_c     14.4207(10)
_cell_angle_alpha     90.00
_cell_angle_beta     105.038(3)
_cell_angle_gamma     90.00
_cell_volume     4891.6(6)
_cell_formula_units_Z     4
_cell_measurement_reflns_used     9276
_cell_measurement_theta_min     2.46
_cell_measurement_theta_max     23.90
_cell_measurement_temperature     193(2)
_exptl_crystal_description     needle
_exptl_crystal_colour     colourless
_exptl_crystal_size_max     0.16
_exptl_crystal_size_mid     0.02
_exptl_crystal_size_min     0.02
_exptl_crystal_density_diffrn     1.883
_exptl_crystal_density_meas     ?
_exptl_crystal_density_method     'not measured'
_exptl_crystal_F_000     2752
_exptl_absorpt_coefficient_mu     1.122
_exptl_absorpt_correction_type     multi-scan
_exptl_absorpt_process_details     '(SADABS; Bruker 2008)'
_exptl_absorpt_correction_T_min     0.8409
_exptl_absorpt_correction_T_max     0.9779
_exptl_special_details
;
Spectroscopic data for the title compound: ^1^H NMR (300 MHz in (CD~3~)~2~CO):
6.68--6.70 (m, 2H, Harom); 6.56--6.58 (m, 2H, Harom); 6.35--6.37 (m, 2H,
Harom); 6.30--6.31 (m, 3H, Harom of Bn); 6.23--6.26 (m, 2H, Harom); 6.00--6.03
(m, 2H, Harom); 5.67 (m, 5H, Cp); 5.43 (s, 5H,Cp); 4.91 (s, 5H, Cp); 4.31 (m,
2H, H~9,10~); 3.16 (s, 2H, H~19~); 3.08--3.10 (m, 2H, H~17~ or H~18~);
2.78--2.84 (m, 2H, H~15+16~); 2.49--2.54 (m, 2H, H~17~ or H~18~). ^13^C NMR (75
MHz in (CD~3~)~2~CO): 115.3, 107.0 (C~11,12,13,14~); 87.5 (CHarom); 87.3 (CH of
Bn); 87.1, 85.9, 84.9, 84.7 (CH arom); 83.2 (Cp); 82.5(Cp); 82.3 (Cp); 58.7
(C~19~); 58.5 (C~17,18~); 48.2 (C~15,16~); 44.3(C~9,10~).
;
_diffrn_ambient_temperature     193(2)
_diffrn_radiation_type     MoK\a
_diffrn_radiation_wavelength     0.71073
_diffrn_radiation_source     'fine-focus sealed tube'
_diffrn_radiation_monochromator     graphite
_diffrn_measurement_device_type     'Bruker Kappa APEXII CCD Quazar'
_diffrn_measurement_method     '\f and \w'
_diffrn_detector_area_resol_mean     ?
_diffrn_reflns_number     75190
_diffrn_reflns_av_R_equivalents     0.0833
_diffrn_reflns_av_sigmaI/netI     0.0884
_diffrn_reflns_theta_min     2.67
_diffrn_reflns_theta_max     28.28
_diffrn_reflns_theta_full     28.28
_diffrn_measured_fraction_theta_max     0.986
_diffrn_measured_fraction_theta_full     0.986
_diffrn_reflns_limit_h_min     -12
_diffrn_reflns_limit_h_max     12
_diffrn_reflns_limit_k_min     -46
_diffrn_reflns_limit_k_max     48
_diffrn_reflns_limit_l_min     -18
_diffrn_reflns_limit_l_max     19
_refine_special_details
;
Refinement of <i>F</i>^2^ against ALL reflections. The weighted <i>R</i>-factor
<i>wR</i> and goodness of fit <i>S</i> are based on <i>F</i>^2^, conventional
<i>R</i>-factors <i>R</i> are based on <i>F</i>, with <i>F</i> set to zero for
negative <i>F</i>^2^. The threshold expression of <i>F</i>^2^ >
\s(<i>F</i>^2^) is used only for calculating <i>R</i>-factors(gt) <i>etc</i>.
and is not relevant to the choice of reflections for refinement.
<i>R</i>-factors based on <i>F</i>^2^ are statistically about twice as large
as those based on <i>F</i>, and <i>R</i>-factors based on ALL data will be
even larger.
;
_reflns_number_total     11960
_reflns_number_gt     7646
_reflns_threshold_expression     I>2\s(I)
_refine_ls_structure_factor_coef     Fsqd
_refine_ls_matrix_type     full
_refine_ls_R_factor_all     0.0999
_refine_ls_R_factor_gt     0.0468
_refine_ls_wR_factor_gt     0.0793
_refine_ls_wR_factor_ref     0.0934
_refine_ls_goodness_of_fit_ref     1.008
_refine_ls_restrained_S_all     1.019
_refine_ls_number_reflns     11960
_refine_ls_number_parameters     871
_refine_ls_number_restraints     738
_refine_ls_number_constraints     ?
_refine_ls_hydrogen_treatment     constr
_refine_ls_weighting_scheme     calc
_refine_ls_weighting_details
       'calc w = 1/[\s^2^(Fo^2^)+(0.0298P)^2^+6.3280P] where P=(Fo^2^+2Fc^2^)/3'
_atom_sites_solution_hydrogens     geom
_atom_sites_solution_primary     direct
_atom_sites_solution_secondary     difmap
_refine_ls_shift/su_max     0.002
_refine_ls_shift/su_mean     0.000
_refine_diff_density_max     0.700
_refine_diff_density_min     -0.765
_refine_ls_extinction_method     none
_refine_ls_extinction_coef     ?
loop_
    _atom_type_symbol
    _atom_type_description
    _atom_type_scat_dispersion_real
    _atom_type_scat_dispersion_imag
    _atom_type_scat_source
    'C' 'C' 0.0033 0.0016
                         'International Tables Vol C Tables 4.2.6.8 and 6.1.1.4'
    'H' 'H' 0.0000 0.0000
                         'International Tables Vol C Tables 4.2.6.8 and 6.1.1.4'
    'N' 'N' 0.0061 0.0033
                         'International Tables Vol C Tables 4.2.6.8 and 6.1.1.4'
    'F' 'F' 0.0171 0.0103
                         'International Tables Vol C Tables 4.2.6.8 and 6.1.1.4'
    'P' 'P' 0.1023 0.0942
                         'International Tables Vol C Tables 4.2.6.8 and 6.1.1.4'
    'Ru' 'Ru' -1.2594 0.8363
                         'International Tables Vol C Tables 4.2.6.8 and 6.1.1.4'
    'O' 'O' 0.0106 0.0060
                         'International Tables Vol C Tables 4.2.6.8 and 6.1.1.4'
_computing_data_collection     'APEX2 (Bruker, 2008)'
_computing_cell_refinement     'APEX2 and SAINT (Bruker, 2008)'
_computing_data_reduction     'SAINT (Bruker, 2008)'
_computing_structure_solution     'SHELXS97 (Sheldrick, 2008)'
_computing_structure_refinement     'SHELXL97 (Sheldrick, 2008)'
_computing_molecular_graphics     'SHELXTL (Sheldrick, 2008)'
_computing_publication_material     'publCIF (Westrip, 2010)'
loop_
    _atom_site_type_symbol
    _atom_site_label
    _atom_site_fract_x
    _atom_site_fract_y
    _atom_site_fract_z
    _atom_site_U_iso_or_equiv
    _atom_site_thermal_displace_type
    _atom_site_calc_flag
    _atom_site_refinement_flags
    _atom_site_occupancy
    _atom_site_disorder_assembly
    _atom_site_disorder_group
    Ru Ru1 0.33854(4) 0.426030(10)
                                 0.72728(2) 0.02360(10)
                                                      Uani d . 1.000 A .
    Ru Ru2 0.16059(4) 0.456400(10)
                                 0.22459(2) 0.02160(10)
                                                      Uani d . 1.000 A .
    Ru Ru3 0.10104(4) 0.314570(10)
                                 0.07175(3) 0.02990(10)
                                                      Uani d . 1.000 A .
    N N1 0.2080(4) 0.36051(9) 0.4696(2) 0.0237(11) Uani d . 1.000 A .
    C C1 -0.0441(5) 0.36216(11) 0.0595(3) 0.0320(16) Uani d . 1.000 . .
    C C2 0.0094(6) 0.35921(12) -0.0230(3) 0.0376(16) Uani d . 1.000 A .
    C C3 0.1566(6) 0.35806(12) -0.0146(3) 0.0389(19) Uani d . 1.000 A .
    C C4 0.2558(5) 0.35895(11) 0.0760(3) 0.0291(14) Uani d . 1.000 A .
    C C5 0.3412(4) 0.43265(10) 0.3366(3) 0.0219(12) Uani d . 1.000 A .
    C C6 0.2829(5) 0.46293(11) 0.3753(3) 0.0266(14) Uani d . 1.000 . .
    C C7 0.1353(5) 0.46418(11) 0.3708(3) 0.0272(14) Uani d . 1.000 . .
    C C8 0.0416(5) 0.43567(10) 0.3259(3) 0.0222(12) Uani d . 1.000 . .
    C C9 0.0203(4) 0.37137(10) 0.2446(3) 0.0199(12) Uani d . 1.000 . .
    C C10 0.2952(5) 0.36794(10) 0.2607(3) 0.0231(12) Uani d . 1.000 A .
    C C11 0.2045(5) 0.36303(10) 0.1584(3) 0.0239(14) Uani d . 1.000 . .
    C C12 0.2499(4) 0.40405(10) 0.2957(3) 0.0177(11) Uani d . 1.000 . .
    C C13 0.1009(4) 0.40561(10) 0.2885(3) 0.0198(12) Uani d . 1.000 A .
    C C14 0.0552(4) 0.36497(10) 0.1504(3) 0.0215(12) Uani d . 1.000 A .
    C C15 0.0868(4) 0.33976(10) 0.3140(3) 0.0222(12) Uani d . 1.000 A .
    C C16 0.2525(4) 0.33798(10) 0.3246(3) 0.0230(12) Uani d . 1.000 . .
    C C17 0.3190(5) 0.34224(12) 0.4334(3) 0.0274(12) Uani d . 1.000 A .
    C C18 0.0719(5) 0.34417(11) 0.4153(3) 0.0270(14) Uani d . 1.000 . .
    C C19 0.2248(5) 0.35578(12) 0.5717(3) 0.0324(14) Uani d . 1.000 . .
    C C20 0.3463(5) 0.37695(11) 0.6362(3) 0.0286(14) Uani d . 1.000 A .
    C C21 0.4125(5) 0.40690(12) 0.6039(3) 0.0362(16) Uani d . 1.000 . .
    C C22 0.5248(5) 0.42606(14) 0.6686(4) 0.0442(17) Uani d . 1.000 A .
    C C23 0.5708(5) 0.41519(15) 0.7654(4) 0.0444(17) Uani d . 1.000 . .
    C C24 0.5040(5) 0.38608(13) 0.7984(4) 0.0418(17) Uani d . 1.000 A .
    C C25 0.3914(5) 0.36709(11) 0.7339(3) 0.0315(16) Uani d . 1.000 . .
    C C26 0.1629(6) 0.46440(13) 0.6732(4) 0.0441(17) Uani d . 1.000 . .
    C C27 0.1147(5) 0.43607(12) 0.7228(3) 0.0363(17) Uani d . 1.000 A .
    C C28 0.1983(5) 0.43684(12) 0.8190(3) 0.0352(17) Uani d . 1.000 . .
    C C29 0.2988(5) 0.46588(12) 0.8285(3) 0.0344(17) Uani d . 1.000 A .
    C C30 0.2756(6) 0.48300(12) 0.7385(4) 0.0408(16) Uani d . 1.000 A .
    C C31 0.0434(5) 0.45710(12) 0.0730(3) 0.0352(14) Uani d . 1.000 . .
    C C32 0.0054(5) 0.48785(12) 0.1192(3) 0.0343(17) Uani d . 1.000 A .
    C C33 0.1292(5) 0.50943(12) 0.1553(3) 0.0363(16) Uani d . 1.000 . .
    C C34 0.2460(5) 0.49184(13) 0.1307(3) 0.0382(17) Uani d . 1.000 A .
    C C35 0.1924(5) 0.45915(13) 0.0803(3) 0.0357(16) Uani d . 1.000 A .
    C C36 0.1527(15) 0.2641(2) 0.1538(5) 0.035(2) Uani d DUP 0.695(14) A 1
    C C37 0.2299(8) 0.2650(2) 0.0824(9) 0.034(2) Uani d DUP 0.695(14) A 1
    C C38 0.1291(13) 0.2664(3) -0.0090(6) 0.040(2) Uani d DUP 0.695(14) A 1
    C C39 -0.0087(10) 0.2656(3) 0.0066(8) 0.045(2) Uani d DUP 0.695(14) A 1
    C C40 0.0047(12) 0.2642(2) 0.1068(10) 0.041(2) Uani d DUP 0.695(14) A 1
    C C36' 0.080(4) 0.2637(6) 0.1490(12) 0.038(3) Uani d DUP 0.305(14) A 2
    C C37' 0.210(2) 0.2651(6) 0.120(2) 0.038(3) Uani d DUP 0.305(14) A 2
    C C38' 0.174(3) 0.2642(7) 0.0184(19) 0.039(3) Uani d DUP 0.305(14) A 2
    C C39' 0.023(3) 0.2653(9) -0.0137(13) 0.040(3) Uani d DUP 0.305(14) A 2
    C C40' -0.036(2) 0.2645(6) 0.066(2) 0.038(3) Uani d DUP 0.305(14) A 2
    P P1 0.1054(5) 0.07542(11) 0.5810(3) 0.0289(8) Uani d DUP 0.771(8) B 1
    F F1 0.2519(7) 0.0632(2) 0.6539(6) 0.056(2) Uani d DUP 0.771(8) B 1
    F F2 -0.0407(7) 0.0877(2) 0.5070(6) 0.0428(19) Uani d DUP 0.771(8) B 1
    F F3 0.0238(5) 0.0703(3) 0.6613(3) 0.079(2) Uani d DUP 0.771(8) B 1
    F F4 0.1375(6) 0.11660(12) 0.6126(5) 0.0693(18) Uani d DUP 0.771(8) B 1
    F F5 0.1878(5) 0.08150(19) 0.4999(3) 0.0600(18) Uani d DUP 0.771(8) B 1
    F F6 0.0749(6) 0.03495(11) 0.5467(5) 0.083(2) Uani d DUP 0.771(8) B 1
    P P2 0.26055(12) 0.06345(3) 0.98701(8) 0.0278(3) Uani d . 1.000 . .
    F F7 0.3738(3) 0.03292(7) 0.97633(19) 0.0480(10) Uani d . 1.000 . .
    F F8 0.1462(3) 0.09362(7) 0.9970(2) 0.0483(10) Uani d . 1.000 . .
    F F9 0.2260(3) 0.07187(8) 0.87556(18) 0.0502(10) Uani d . 1.000 . .
    F F10 0.1356(3) 0.03332(7) 0.9670(2) 0.0520(10) Uani d . 1.000 . .
    F F11 0.2941(3) 0.05429(7) 1.09911(17) 0.0412(9) Uani d . 1.000 . .
    F F12 0.3842(3) 0.09325(8) 1.0084(2) 0.0572(11) Uani d . 1.000 . .
    P P3 0.0304(7) 0.22339(17) 0.3995(4) 0.0452(12) Uani d DUP 0.630(6) . 1
    F F13 -0.0908(10) 0.1947(3) 0.4051(7) 0.086(3) Uani d DUP 0.630(6) . 1
    F F14 0.1504(11) 0.2524(3) 0.3901(8) 0.066(3) Uani d DUP 0.630(6) . 1
    F F15 0.1541(8) 0.1989(2) 0.4607(7) 0.103(3) Uani d DUP 0.630(6) . 1
    F F16 0.0423(11) 0.20427(19) 0.3037(5) 0.089(3) Uani d DUP 0.630(6) . 1
    F F17 -0.0885(8) 0.2497(2) 0.3388(6) 0.102(3) Uani d DUP 0.630(6) . 1
    F F18 0.0114(10) 0.24368(18) 0.4908(5) 0.085(3) Uani d DUP 0.630(6) . 1
    P P1' 0.098(2) 0.0765(4) 0.5813(12) 0.039(2) Uani d DUP 0.229(8) B 2
    F F1' 0.254(2) 0.0743(7) 0.6533(19) 0.048(5) Uani d DUP 0.229(8) B 2
    F F2' -0.058(2) 0.0803(8) 0.508(2) 0.039(4) Uani d DUP 0.229(8) B 2
    F F3' 0.037(2) 0.0938(6) 0.6624(10) 0.056(4) Uani d DUP 0.229(8) B 2
    F F4' 0.1324(18) 0.1166(4) 0.5543(14) 0.061(4) Uani d DUP 0.229(8) B 2
    F F5' 0.154(2) 0.0604(6) 0.4957(11) 0.062(4) Uani d DUP 0.229(8) B 2
    F F6' 0.0532(18) 0.0382(4) 0.6097(16) 0.068(4) Uani d DUP 0.229(8) B 2
    P P3' 0.0318(14) 0.2223(4) 0.4008(9) 0.063(2) Uani d DUP 0.370(6) . 2
    F F13' -0.0574(19) 0.1919(5) 0.4378(13) 0.090(4) Uani d DUP 0.370(6) . 2
    F F14' 0.125(2) 0.2533(6) 0.3677(15) 0.075(4) Uani d DUP 0.370(6) . 2
    F F15' 0.1375(13) 0.1921(3) 0.3847(12) 0.086(3) Uani d DUP 0.370(6) . 2
    F F16' -0.0595(16) 0.2184(3) 0.2931(8) 0.092(3) Uani d DUP 0.370(6) . 2
    F F17' -0.0751(13) 0.2529(3) 0.4159(12) 0.088(4) Uani d DUP 0.370(6) . 2
    F F18' 0.1194(17) 0.2283(4) 0.5071(7) 0.102(4) Uani d DUP 0.370(6) . 2
    O O1 0.5020(4) 0.28486(11) 0.2867(3) 0.0702(18) Uani d . 1.000 . .
    C C41 0.6113(6) 0.30171(15) 0.2912(5) 0.055(2) Uani d . 1.000 . .
    C C42 0.6821(7) 0.32293(19) 0.3779(6) 0.096(3) Uani d . 1.000 . .
    C C43 0.6812(8) 0.3018(2) 0.2116(5) 0.099(4) Uani d . 1.000 . .
    O O2 1.0209(13) 0.35608(19) 0.7582(4) 0.075(3) Uani d DUP 0.82(2) . 1
    C C44 0.9494(13) 0.3322(2) 0.7141(6) 0.053(3) Uani d DP 0.82(2) . 1
    C C45 1.0180(13) 0.2975(3) 0.6967(10) 0.097(5) Uani d DP 0.82(2) . 1
    C C46 0.7926(14) 0.3362(3) 0.6691(11) 0.106(6) Uani d DP 0.82(2) . 1
    O O2' 0.925(5) 0.3647(7) 0.7532(18) 0.065(6) Uani d DUP 0.18(2) . 2
    C C44' 0.880(5) 0.3379(10) 0.708(4) 0.066(7) Uani d DUP 0.18(2) . 2
    C C45' 0.975(5) 0.3050(11) 0.723(3) 0.073(8) Uani d DUP 0.18(2) . 2
    C C46' 0.727(5) 0.3335(12) 0.657(3) 0.062(8) Uani d DUP 0.18(2) . 2
    H H6 0.34400 0.48250 0.40430 0.0320 Uiso c R 1.000 . .
    H H7 0.09770 0.48430 0.39820 0.0330 Uiso c R 1.000 . .
    H H1 -0.14490 0.36220 0.05370 0.0380 Uiso c R 1.000 A .
    H H2 -0.05620 0.35800 -0.08480 0.0450 Uiso c R 1.000 . .
    H H3 0.19050 0.35670 -0.07080 0.0470 Uiso c R 1.000 . .
    H H4 0.35630 0.35680 0.08160 0.0350 Uiso c R 1.000 . .
    H H5 0.44070 0.43190 0.33850 0.0260 Uiso c R 1.000 . .
    H H17A 0.34300 0.31810 0.46420 0.0330 Uiso c R 1.000 . .
    H H17B 0.40780 0.35720 0.44600 0.0330 Uiso c R 1.000 . .
    H H18A -0.01030 0.36030 0.41630 0.0320 Uiso c R 1.000 A .
    H H18B 0.05650 0.32020 0.44280 0.0320 Uiso c R 1.000 . .
    H H19A 0.24000 0.32950 0.58710 0.0390 Uiso c R 1.000 A .
    H H19B 0.13360 0.36310 0.58650 0.0390 Uiso c R 1.000 . .
    H H21 0.38180 0.41430 0.53870 0.0440 Uiso c R 1.000 A .
    H H22 0.56930 0.44630 0.64660 0.0530 Uiso c R 1.000 . .
    H H23 0.64770 0.42780 0.80820 0.0530 Uiso c R 1.000 A .
    H H24 0.53380 0.37900 0.86400 0.0500 Uiso c R 1.000 . .
    H H25 0.34530 0.34730 0.75670 0.0380 Uiso c R 1.000 A .
    H H26 0.12610 0.47010 0.60700 0.0530 Uiso c R 1.000 A .
    H H27 0.03910 0.41940 0.69630 0.0440 Uiso c R 1.000 . .
    H H28 0.18880 0.42070 0.86870 0.0420 Uiso c R 1.000 A .
    H H29 0.36910 0.47260 0.88550 0.0420 Uiso c R 1.000 . .
    H H30 0.32700 0.50350 0.72410 0.0490 Uiso c R 1.000 . .
    H H31 -0.02000 0.43830 0.04220 0.0420 Uiso c R 1.000 A .
    H H32 -0.08860 0.49330 0.12520 0.0410 Uiso c R 1.000 . .
    H H33 0.13350 0.53170 0.18980 0.0440 Uiso c R 1.000 A .
    H H34 0.34280 0.50030 0.14530 0.0460 Uiso c R 1.000 . .
    H H35 0.24730 0.44180 0.05600 0.0430 Uiso c R 1.000 . .
    H H36 0.19350 0.26350 0.22120 0.0420 Uiso c RP 0.695(14) A 1
    H H37 0.33190 0.26460 0.09380 0.0410 Uiso c RP 0.695(14) A 1
    H H38 0.15110 0.26770 -0.06950 0.0470 Uiso c RP 0.695(14) A 1
    H H39 -0.09700 0.26600 -0.04210 0.0540 Uiso c RP 0.695(14) A 1
    H H40 -0.07240 0.26350 0.13690 0.0490 Uiso c RP 0.695(14) A 1
    H H8 -0.05880 0.43680 0.32110 0.0270 Uiso c R 1.000 . .
    H H9 -0.08590 0.37370 0.23680 0.0240 Uiso c R 1.000 A .
    H H10 0.40070 0.36740 0.26470 0.0270 Uiso c R 1.000 . .
    H H15 0.04180 0.31610 0.28700 0.0260 Uiso c R 1.000 . .
    H H16 0.27790 0.31340 0.30350 0.0280 Uiso c R 1.000 A .
    H H36' 0.07210 0.26240 0.21330 0.0450 Uiso c RP 0.305(14) A 2
    H H37' 0.30430 0.26640 0.16110 0.0460 Uiso c RP 0.305(14) A 2
    H H38' 0.23950 0.26310 -0.02070 0.0470 Uiso c RP 0.305(14) A 2
    H H39' -0.03080 0.26630 -0.07900 0.0480 Uiso c RP 0.305(14) A 2
    H H40' -0.13550 0.26450 0.06440 0.0460 Uiso c RP 0.305(14) A 2
    H H42A 0.62380 0.32160 0.42440 0.1440 Uiso c R 1.000 . .
    H H42B 0.69140 0.34850 0.36010 0.1440 Uiso c R 1.000 . .
    H H42C 0.77800 0.31270 0.40660 0.1440 Uiso c R 1.000 . .
    H H43A 0.63910 0.28250 0.16570 0.1490 Uiso c R 1.000 . .
    H H43B 0.78480 0.29730 0.23690 0.1490 Uiso c R 1.000 . .
    H H43C 0.66640 0.32560 0.17930 0.1490 Uiso c R 1.000 . .
    H H45A 0.99740 0.29310 0.62740 0.1460 Uiso c RP 0.82(2) . 1
    H H45B 0.97950 0.27730 0.72720 0.1460 Uiso c RP 0.82(2) . 1
    H H45C 1.12250 0.29920 0.72380 0.1460 Uiso c RP 0.82(2) . 1
    H H46A 0.74320 0.34260 0.71840 0.1590 Uiso c RP 0.82(2) . 1
    H H46B 0.75410 0.31300 0.63880 0.1590 Uiso c RP 0.82(2) . 1
    H H46C 0.77680 0.35550 0.62040 0.1590 Uiso c RP 0.82(2) . 1
    H H45D 1.03370 0.30520 0.67630 0.1090 Uiso c RP 0.18(2) . 2
    H H45E 0.91550 0.28290 0.71350 0.1090 Uiso c RP 0.18(2) . 2
    H H45F 1.03850 0.30520 0.78810 0.1090 Uiso c RP 0.18(2) . 2
    H H46D 0.67310 0.35530 0.66760 0.0930 Uiso c RP 0.18(2) . 2
    H H46E 0.68770 0.31190 0.68220 0.0930 Uiso c RP 0.18(2) . 2
    H H46F 0.71730 0.33040 0.58850 0.0930 Uiso c RP 0.18(2) . 2
loop_
    _atom_site_aniso_label
    _atom_site_aniso_U_11
    _atom_site_aniso_U_22
    _atom_site_aniso_U_33
    _atom_site_aniso_U_12
    _atom_site_aniso_U_13
    _atom_site_aniso_U_23
    Ru1 0.0267(2) 0.0254(2) 0.0182(2) 0.0005(2) 0.00470(10)
                                                          -0.00100(10)
    Ru2 0.0226(2) 0.0200(2) 0.0229(2) 0.00270(10)
                                                0.00730(10)
                                                          -0.00010(10)
    Ru3 0.0363(2) 0.0283(2) 0.0252(2) 0.0004(2) 0.0082(2) -0.0074(2)
    N1 0.028(2) 0.0276(18) 0.0170(17) -0.0015(16) 0.0086(15) -0.0051(14)
    C1 0.032(3) 0.030(2) 0.030(3) 0.007(2) 0.001(2) -0.0070(19)
    C2 0.053(3) 0.035(3) 0.021(2) 0.004(2) 0.003(2) 0.0002(19)
    C3 0.055(4) 0.037(3) 0.027(3) -0.001(2) 0.015(2) -0.002(2)
    C4 0.036(3) 0.026(2) 0.030(2) 0.001(2) 0.017(2) -0.0024(18)
    C5 0.019(2) 0.024(2) 0.021(2) -0.0011(17) 0.0021(17) 0.0009(17)
    C6 0.030(3) 0.022(2) 0.026(2) -0.0011(18) 0.0043(19) -0.0021(17)
    C7 0.039(3) 0.025(2) 0.019(2) 0.0076(19) 0.010(2) -0.0058(17)
    C8 0.024(2) 0.023(2) 0.021(2) 0.0038(17) 0.0083(18) 0.0000(16)
    C9 0.017(2) 0.022(2) 0.020(2) -0.0017(17) 0.0035(17) -0.0045(16)
    C10 0.025(2) 0.024(2) 0.019(2) 0.0016(18) 0.0034(18) -0.0026(17)
    C11 0.032(3) 0.016(2) 0.024(2) 0.0007(18) 0.008(2) -0.0039(16)
    C12 0.022(2) 0.018(2) 0.0130(19) 0.0026(16) 0.0043(17) 0.0024(15)
    C13 0.022(2) 0.022(2) 0.014(2) 0.0015(17) 0.0020(17) 0.0009(16)
    C14 0.025(2) 0.018(2) 0.020(2) 0.0052(17) 0.0031(18) -0.0040(16)
    C15 0.027(2) 0.019(2) 0.020(2) -0.0035(17) 0.0053(18) -0.0034(16)
    C16 0.026(2) 0.018(2) 0.025(2) 0.0018(17) 0.0066(19) -0.0016(17)
    C17 0.027(2) 0.031(2) 0.025(2) 0.0036(19) 0.0083(19) 0.0004(18)
    C18 0.032(3) 0.027(2) 0.024(2) -0.0031(19) 0.011(2) -0.0006(18)
    C19 0.041(3) 0.033(2) 0.026(2) -0.009(2) 0.014(2) -0.0046(19)
    C20 0.033(3) 0.032(2) 0.023(2) 0.003(2) 0.011(2) -0.0035(18)
    C21 0.045(3) 0.044(3) 0.026(2) -0.007(2) 0.021(2) -0.008(2)
    C22 0.040(3) 0.048(3) 0.054(3) -0.014(2) 0.029(3) -0.013(3)
    C23 0.027(3) 0.057(3) 0.046(3) 0.002(2) 0.004(2) -0.022(3)
    C24 0.040(3) 0.045(3) 0.036(3) 0.021(3) 0.002(2) -0.008(2)
    C25 0.039(3) 0.025(2) 0.030(3) 0.011(2) 0.008(2) -0.0041(19)
    C26 0.047(3) 0.044(3) 0.037(3) 0.020(3) 0.003(3) 0.005(2)
    C27 0.023(3) 0.033(3) 0.051(3) 0.006(2) 0.006(2) -0.013(2)
    C28 0.041(3) 0.033(3) 0.037(3) 0.009(2) 0.020(2) -0.001(2)
    C29 0.035(3) 0.031(3) 0.036(3) 0.010(2) 0.007(2) -0.007(2)
    C30 0.049(3) 0.025(2) 0.049(3) 0.004(2) 0.014(3) 0.000(2)
    C31 0.050(3) 0.028(2) 0.024(2) 0.002(2) 0.003(2) 0.0081(19)
    C32 0.033(3) 0.037(3) 0.033(3) 0.012(2) 0.009(2) 0.018(2)
    C33 0.046(3) 0.025(2) 0.041(3) 0.006(2) 0.017(2) 0.009(2)
    C34 0.039(3) 0.041(3) 0.040(3) -0.001(2) 0.020(2) 0.015(2)
    C35 0.044(3) 0.042(3) 0.027(2) 0.014(2) 0.020(2) 0.009(2)
    C36 0.050(5) 0.021(3) 0.035(3) -0.002(4) 0.015(3) -0.005(3)
    C37 0.046(4) 0.022(3) 0.036(4) 0.005(3) 0.013(3) -0.008(3)
    C38 0.050(5) 0.034(3) 0.032(4) 0.003(4) 0.006(3) -0.013(3)
    C39 0.046(4) 0.039(3) 0.047(4) -0.009(4) 0.009(4) -0.018(4)
    C40 0.046(4) 0.030(3) 0.047(5) -0.007(4) 0.014(4) -0.012(4)
    C36' 0.050(6) 0.026(5) 0.038(5) -0.003(6) 0.013(5) -0.007(5)
    C37' 0.048(5) 0.027(5) 0.039(6) 0.002(5) 0.010(5) -0.008(5)
    C38' 0.048(5) 0.030(5) 0.040(5) 0.001(5) 0.014(5) -0.013(5)
    C39' 0.050(6) 0.036(5) 0.035(5) -0.008(5) 0.015(5) -0.018(5)
    C40' 0.046(5) 0.032(5) 0.037(6) -0.008(5) 0.014(5) -0.012(6)
    P1 0.0246(14) 0.0324(13) 0.0265(13) -0.0016(12) 0.0008(11) 0.0006(12)
    F1 0.038(3) 0.074(5) 0.045(3) 0.011(3) -0.011(2) 0.008(3)
    F2 0.028(3) 0.058(4) 0.036(3) 0.003(2) -0.003(2) 0.006(3)
    F3 0.046(3) 0.155(6) 0.033(2) -0.024(4) 0.0078(19) 0.021(3)
    F4 0.064(3) 0.049(2) 0.082(4) -0.003(2) -0.004(3) -0.028(3)
    F5 0.041(3) 0.104(4) 0.038(2) 0.001(3) 0.0158(19) 0.012(3)
    F6 0.104(4) 0.027(2) 0.086(4) -0.003(2) -0.031(3) -0.002(2)
    P2 0.0248(6) 0.0338(6) 0.0255(6) 0.0025(5) 0.0078(5) 0.0078(5)
    F7 0.0492(18) 0.0548(18) 0.0438(17) 0.0218(14) 0.0188(14) 0.0107(14)
    F8 0.0517(19) 0.0462(17) 0.0535(18) 0.0212(14) 0.0255(15) 0.0119(14)
    F9 0.0493(19) 0.077(2) 0.0269(14) 0.0233(16) 0.0144(13) 0.0212(14)
    F10 0.0394(17) 0.0513(18) 0.0562(19) -0.0142(14) -0.0039(15) 0.0106(14)
    F11 0.0344(16) 0.0637(18) 0.0249(14) 0.0029(13) 0.0065(12) 0.0096(12)
    F12 0.0465(19) 0.0540(18) 0.069(2) -0.0229(15) 0.0113(16) 0.0123(15)
    P3 0.058(2) 0.032(2) 0.052(2) -0.0043(18) 0.0259(19) -0.0014(19)
    F13 0.099(5) 0.085(5) 0.090(6) -0.043(4) 0.056(5) -0.023(4)
    F14 0.071(4) 0.051(4) 0.075(6) -0.020(3) 0.016(4) 0.002(4)
    F15 0.097(4) 0.079(4) 0.128(6) 0.022(4) 0.019(4) 0.050(4)
    F16 0.133(6) 0.067(4) 0.087(4) -0.041(4) 0.066(4) -0.033(3)
    F17 0.091(4) 0.100(5) 0.096(5) 0.025(4) -0.010(4) 0.013(4)
    F18 0.123(6) 0.082(4) 0.060(4) -0.007(4) 0.043(4) -0.022(3)
    P1' 0.035(4) 0.045(4) 0.034(4) 0.000(4) 0.005(4) 0.001(4)
    F1' 0.034(6) 0.063(10) 0.038(7) 0.004(6) -0.004(5) 0.008(7)
    F2' 0.029(6) 0.043(8) 0.038(7) -0.008(6) -0.002(6) -0.001(6)
    F3' 0.052(7) 0.082(8) 0.030(6) 0.024(7) 0.006(5) -0.010(6)
    F4' 0.054(7) 0.054(5) 0.062(8) -0.028(5) -0.010(7) 0.019(6)
    F5' 0.052(7) 0.090(8) 0.042(6) 0.025(7) 0.011(5) -0.010(6)
    F6' 0.068(7) 0.043(6) 0.076(8) -0.024(5) -0.012(7) 0.025(6)
    P3' 0.075(4) 0.048(4) 0.067(4) -0.010(4) 0.022(4) -0.005(4)
    F13' 0.103(8) 0.069(6) 0.101(9) -0.023(5) 0.031(7) 0.023(6)
    F14' 0.099(8) 0.052(6) 0.079(8) -0.026(6) 0.033(7) -0.004(6)
    F15' 0.092(6) 0.056(5) 0.112(7) 0.007(4) 0.032(6) -0.012(6)
    F16' 0.111(7) 0.067(6) 0.076(5) -0.015(6) -0.014(5) -0.001(5)
    F17' 0.094(6) 0.063(5) 0.114(8) 0.007(5) 0.040(6) -0.011(6)
    F18' 0.122(8) 0.105(7) 0.067(5) -0.009(6) 0.003(5) -0.005(5)
    O1 0.040(2) 0.068(3) 0.105(4) -0.008(2) 0.023(2) -0.015(2)
    C41 0.042(4) 0.040(3) 0.078(4) 0.010(3) 0.007(3) 0.007(3)
    C42 0.050(4) 0.097(5) 0.132(7) -0.002(4) 0.008(4) -0.061(5)
    C43 0.085(6) 0.127(7) 0.089(6) -0.015(5) 0.029(5) 0.029(5)
    O2 0.107(7) 0.073(4) 0.045(3) -0.032(4) 0.018(3) -0.008(3)
    C44 0.083(7) 0.044(5) 0.033(4) -0.023(5) 0.019(5) 0.003(3)
    C45 0.108(9) 0.065(6) 0.131(10) -0.035(6) 0.054(7) -0.010(6)
    C46 0.087(10) 0.074(7) 0.146(12) -0.009(7) 0.012(10) 0.022(7)
    O2' 0.080(12) 0.060(9) 0.055(9) -0.011(8) 0.017(8) -0.010(7)
    C44' 0.082(14) 0.059(11) 0.059(11) -0.007(10) 0.024(10) -0.016(9)
    C45' 0.084(16) 0.067(13) 0.066(14) -0.002(12) 0.017(13) -0.014(12)
    C46' 0.079(16) 0.052(13) 0.061(13) -0.005(12) 0.030(12) -0.029(11)
_geom_special_details
;
 Bond distances, angles etc. have been calculated using the
 rounded fractional coordinates. All su's are estimated
 from the variances of the (full) variance-covariance matrix.
 The cell esds are taken into account in the estimation of
 distances, angles and torsion angles
;
loop_
    _geom_bond_atom_site_label_1
    _geom_bond_atom_site_label_2
    _geom_bond_site_symmetry_1
    _geom_bond_site_symmetry_2
    _geom_bond_distance
    _geom_bond_publ_flag
    Ru1 C20 . . 2.237(4) no
    Ru1 C21 . . 2.195(4) no
    Ru1 C22 . . 2.169(5) no
    Ru1 C23 . . 2.191(5) no
    Ru1 C24 . . 2.206(5) no
    Ru1 C25 . . 2.211(4) no
    Ru1 C26 . . 2.177(5) no
    Ru1 C27 . . 2.166(5) no
    Ru1 C28 . . 2.155(5) no
    Ru1 C29 . . 2.165(4) no
    Ru1 C30 . . 2.187(5) no
    Ru2 C5 . . 2.218(4) no
    Ru2 C6 . . 2.199(4) no
    Ru2 C7 . . 2.203(4) no
    Ru2 C8 . . 2.210(5) no
    Ru2 C12 . . 2.235(4) no
    Ru2 C13 . . 2.214(4) no
    Ru2 C31 . . 2.184(4) no
    Ru2 C32 . . 2.163(4) no
    Ru2 C33 . . 2.167(4) no
    Ru2 C34 . . 2.182(5) no
    Ru2 C35 . . 2.182(4) no
    Ru3 C1 . . 2.208(4) no
    Ru3 C2 . . 2.164(4) no
    Ru3 C3 . . 2.170(5) no
    Ru3 C4 . . 2.191(4) no
    Ru3 C11 . . 2.246(4) no
    Ru3 C14 . . 2.266(4) no
    Ru3 C36 . . 2.179(7) no
    Ru3 C37 . . 2.178(8) no
    Ru3 C38 . . 2.167(10) no
    Ru3 C39 . . 2.165(11) no
    Ru3 C40 . . 2.179(9) no
    Ru3 C36' . . 2.20(2) no
    Ru3 C37' . . 2.12(2) no
    Ru3 C38' . . 2.18(3) no
    Ru3 C39' . . 2.20(3) no
    Ru3 C40' . . 2.24(2) no
    P1 F1 . . 1.587(9) no
    P1 F2 . . 1.591(9) no
    P1 F3 . . 1.569(7) no
    P1 F4 . . 1.580(6) no
    P1 F5 . . 1.589(6) no
    P1 F6 . . 1.564(6) no
    P2 F7 . . 1.594(3) no
    P2 F8 . . 1.590(3) no
    P2 F9 . . 1.585(3) no
    P2 F10 . . 1.599(3) no
    P2 F11 . . 1.600(3) no
    P2 F12 . . 1.582(3) no
    P3 F13 . . 1.585(12) no
    P3 F14 . . 1.598(13) no
    P3 F15 . . 1.565(11) no
    P3 F16 . . 1.579(9) no
    P3 F17 . . 1.574(10) no
    P3 F18 . . 1.563(9) no
    P1' F1' . . 1.59(3) no
    P1' F2' . . 1.60(3) no
    P1' F3' . . 1.57(2) no
    P1' F4' . . 1.57(2) no
    P1' F5' . . 1.58(2) no
    P1' F6' . . 1.55(2) no
    P3' F13' . . 1.58(2) no
    P3' F14' . . 1.59(3) no
    P3' F15' . . 1.558(19) no
    P3' F16' . . 1.580(17) no
    P3' F17' . . 1.572(19) no
    P3' F18' . . 1.561(17) no
    N1 C19 . . 1.449(5) no
    N1 C17 . . 1.464(6) no
    N1 C18 . . 1.466(6) no
    O1 C41 . . 1.205(7) no
    O2 C44 . . 1.188(12) no
    O2' C44' . . 1.19(5) no
    C1 C14 . . 1.411(6) no
    C1 C2 . . 1.417(7) no
    C2 C3 . . 1.388(8) no
    C3 C4 . . 1.404(6) no
    C4 C11 . . 1.407(6) no
    C5 C6 . . 1.419(6) no
    C5 C12 . . 1.394(5) no
    C6 C7 . . 1.403(7) no
    C7 C8 . . 1.419(6) no
    C8 C13 . . 1.408(6) no
    C9 C13 . . 1.521(5) no
    C9 C15 . . 1.554(5) no
    C9 C14 . . 1.500(6) no
    C10 C16 . . 1.554(6) no
    C10 C11 . . 1.517(6) no
    C10 C12 . . 1.517(5) no
    C11 C14 . . 1.410(6) no
    C12 C13 . . 1.409(6) no
    C15 C18 . . 1.513(6) no
    C15 C16 . . 1.560(6) no
    C16 C17 . . 1.541(6) no
    C19 C20 . . 1.504(6) no
    C20 C25 . . 1.409(6) no
    C20 C21 . . 1.405(6) no
    C21 C22 . . 1.415(7) no
    C22 C23 . . 1.408(8) no
    C23 C24 . . 1.389(7) no
    C24 C25 . . 1.413(7) no
    C26 C30 . . 1.412(8) no
    C26 C27 . . 1.404(7) no
    C27 C28 . . 1.411(6) no
    C28 C29 . . 1.418(7) no
    C29 C30 . . 1.406(7) no
    C31 C35 . . 1.410(7) no
    C31 C32 . . 1.403(6) no
    C32 C33 . . 1.409(7) no
    C33 C34 . . 1.416(7) no
    C34 C35 . . 1.424(7) no
    C36 C37 . . 1.417(16) no
    C36 C40 . . 1.407(18) no
    C36' C37' . . 1.42(4) no
    C36' C40' . . 1.41(4) no
    C37 C38 . . 1.420(15) no
    C37' C38' . . 1.42(4) no
    C38 C39 . . 1.399(16) no
    C38' C39' . . 1.40(4) no
    C39 C40 . . 1.418(18) no
    C39' C40' . . 1.41(3) no
    C1 H1 . . 0.9500 no
    C2 H2 . . 0.9500 no
    C3 H3 . . 0.9500 no
    C4 H4 . . 0.9500 no
    C5 H5 . . 0.9500 no
    C6 H6 . . 0.9500 no
    C7 H7 . . 0.9500 no
    C8 H8 . . 0.9500 no
    C9 H9 . . 1.0000 no
    C10 H10 . . 1.0000 no
    C15 H15 . . 1.0000 no
    C16 H16 . . 1.0000 no
    C17 H17B . . 0.9900 no
    C17 H17A . . 0.9900 no
    C18 H18B . . 0.9900 no
    C18 H18A . . 0.9900 no
    C19 H19B . . 0.9900 no
    C19 H19A . . 0.9900 no
    C21 H21 . . 0.9500 no
    C22 H22 . . 0.9500 no
    C23 H23 . . 0.9500 no
    C24 H24 . . 0.9500 no
    C25 H25 . . 0.9500 no
    C26 H26 . . 0.9500 no
    C27 H27 . . 0.9500 no
    C28 H28 . . 0.9500 no
    C29 H29 . . 0.9500 no
    C30 H30 . . 0.9500 no
    C31 H31 . . 0.9500 no
    C32 H32 . . 0.9500 no
    C33 H33 . . 0.9500 no
    C34 H34 . . 0.9500 no
    C35 H35 . . 0.9500 no
    C36 H36 . . 0.9500 no
    C36' H36' . . 0.9500 no
    C37 H37 . . 0.9500 no
    C37' H37' . . 0.9500 no
    C38 H38 . . 0.9500 no
    C38' H38' . . 0.9500 no
    C39 H39 . . 0.9500 no
    C39' H39' . . 0.9500 no
    C40 H40 . . 0.9500 no
    C40' H40' . . 0.9500 no
    C41 C42 . . 1.479(10) no
    C41 C43 . . 1.473(10) no
    C42 H42B . . 0.9800 no
    C42 H42C . . 0.9800 no
    C42 H42A . . 0.9800 no
    C43 H43B . . 0.9800 no
    C43 H43A . . 0.9800 no
    C43 H43C . . 0.9800 no
    C44 C45 . . 1.481(15) no
    C44 C46 . . 1.485(19) no
    C45 H45B . . 0.9800 no
    C45 H45C . . 0.9800 no
    C45 H45A . . 0.9800 no
    C46 H46B . . 0.9800 no
    C46 H46C . . 0.9800 no
    C46 H46A . . 0.9800 no
    C44' C45' . . 1.49(6) no
    C44' C46' . . 1.47(7) no
    C45' H45D . . 0.9800 no
    C45' H45E . . 0.9800 no
    C45' H45F . . 0.9800 no
    C46' H46D . . 0.9800 no
    C46' H46E . . 0.9800 no
    C46' H46F . . 0.9700 no
loop_
    _geom_angle_atom_site_label_1
    _geom_angle_atom_site_label_2
    _geom_angle_atom_site_label_3
    _geom_angle_site_symmetry_1
    _geom_angle_site_symmetry_2
    _geom_angle_site_symmetry_3
    _geom_angle
    _geom_angle_publ_flag
    C20 Ru1 C21 . . . 36.96(16) no
    C20 Ru1 C22 . . . 67.34(19) no
    C20 Ru1 C23 . . . 79.35(19) no
    C20 Ru1 C24 . . . 67.16(18) no
    C20 Ru1 C25 . . . 36.94(15) no
    C20 Ru1 C26 . . . 116.59(18) no
    C20 Ru1 C27 . . . 107.61(17) no
    C20 Ru1 C28 . . . 128.97(17) no
    C20 Ru1 C29 . . . 167.01(17) no
    C20 Ru1 C30 . . . 149.30(18) no
    C21 Ru1 C22 . . . 37.85(19) no
    C21 Ru1 C23 . . . 67.85(19) no
    C21 Ru1 C24 . . . 79.64(18) no
    C21 Ru1 C25 . . . 66.74(16) no
    C21 Ru1 C26 . . . 107.39(19) no
    C21 Ru1 C27 . . . 123.89(17) no
    C21 Ru1 C28 . . . 160.29(17) no
    C21 Ru1 C29 . . . 155.76(17) no
    C21 Ru1 C30 . . . 121.17(19) no
    C22 Ru1 C23 . . . 37.7(2) no
    C22 Ru1 C24 . . . 67.3(2) no
    C22 Ru1 C25 . . . 79.27(18) no
    C22 Ru1 C26 . . . 120.1(2) no
    C22 Ru1 C27 . . . 154.36(18) no
    C22 Ru1 C28 . . . 161.75(19) no
    C22 Ru1 C29 . . . 124.77(19) no
    C22 Ru1 C30 . . . 107.5(2) no
    C23 Ru1 C24 . . . 36.83(19) no
    C23 Ru1 C25 . . . 66.75(19) no
    C23 Ru1 C26 . . . 148.3(2) no
    C23 Ru1 C27 . . . 167.59(18) no
    C23 Ru1 C28 . . . 129.58(19) no
    C23 Ru1 C29 . . . 107.38(19) no
    C23 Ru1 C30 . . . 115.9(2) no
    C24 Ru1 C25 . . . 37.30(18) no
    C24 Ru1 C26 . . . 172.4(2) no
    C24 Ru1 C27 . . . 135.73(18) no
    C24 Ru1 C28 . . . 109.01(18) no
    C24 Ru1 C29 . . . 111.35(18) no
    C24 Ru1 C30 . . . 140.9(2) no
    C25 Ru1 C26 . . . 142.34(18) no
    C25 Ru1 C27 . . . 112.44(17) no
    C25 Ru1 C28 . . . 108.99(17) no
    C25 Ru1 C29 . . . 134.88(16) no
    C25 Ru1 C30 . . . 172.04(19) no
    C26 Ru1 C27 . . . 37.72(19) no
    C26 Ru1 C28 . . . 63.39(19) no
    C26 Ru1 C29 . . . 63.39(19) no
    C26 Ru1 C30 . . . 37.7(2) no
    C27 Ru1 C28 . . . 38.13(16) no
    C27 Ru1 C29 . . . 63.82(17) no
    C27 Ru1 C30 . . . 63.21(19) no
    C28 Ru1 C29 . . . 38.31(17) no
    C28 Ru1 C30 . . . 63.33(19) no
    C29 Ru1 C30 . . . 37.68(18) no
    C5 Ru2 C6 . . . 37.47(15) no
    C5 Ru2 C7 . . . 67.24(16) no
    C5 Ru2 C8 . . . 79.93(16) no
    C5 Ru2 C12 . . . 36.48(14) no
    C5 Ru2 C13 . . . 66.83(14) no
    C5 Ru2 C31 . . . 146.75(16) no
    C5 Ru2 C32 . . . 170.45(16) no
    C5 Ru2 C33 . . . 132.48(16) no
    C5 Ru2 C34 . . . 109.60(16) no
    C5 Ru2 C35 . . . 115.84(17) no
    C6 Ru2 C7 . . . 37.18(18) no
    C6 Ru2 C8 . . . 67.61(17) no
    C6 Ru2 C12 . . . 66.21(15) no
    C6 Ru2 C13 . . . 79.01(15) no
    C6 Ru2 C31 . . . 172.95(16) no
    C6 Ru2 C32 . . . 136.94(16) no
    C6 Ru2 C33 . . . 109.47(16) no
    C6 Ru2 C34 . . . 110.99(17) no
    C6 Ru2 C35 . . . 140.02(18) no
    C7 Ru2 C8 . . . 37.52(16) no
    C7 Ru2 C12 . . . 78.23(15) no
    C7 Ru2 C13 . . . 66.74(15) no
    C7 Ru2 C31 . . . 143.17(18) no
    C7 Ru2 C32 . . . 112.14(17) no
    C7 Ru2 C33 . . . 106.81(16) no
    C7 Ru2 C34 . . . 132.05(16) no
    C7 Ru2 C35 . . . 169.80(16) no
    C8 Ru2 C12 . . . 66.77(15) no
    C8 Ru2 C13 . . . 37.13(14) no
    C8 Ru2 C31 . . . 116.44(17) no
    C8 Ru2 C32 . . . 105.46(17) no
    C8 Ru2 C33 . . . 125.31(16) no
    C8 Ru2 C34 . . . 162.98(16) no
    C8 Ru2 C35 . . . 150.54(17) no
    C12 Ru2 C13 . . . 36.92(15) no
    C12 Ru2 C31 . . . 120.41(16) no
    C12 Ru2 C32 . . . 152.91(16) no
    C12 Ru2 C33 . . . 165.74(17) no
    C12 Ru2 C34 . . . 129.20(17) no
    C12 Ru2 C35 . . . 110.18(16) no
    C13 Ru2 C31 . . . 107.74(16) no
    C13 Ru2 C32 . . . 122.20(16) no
    C13 Ru2 C33 . . . 157.34(17) no
    C13 Ru2 C34 . . . 159.41(16) no
    C13 Ru2 C35 . . . 123.44(16) no
    C31 Ru2 C32 . . . 37.65(17) no
    C31 Ru2 C33 . . . 63.51(16) no
    C31 Ru2 C34 . . . 63.33(17) no
    C31 Ru2 C35 . . . 37.67(18) no
    C32 Ru2 C33 . . . 38.00(17) no
    C32 Ru2 C34 . . . 63.24(18) no
    C32 Ru2 C35 . . . 63.07(18) no
    C33 Ru2 C34 . . . 38.00(18) no
    C33 Ru2 C35 . . . 63.65(17) no
    C34 Ru2 C35 . . . 38.09(17) no
    C1 Ru3 C2 . . . 37.81(17) no
    C1 Ru3 C3 . . . 67.71(19) no
    C1 Ru3 C4 . . . 80.11(17) no
    C1 Ru3 C11 . . . 66.53(16) no
    C1 Ru3 C14 . . . 36.73(15) no
    C1 Ru3 C36 . . . 139.6(4) no
    C1 Ru3 C37 . . . 175.7(2) no
    C1 Ru3 C38 . . . 139.6(3) no
    C1 Ru3 C39 . . . 113.0(3) no
    C1 Ru3 C40 . . . 112.8(3) no
    C1 Ru3 C36' . . . 124.5(9) no
    C1 Ru3 C37' . . . 161.6(7) no
    C1 Ru3 C38' . . . 153.1(7) no
    C1 Ru3 C39' . . . 118.9(8) no
    C1 Ru3 C40' . . . 106.7(6) no
    C2 Ru3 C3 . . . 37.4(2) no
    C2 Ru3 C4 . . . 67.72(18) no
    C2 Ru3 C11 . . . 78.75(16) no
    C2 Ru3 C14 . . . 66.58(16) no
    C2 Ru3 C36 . . . 168.5(3) no
    C2 Ru3 C37 . . . 143.4(3) no
    C2 Ru3 C38 . . . 111.2(3) no
    C2 Ru3 C39 . . . 106.1(3) no
    C2 Ru3 C40 . . . 131.0(4) no
    C2 Ru3 C36' . . . 151.7(10) no
    C2 Ru3 C37' . . . 159.8(7) no
    C2 Ru3 C38' . . . 122.0(7) no
    C2 Ru3 C39' . . . 103.9(7) no
    C2 Ru3 C40' . . . 117.0(6) no
    C3 Ru3 C4 . . . 37.55(17) no
    C3 Ru3 C11 . . . 66.54(16) no
    C3 Ru3 C14 . . . 78.46(16) no
    C3 Ru3 C36 . . . 151.3(4) no
    C3 Ru3 C37 . . . 115.5(3) no
    C3 Ru3 C38 . . . 101.8(3) no
    C3 Ru3 C39 . . . 121.5(3) no
    C3 Ru3 C40 . . . 159.3(4) no
    C3 Ru3 C36' . . . 167.7(9) no
    C3 Ru3 C37' . . . 129.9(6) no
    C3 Ru3 C38' . . . 105.5(7) no
    C3 Ru3 C39' . . . 112.2(6) no
    C3 Ru3 C40' . . . 143.7(7) no
    C4 Ru3 C11 . . . 36.96(16) no
    C4 Ru3 C14 . . . 66.56(15) no
    C4 Ru3 C36 . . . 123.7(4) no
    C4 Ru3 C37 . . . 104.2(2) no
    C4 Ru3 C38 . . . 116.1(3) no
    C4 Ru3 C39 . . . 151.1(3) no
    C4 Ru3 C40 . . . 161.0(4) no
    C4 Ru3 C36' . . . 139.6(8) no
    C4 Ru3 C37' . . . 110.5(6) no
    C4 Ru3 C38' . . . 111.0(8) no
    C4 Ru3 C39' . . . 138.8(7) no
    C4 Ru3 C40' . . . 173.1(6) no
    C11 Ru3 C14 . . . 36.42(16) no
    C11 Ru3 C36 . . . 111.1(2) no
    C11 Ru3 C37 . . . 117.1(3) no
    C11 Ru3 C38 . . . 147.3(4) no
    C11 Ru3 C39 . . . 171.6(3) no
    C11 Ru3 C40 . . . 133.7(4) no
    C11 Ru3 C36' . . . 118.0(5) no
    C11 Ru3 C37' . . . 112.5(7) no
    C11 Ru3 C38' . . . 136.6(8) no
    C11 Ru3 C39' . . . 173.9(8) no
    C11 Ru3 C40' . . . 146.6(7) no
    C14 Ru3 C36 . . . 117.6(2) no
    C14 Ru3 C37 . . . 145.3(3) no
    C14 Ru3 C38 . . . 176.0(3) no
    C14 Ru3 C39 . . . 138.9(3) no
    C14 Ru3 C40 . . . 115.0(3) no
    C14 Ru3 C36' . . . 112.2(6) no
    C14 Ru3 C37' . . . 132.4(7) no
    C14 Ru3 C38' . . . 170.2(7) no
    C14 Ru3 C39' . . . 149.7(8) no
    C14 Ru3 C40' . . . 119.6(6) no
    C36 Ru3 C37 . . . 38.0(4) no
    C36 Ru3 C38 . . . 63.9(3) no
    C36 Ru3 C39 . . . 63.4(4) no
    C36 Ru3 C40 . . . 37.7(5) no
    C37 Ru3 C38 . . . 38.1(4) no
    C37 Ru3 C39 . . . 63.0(4) no
    C37 Ru3 C40 . . . 63.1(4) no
    C38 Ru3 C39 . . . 37.7(4) no
    C38 Ru3 C40 . . . 63.7(4) no
    C39 Ru3 C40 . . . 38.1(5) no
    C36' Ru3 C37' . . . 38.2(11) no
    C36' Ru3 C38' . . . 63.0(10) no
    C36' Ru3 C39' . . . 62.0(8) no
    C36' Ru3 C40' . . . 36.9(10) no
    C37' Ru3 C38' . . . 38.5(10) no
    C37' Ru3 C39' . . . 63.4(10) no
    C37' Ru3 C40' . . . 63.2(8) no
    C38' Ru3 C39' . . . 37.4(11) no
    C38' Ru3 C40' . . . 62.4(9) no
    C39' Ru3 C40' . . . 36.9(9) no
    F4 P1 F6 . . . 178.2(5) no
    F5 P1 F6 . . . 89.3(4) no
    F2 P1 F4 . . . 89.8(4) no
    F1 P1 F2 . . . 179.4(5) no
    F1 P1 F3 . . . 90.3(4) no
    F1 P1 F4 . . . 90.2(4) no
    F1 P1 F5 . . . 90.1(4) no
    F1 P1 F6 . . . 90.2(4) no
    F2 P1 F3 . . . 90.4(4) no
    F3 P1 F4 . . . 89.9(5) no
    F2 P1 F5 . . . 89.3(4) no
    F2 P1 F6 . . . 89.7(4) no
    F4 P1 F5 . . . 89.0(4) no
    F3 P1 F5 . . . 178.8(6) no
    F3 P1 F6 . . . 91.8(5) no
    F7 P2 F8 . . . 179.37(16) no
    F11 P2 F12 . . . 90.17(15) no
    F8 P2 F11 . . . 90.95(15) no
    F7 P2 F9 . . . 90.38(15) no
    F7 P2 F10 . . . 89.95(15) no
    F7 P2 F11 . . . 89.28(15) no
    F7 P2 F12 . . . 90.26(16) no
    F8 P2 F9 . . . 89.39(16) no
    F8 P2 F10 . . . 89.46(15) no
    F9 P2 F11 . . . 179.03(16) no
    F8 P2 F12 . . . 90.33(16) no
    F9 P2 F10 . . . 90.06(16) no
    F10 P2 F12 . . . 179.17(16) no
    F9 P2 F12 . . . 90.74(16) no
    F10 P2 F11 . . . 89.03(15) no
    F13 P3 F14 . . . 178.1(7) no
    F17 P3 F18 . . . 87.2(5) no
    F14 P3 F16 . . . 90.1(6) no
    F14 P3 F17 . . . 89.0(6) no
    F13 P3 F15 . . . 93.0(6) no
    F13 P3 F16 . . . 88.4(6) no
    F13 P3 F17 . . . 89.8(6) no
    F13 P3 F18 . . . 91.3(6) no
    F14 P3 F15 . . . 88.2(6) no
    F16 P3 F18 . . . 176.7(6) no
    F15 P3 F17 . . . 177.1(6) no
    F14 P3 F18 . . . 90.0(6) no
    F15 P3 F16 . . . 91.3(6) no
    F15 P3 F18 . . . 92.0(5) no
    F16 P3 F17 . . . 89.5(5) no
    F1' P1' F4' . . . 89.2(15) no
    F1' P1' F3' . . . 90.3(14) no
    F1' P1' F2' . . . 177.8(17) no
    F3' P1' F4' . . . 87.2(13) no
    F1' P1' F5' . . . 92.1(15) no
    F1' P1' F6' . . . 93.5(15) no
    F2' P1' F3' . . . 89.5(15) no
    F2' P1' F4' . . . 88.7(15) no
    F2' P1' F5' . . . 88.1(14) no
    F2' P1' F6' . . . 88.7(16) no
    F4' P1' F5' . . . 91.0(14) no
    F3' P1' F5' . . . 177.0(16) no
    F3' P1' F6' . . . 89.1(14) no
    F4' P1' F6' . . . 175.5(17) no
    F5' P1' F6' . . . 92.5(13) no
    F13' P3' F16' . . . 93.3(11) no
    F13' P3' F14' . . . 177.8(14) no
    F13' P3' F15' . . . 89.0(11) no
    F14' P3' F17' . . . 88.5(12) no
    F14' P3' F18' . . . 89.6(12) no
    F15' P3' F16' . . . 90.4(10) no
    F13' P3' F17' . . . 91.3(11) no
    F13' P3' F18' . . . 88.2(11) no
    F14' P3' F15' . . . 91.2(11) no
    F14' P3' F16' . . . 88.9(11) no
    F17' P3' F18' . . . 88.2(11) no
    F15' P3' F18' . . . 92.3(11) no
    F16' P3' F17' . . . 89.1(10) no
    F15' P3' F17' . . . 179.4(12) no
    F16' P3' F18' . . . 177.0(13) no
    C17 N1 C19 . . . 114.1(3) no
    C18 N1 C19 . . . 110.1(3) no
    C17 N1 C18 . . . 104.8(3) no
    Ru3 C1 C2 . . . 69.4(3) no
    Ru3 C1 C14 . . . 73.9(2) no
    C2 C1 C14 . . . 118.7(4) no
    Ru3 C2 C3 . . . 71.6(3) no
    C1 C2 C3 . . . 120.8(4) no
    Ru3 C2 C1 . . . 72.8(2) no
    Ru3 C3 C2 . . . 71.1(3) no
    Ru3 C3 C4 . . . 72.0(3) no
    C2 C3 C4 . . . 120.7(4) no
    Ru3 C4 C3 . . . 70.4(3) no
    C3 C4 C11 . . . 119.1(5) no
    Ru3 C4 C11 . . . 73.7(3) no
    Ru2 C5 C12 . . . 72.4(2) no
    C6 C5 C12 . . . 118.9(4) no
    Ru2 C5 C6 . . . 70.6(2) no
    Ru2 C6 C5 . . . 72.0(2) no
    Ru2 C6 C7 . . . 71.6(2) no
    C5 C6 C7 . . . 120.3(4) no
    Ru2 C7 C6 . . . 71.3(3) no
    Ru2 C7 C8 . . . 71.5(2) no
    C6 C7 C8 . . . 120.7(4) no
    Ru2 C8 C7 . . . 71.0(3) no
    C7 C8 C13 . . . 118.5(4) no
    Ru2 C8 C13 . . . 71.6(2) no
    C13 C9 C14 . . . 107.2(3) no
    C14 C9 C15 . . . 108.4(3) no
    C13 C9 C15 . . . 105.3(3) no
    C11 C10 C16 . . . 108.7(3) no
    C11 C10 C12 . . . 106.5(3) no
    C12 C10 C16 . . . 105.9(3) no
    Ru3 C11 C4 . . . 69.4(2) no
    Ru3 C11 C10 . . . 134.0(3) no
    C4 C11 C14 . . . 120.5(4) no
    C10 C11 C14 . . . 112.9(4) no
    Ru3 C11 C14 . . . 72.6(2) no
    C4 C11 C10 . . . 126.5(4) no
    Ru2 C12 C13 . . . 70.7(2) no
    Ru2 C12 C5 . . . 71.1(2) no
    Ru2 C12 C10 . . . 134.6(3) no
    C10 C12 C13 . . . 112.6(3) no
    C5 C12 C10 . . . 126.2(4) no
    C5 C12 C13 . . . 121.1(4) no
    Ru2 C13 C9 . . . 132.5(3) no
    C8 C13 C12 . . . 120.5(4) no
    Ru2 C13 C12 . . . 72.4(2) no
    C8 C13 C9 . . . 126.1(4) no
    Ru2 C13 C8 . . . 71.3(2) no
    C9 C13 C12 . . . 113.3(3) no
    Ru3 C14 C9 . . . 134.3(3) no
    Ru3 C14 C11 . . . 71.0(2) no
    Ru3 C14 C1 . . . 69.4(2) no
    C1 C14 C11 . . . 120.0(4) no
    C9 C14 C11 . . . 113.3(4) no
    C1 C14 C9 . . . 126.7(4) no
    C16 C15 C18 . . . 105.0(3) no
    C9 C15 C18 . . . 114.6(3) no
    C9 C15 C16 . . . 109.4(3) no
    C15 C16 C17 . . . 103.8(3) no
    C10 C16 C17 . . . 115.4(3) no
    C10 C16 C15 . . . 109.4(3) no
    N1 C17 C16 . . . 105.2(3) no
    N1 C18 C15 . . . 105.3(4) no
    N1 C19 C20 . . . 115.5(4) no
    Ru1 C20 C25 . . . 70.5(2) no
    C19 C20 C21 . . . 122.8(4) no
    C19 C20 C25 . . . 118.3(4) no
    C21 C20 C25 . . . 118.9(4) no
    Ru1 C20 C19 . . . 129.6(3) no
    Ru1 C20 C21 . . . 69.9(2) no
    Ru1 C21 C20 . . . 73.2(3) no
    C20 C21 C22 . . . 120.0(4) no
    Ru1 C21 C22 . . . 70.1(3) no
    C21 C22 C23 . . . 120.2(5) no
    Ru1 C22 C23 . . . 72.0(3) no
    Ru1 C22 C21 . . . 72.1(3) no
    Ru1 C23 C22 . . . 70.3(3) no
    Ru1 C23 C24 . . . 72.2(3) no
    C22 C23 C24 . . . 120.1(5) no
    Ru1 C24 C23 . . . 71.0(3) no
    Ru1 C24 C25 . . . 71.5(3) no
    C23 C24 C25 . . . 119.6(5) no
    Ru1 C25 C20 . . . 72.5(2) no
    Ru1 C25 C24 . . . 71.2(3) no
    C20 C25 C24 . . . 121.1(4) no
    Ru1 C26 C27 . . . 70.7(3) no
    C27 C26 C30 . . . 108.2(5) no
    Ru1 C26 C30 . . . 71.5(3) no
    Ru1 C27 C26 . . . 71.6(3) no
    Ru1 C27 C28 . . . 70.5(3) no
    C26 C27 C28 . . . 107.9(4) no
    Ru1 C28 C27 . . . 71.3(3) no
    C27 C28 C29 . . . 108.0(4) no
    Ru1 C28 C29 . . . 71.2(3) no
    C28 C29 C30 . . . 107.7(4) no
    Ru1 C29 C30 . . . 72.0(3) no
    Ru1 C29 C28 . . . 70.5(3) no
    Ru1 C30 C26 . . . 70.8(3) no
    Ru1 C30 C29 . . . 70.3(3) no
    C26 C30 C29 . . . 108.2(4) no
    Ru2 C31 C32 . . . 70.4(2) no
    C32 C31 C35 . . . 107.8(4) no
    Ru2 C31 C35 . . . 71.1(2) no
    Ru2 C32 C31 . . . 72.0(3) no
    Ru2 C32 C33 . . . 71.1(3) no
    C31 C32 C33 . . . 109.0(4) no
    Ru2 C33 C32 . . . 70.9(3) no
    Ru2 C33 C34 . . . 71.6(3) no
    C32 C33 C34 . . . 107.5(4) no
    C33 C34 C35 . . . 107.7(4) no
    Ru2 C34 C35 . . . 71.0(3) no
    Ru2 C34 C33 . . . 70.4(3) no
    Ru2 C35 C31 . . . 71.2(3) no
    Ru2 C35 C34 . . . 71.0(2) no
    C31 C35 C34 . . . 108.0(4) no
    Ru3 C36 C40 . . . 71.2(5) no
    Ru3 C36 C37 . . . 71.0(4) no
    C37 C36 C40 . . . 107.7(8) no
    C37' C36' C40' . . . 108(2) no
    Ru3 C36' C40' . . . 73.1(12) no
    Ru3 C36' C37' . . . 67.5(14) no
    Ru3 C37 C38 . . . 70.5(6) no
    Ru3 C37 C36 . . . 71.1(5) no
    C36 C37 C38 . . . 108.4(9) no
    Ru3 C37' C36' . . . 74.3(13) no
    C36' C37' C38' . . . 108(2) no
    Ru3 C37' C38' . . . 73.3(15) no
    C37 C38 C39 . . . 107.2(9) no
    Ru3 C38 C37 . . . 71.4(5) no
    Ru3 C38 C39 . . . 71.1(6) no
    Ru3 C38' C37' . . . 68.3(14) no
    C37' C38' C39' . . . 107(2) no
    Ru3 C38' C39' . . . 72.1(17) no
    Ru3 C39 C38 . . . 71.2(6) no
    Ru3 C39 C40 . . . 71.5(6) no
    C38 C39 C40 . . . 109.0(9) no
    Ru3 C39' C40' . . . 73.2(14) no
    Ru3 C39' C38' . . . 70.5(15) no
    C38' C39' C40' . . . 109.3(19) no
    Ru3 C40 C39 . . . 70.4(6) no
    Ru3 C40 C36 . . . 71.2(5) no
    C36 C40 C39 . . . 107.7(10) no
    Ru3 C40' C39' . . . 69.9(15) no
    Ru3 C40' C36' . . . 70.0(13) no
    C36' C40' C39' . . . 107(2) no
    C2 C1 H1 . . . 121.00 no
    C14 C1 H1 . . . 121.00 no
    Ru3 C1 H1 . . . 128.00 no
    C1 C2 H2 . . . 120.00 no
    C3 C2 H2 . . . 120.00 no
    Ru3 C2 H2 . . . 128.00 no
    C4 C3 H3 . . . 120.00 no
    C2 C3 H3 . . . 120.00 no
    Ru3 C3 H3 . . . 130.00 no
    Ru3 C4 H4 . . . 127.00 no
    C11 C4 H4 . . . 120.00 no
    C3 C4 H4 . . . 120.00 no
    C6 C5 H5 . . . 121.00 no
    C12 C5 H5 . . . 121.00 no
    Ru2 C5 H5 . . . 129.00 no
    Ru2 C6 H6 . . . 129.00 no
    C5 C6 H6 . . . 120.00 no
    C7 C6 H6 . . . 120.00 no
    C6 C7 H7 . . . 120.00 no
    Ru2 C7 H7 . . . 130.00 no
    C8 C7 H7 . . . 120.00 no
    Ru2 C8 H8 . . . 129.00 no
    C7 C8 H8 . . . 121.00 no
    C13 C8 H8 . . . 121.00 no
    C15 C9 H9 . . . 112.00 no
    C13 C9 H9 . . . 112.00 no
    C14 C9 H9 . . . 112.00 no
    C12 C10 H10 . . . 112.00 no
    C16 C10 H10 . . . 112.00 no
    C11 C10 H10 . . . 112.00 no
    C9 C15 H15 . . . 109.00 no
    C18 C15 H15 . . . 109.00 no
    C16 C15 H15 . . . 109.00 no
    C15 C16 H16 . . . 109.00 no
    C10 C16 H16 . . . 109.00 no
    C17 C16 H16 . . . 109.00 no
    N1 C17 H17B . . . 111.00 no
    N1 C17 H17A . . . 111.00 no
    H17A C17 H17B . . . 109.00 no
    C16 C17 H17A . . . 111.00 no
    C16 C17 H17B . . . 111.00 no
    C15 C18 H18A . . . 111.00 no
    N1 C18 H18B . . . 111.00 no
    C15 C18 H18B . . . 111.00 no
    H18A C18 H18B . . . 109.00 no
    N1 C18 H18A . . . 111.00 no
    N1 C19 H19A . . . 108.00 no
    H19A C19 H19B . . . 108.00 no
    N1 C19 H19B . . . 108.00 no
    C20 C19 H19A . . . 108.00 no
    C20 C19 H19B . . . 108.00 no
    Ru1 C21 H21 . . . 129.00 no
    C20 C21 H21 . . . 120.00 no
    C22 C21 H21 . . . 120.00 no
    C23 C22 H22 . . . 120.00 no
    Ru1 C22 H22 . . . 128.00 no
    C21 C22 H22 . . . 120.00 no
    C22 C23 H23 . . . 120.00 no
    C24 C23 H23 . . . 120.00 no
    Ru1 C23 H23 . . . 130.00 no
    Ru1 C24 H24 . . . 130.00 no
    C23 C24 H24 . . . 120.00 no
    C25 C24 H24 . . . 120.00 no
    C20 C25 H25 . . . 119.00 no
    C24 C25 H25 . . . 119.00 no
    Ru1 C25 H25 . . . 129.00 no
    C27 C26 H26 . . . 126.00 no
    C30 C26 H26 . . . 126.00 no
    Ru1 C26 H26 . . . 124.00 no
    C28 C27 H27 . . . 126.00 no
    C26 C27 H27 . . . 126.00 no
    Ru1 C27 H27 . . . 124.00 no
    Ru1 C28 H28 . . . 123.00 no
    C27 C28 H28 . . . 126.00 no
    C29 C28 H28 . . . 126.00 no
    C30 C29 H29 . . . 126.00 no
    Ru1 C29 H29 . . . 123.00 no
    C28 C29 H29 . . . 126.00 no
    C26 C30 H30 . . . 126.00 no
    Ru1 C30 H30 . . . 124.00 no
    C29 C30 H30 . . . 126.00 no
    Ru2 C31 H31 . . . 124.00 no
    C32 C31 H31 . . . 126.00 no
    C35 C31 H31 . . . 126.00 no
    C31 C32 H32 . . . 126.00 no
    C33 C32 H32 . . . 125.00 no
    Ru2 C32 H32 . . . 123.00 no
    Ru2 C33 H33 . . . 123.00 no
    C32 C33 H33 . . . 126.00 no
    C34 C33 H33 . . . 126.00 no
    C35 C34 H34 . . . 126.00 no
    C33 C34 H34 . . . 126.00 no
    Ru2 C34 H34 . . . 124.00 no
    C31 C35 H35 . . . 126.00 no
    Ru2 C35 H35 . . . 123.00 no
    C34 C35 H35 . . . 126.00 no
    C40 C36 H36 . . . 126.00 no
    Ru3 C36 H36 . . . 123.00 no
    C37 C36 H36 . . . 126.00 no
    C40' C36' H36' . . . 126.00 no
    Ru3 C36' H36' . . . 125.00 no
    C37' C36' H36' . . . 126.00 no
    C36 C37 H37 . . . 126.00 no
    C38 C37 H37 . . . 126.00 no
    Ru3 C37 H37 . . . 125.00 no
    Ru3 C37' H37' . . . 118.00 no
    C36' C37' H37' . . . 126.00 no
    C38' C37' H37' . . . 126.00 no
    Ru3 C38 H38 . . . 123.00 no
    C39 C38 H38 . . . 126.00 no
    C37 C38 H38 . . . 126.00 no
    Ru3 C38' H38' . . . 125.00 no
    C37' C38' H38' . . . 126.00 no
    C39' C38' H38' . . . 126.00 no
    C40 C39 H39 . . . 126.00 no
    C38 C39 H39 . . . 126.00 no
    Ru3 C39 H39 . . . 123.00 no
    C40' C39' H39' . . . 125.00 no
    C38' C39' H39' . . . 125.00 no
    Ru3 C39' H39' . . . 123.00 no
    C39 C40 H40 . . . 126.00 no
    C36 C40 H40 . . . 126.00 no
    Ru3 C40 H40 . . . 124.00 no
    C36' C40' H40' . . . 126.00 no
    C39' C40' H40' . . . 127.00 no
    Ru3 C40' H40' . . . 125.00 no
    O1 C41 C42 . . . 121.2(6) no
    O1 C41 C43 . . . 121.8(6) no
    C42 C41 C43 . . . 117.1(6) no
    C41 C42 H42A . . . 109.00 no
    C41 C42 H42B . . . 109.00 no
    C41 C42 H42C . . . 109.00 no
    H42A C42 H42B . . . 109.00 no
    H42A C42 H42C . . . 109.00 no
    H42B C42 H42C . . . 110.00 no
    C41 C43 H43A . . . 109.00 no
    C41 C43 H43B . . . 109.00 no
    C41 C43 H43C . . . 109.00 no
    H43A C43 H43B . . . 109.00 no
    H43A C43 H43C . . . 110.00 no
    H43B C43 H43C . . . 110.00 no
    O2 C44 C45 . . . 120.0(12) no
    O2 C44 C46 . . . 122.8(10) no
    C45 C44 C46 . . . 117.1(9) no
    C44 C45 H45A . . . 109.00 no
    C44 C45 H45B . . . 109.00 no
    C44 C45 H45C . . . 109.00 no
    H45A C45 H45B . . . 110.00 no
    H45A C45 H45C . . . 109.00 no
    H45B C45 H45C . . . 110.00 no
    C44 C46 H46A . . . 109.00 no
    C44 C46 H46B . . . 109.00 no
    C44 C46 H46C . . . 110.00 no
    H46A C46 H46B . . . 109.00 no
    H46A C46 H46C . . . 110.00 no
    H46B C46 H46C . . . 109.00 no
    O2' C44' C45' . . . 118(5) no
    O2' C44' C46' . . . 122(4) no
    C45' C44' C46' . . . 119(4) no
    C44' C45' H45D . . . 109.00 no
    C44' C45' H45E . . . 109.00 no
    C44' C45' H45F . . . 110.00 no
    H45D C45' H45E . . . 109.00 no
    H45D C45' H45F . . . 109.00 no
    H45E C45' H45F . . . 110.00 no
    C44' C46' H46D . . . 109.00 no
    C44' C46' H46E . . . 109.00 no
    C44' C46' H46F . . . 110.00 no
    H46D C46' H46E . . . 109.00 no
    H46D C46' H46F . . . 110.00 no
    H46E C46' H46F . . . 110.00 no
loop_
    _geom_torsion_atom_site_label_1
    _geom_torsion_atom_site_label_2
    _geom_torsion_atom_site_label_3
    _geom_torsion_atom_site_label_4
    _geom_torsion_site_symmetry_1
    _geom_torsion_site_symmetry_2
    _geom_torsion_site_symmetry_3
    _geom_torsion_site_symmetry_4
    _geom_torsion
    _geom_torsion_publ_flag
    C21 Ru1 C20 C19 . . . . -116.4(5) no
    C21 Ru1 C20 C25 . . . . 132.4(4) no
    C22 Ru1 C20 C19 . . . . -146.2(4) no
    C22 Ru1 C20 C21 . . . . -29.7(3) no
    C22 Ru1 C20 C25 . . . . 102.7(3) no
    C23 Ru1 C20 C19 . . . . 176.4(4) no
    C23 Ru1 C20 C21 . . . . -67.2(3) no
    C23 Ru1 C20 C25 . . . . 65.3(3) no
    C24 Ru1 C20 C19 . . . . 140.0(4) no
    C24 Ru1 C20 C21 . . . . -103.6(3) no
    C24 Ru1 C20 C25 . . . . 28.8(3) no
    C25 Ru1 C20 C19 . . . . 111.1(5) no
    C25 Ru1 C20 C21 . . . . -132.4(4) no
    C26 Ru1 C20 C19 . . . . -32.7(4) no
    C26 Ru1 C20 C21 . . . . 83.7(3) no
    C26 Ru1 C20 C25 . . . . -143.9(3) no
    C27 Ru1 C20 C19 . . . . 7.0(4) no
    C27 Ru1 C20 C21 . . . . 123.4(3) no
    C27 Ru1 C20 C25 . . . . -104.1(3) no
    C28 Ru1 C20 C19 . . . . 43.4(4) no
    C28 Ru1 C20 C21 . . . . 159.9(3) no
    C28 Ru1 C20 C25 . . . . -67.7(3) no
    C30 Ru1 C20 C19 . . . . -60.0(6) no
    C30 Ru1 C20 C21 . . . . 56.5(5) no
    C30 Ru1 C20 C25 . . . . -171.1(4) no
    C20 Ru1 C21 C22 . . . . -131.8(4) no
    C22 Ru1 C21 C20 . . . . 131.8(4) no
    C23 Ru1 C21 C20 . . . . 102.1(3) no
    C23 Ru1 C21 C22 . . . . -29.7(3) no
    C24 Ru1 C21 C20 . . . . 65.6(3) no
    C24 Ru1 C21 C22 . . . . -66.2(3) no
    C25 Ru1 C21 C20 . . . . 28.9(3) no
    C25 Ru1 C21 C22 . . . . -102.9(3) no
    C26 Ru1 C21 C20 . . . . -111.3(3) no
    C26 Ru1 C21 C22 . . . . 116.9(3) no
    C27 Ru1 C21 C20 . . . . -73.4(3) no
    C27 Ru1 C21 C22 . . . . 154.9(3) no
    C29 Ru1 C21 C20 . . . . -174.7(4) no
    C29 Ru1 C21 C22 . . . . 53.5(5) no
    C30 Ru1 C21 C20 . . . . -150.2(3) no
    C30 Ru1 C21 C22 . . . . 78.1(3) no
    C20 Ru1 C22 C21 . . . . 29.1(3) no
    C20 Ru1 C22 C23 . . . . -102.3(3) no
    C21 Ru1 C22 C23 . . . . -131.4(4) no
    C23 Ru1 C22 C21 . . . . 131.4(4) no
    C24 Ru1 C22 C21 . . . . 102.8(3) no
    C24 Ru1 C22 C23 . . . . -28.6(3) no
    C25 Ru1 C22 C21 . . . . 65.7(3) no
    C25 Ru1 C22 C23 . . . . -65.7(3) no
    C26 Ru1 C22 C21 . . . . -79.5(3) no
    C26 Ru1 C22 C23 . . . . 149.1(3) no
    C27 Ru1 C22 C21 . . . . -54.5(5) no
    C27 Ru1 C22 C23 . . . . 174.1(4) no
    C29 Ru1 C22 C21 . . . . -156.3(3) no
    C29 Ru1 C22 C23 . . . . 72.3(4) no
    C30 Ru1 C22 C21 . . . . -118.6(3) no
    C30 Ru1 C22 C23 . . . . 110.0(3) no
    C20 Ru1 C23 C22 . . . . 66.5(3) no
    C20 Ru1 C23 C24 . . . . -65.9(3) no
    C21 Ru1 C23 C22 . . . . 29.8(3) no
    C21 Ru1 C23 C24 . . . . -102.7(3) no
    C22 Ru1 C23 C24 . . . . -132.5(5) no
    C24 Ru1 C23 C22 . . . . 132.5(5) no
    C25 Ru1 C23 C22 . . . . 103.0(3) no
    C25 Ru1 C23 C24 . . . . -29.5(3) no
    C26 Ru1 C23 C22 . . . . -57.6(5) no
    C26 Ru1 C23 C24 . . . . 169.9(4) no
    C28 Ru1 C23 C22 . . . . -161.0(3) no
    C28 Ru1 C23 C24 . . . . 66.5(4) no
    C29 Ru1 C23 C22 . . . . -124.9(3) no
    C29 Ru1 C23 C24 . . . . 102.6(3) no
    C30 Ru1 C23 C22 . . . . -85.3(3) no
    C30 Ru1 C23 C24 . . . . 142.3(3) no
    C20 Ru1 C24 C23 . . . . 103.2(3) no
    C20 Ru1 C24 C25 . . . . -28.6(3) no
    C21 Ru1 C24 C23 . . . . 66.7(3) no
    C21 Ru1 C24 C25 . . . . -65.0(3) no
    C22 Ru1 C24 C23 . . . . 29.3(3) no
    C22 Ru1 C24 C25 . . . . -102.5(3) no
    C23 Ru1 C24 C25 . . . . -131.8(5) no
    C25 Ru1 C24 C23 . . . . 131.8(5) no
    C27 Ru1 C24 C23 . . . . -164.6(3) no
    C27 Ru1 C24 C25 . . . . 63.6(4) no
    C28 Ru1 C24 C23 . . . . -131.6(3) no
    C28 Ru1 C24 C25 . . . . 96.6(3) no
    C29 Ru1 C24 C23 . . . . -90.8(3) no
    C29 Ru1 C24 C25 . . . . 137.5(3) no
    C30 Ru1 C24 C23 . . . . -60.8(5) no
    C30 Ru1 C24 C25 . . . . 167.4(3) no
    C20 Ru1 C25 C24 . . . . 132.8(4) no
    C21 Ru1 C25 C20 . . . . -28.9(3) no
    C21 Ru1 C25 C24 . . . . 103.9(3) no
    C22 Ru1 C25 C20 . . . . -66.4(3) no
    C22 Ru1 C25 C24 . . . . 66.4(3) no
    C23 Ru1 C25 C20 . . . . -103.7(3) no
    C23 Ru1 C25 C24 . . . . 29.1(3) no
    C24 Ru1 C25 C20 . . . . -132.8(4) no
    C26 Ru1 C25 C20 . . . . 59.7(4) no
    C26 Ru1 C25 C24 . . . . -167.5(3) no
    C27 Ru1 C25 C20 . . . . 89.8(3) no
    C27 Ru1 C25 C24 . . . . -137.4(3) no
    C28 Ru1 C25 C20 . . . . 130.5(3) no
    C28 Ru1 C25 C24 . . . . -96.7(3) no
    C29 Ru1 C25 C20 . . . . 164.5(3) no
    C29 Ru1 C25 C24 . . . . -62.7(4) no
    C20 Ru1 C26 C27 . . . . 84.6(3) no
    C20 Ru1 C26 C30 . . . . -157.6(3) no
    C21 Ru1 C26 C27 . . . . 123.4(3) no
    C21 Ru1 C26 C30 . . . . -118.8(3) no
    C22 Ru1 C26 C27 . . . . 162.6(3) no
    C22 Ru1 C26 C30 . . . . -79.6(4) no
    C23 Ru1 C26 C27 . . . . -160.8(3) no
    C23 Ru1 C26 C30 . . . . -43.0(5) no
    C25 Ru1 C26 C27 . . . . 49.1(4) no
    C25 Ru1 C26 C30 . . . . 167.0(3) no
    C27 Ru1 C26 C30 . . . . 117.8(4) no
    C28 Ru1 C26 C27 . . . . -37.8(3) no
    C28 Ru1 C26 C30 . . . . 80.0(3) no
    C29 Ru1 C26 C27 . . . . -80.9(3) no
    C29 Ru1 C26 C30 . . . . 37.0(3) no
    C30 Ru1 C26 C27 . . . . -117.8(4) no
    C20 Ru1 C27 C26 . . . . -110.9(3) no
    C20 Ru1 C27 C28 . . . . 131.6(3) no
    C21 Ru1 C27 C26 . . . . -73.7(3) no
    C21 Ru1 C27 C28 . . . . 168.8(2) no
    C22 Ru1 C27 C26 . . . . -36.8(5) no
    C22 Ru1 C27 C28 . . . . -154.2(4) no
    C24 Ru1 C27 C26 . . . . 174.0(3) no
    C24 Ru1 C27 C28 . . . . 56.6(4) no
    C25 Ru1 C27 C26 . . . . -150.0(3) no
    C25 Ru1 C27 C28 . . . . 92.5(3) no
    C26 Ru1 C27 C28 . . . . -117.5(4) no
    C28 Ru1 C27 C26 . . . . 117.5(4) no
    C29 Ru1 C27 C26 . . . . 79.6(3) no
    C29 Ru1 C27 C28 . . . . -37.8(3) no
    C30 Ru1 C27 C26 . . . . 37.3(3) no
    C30 Ru1 C27 C28 . . . . -80.1(3) no
    C20 Ru1 C28 C27 . . . . -66.4(3) no
    C20 Ru1 C28 C29 . . . . 176.2(2) no
    C23 Ru1 C28 C27 . . . . -177.5(3) no
    C23 Ru1 C28 C29 . . . . 65.1(3) no
    C24 Ru1 C28 C27 . . . . -142.0(3) no
    C24 Ru1 C28 C29 . . . . 100.7(3) no
    C25 Ru1 C28 C27 . . . . -102.4(3) no
    C25 Ru1 C28 C29 . . . . 140.2(3) no
    C26 Ru1 C28 C27 . . . . 37.4(3) no
    C26 Ru1 C28 C29 . . . . -80.0(3) no
    C27 Ru1 C28 C29 . . . . -117.4(4) no
    C29 Ru1 C28 C27 . . . . 117.4(4) no
    C30 Ru1 C28 C27 . . . . 79.8(3) no
    C30 Ru1 C28 C29 . . . . -37.6(3) no
    C21 Ru1 C29 C28 . . . . 152.6(4) no
    C21 Ru1 C29 C30 . . . . 35.6(6) no
    C22 Ru1 C29 C28 . . . . -170.5(3) no
    C22 Ru1 C29 C30 . . . . 72.5(4) no
    C23 Ru1 C29 C28 . . . . -132.9(3) no
    C23 Ru1 C29 C30 . . . . 110.1(3) no
    C24 Ru1 C29 C28 . . . . -94.0(3) no
    C24 Ru1 C29 C30 . . . . 149.0(3) no
    C25 Ru1 C29 C28 . . . . -58.7(4) no
    C25 Ru1 C29 C30 . . . . -175.7(3) no
    C26 Ru1 C29 C28 . . . . 80.0(3) no
    C26 Ru1 C29 C30 . . . . -37.0(3) no
    C27 Ru1 C29 C28 . . . . 37.7(3) no
    C27 Ru1 C29 C30 . . . . -79.3(3) no
    C28 Ru1 C29 C30 . . . . -117.0(4) no
    C30 Ru1 C29 C28 . . . . 117.0(4) no
    C20 Ru1 C30 C26 . . . . 42.0(5) no
    C20 Ru1 C30 C29 . . . . 160.3(3) no
    C21 Ru1 C30 C26 . . . . 77.8(4) no
    C21 Ru1 C30 C29 . . . . -163.8(3) no
    C22 Ru1 C30 C26 . . . . 116.8(3) no
    C22 Ru1 C30 C29 . . . . -124.8(3) no
    C23 Ru1 C30 C26 . . . . 156.5(3) no
    C23 Ru1 C30 C29 . . . . -85.1(3) no
    C24 Ru1 C30 C26 . . . . -167.9(3) no
    C24 Ru1 C30 C29 . . . . -49.5(5) no
    C26 Ru1 C30 C29 . . . . 118.4(5) no
    C27 Ru1 C30 C26 . . . . -37.3(3) no
    C27 Ru1 C30 C29 . . . . 81.1(3) no
    C28 Ru1 C30 C26 . . . . -80.2(3) no
    C28 Ru1 C30 C29 . . . . 38.2(3) no
    C29 Ru1 C30 C26 . . . . -118.4(5) no
    C6 Ru2 C5 C12 . . . . 130.5(4) no
    C7 Ru2 C5 C6 . . . . -29.2(2) no
    C7 Ru2 C5 C12 . . . . 101.3(3) no
    C8 Ru2 C5 C6 . . . . -66.2(3) no
    C8 Ru2 C5 C12 . . . . 64.3(2) no
    C12 Ru2 C5 C6 . . . . -130.5(4) no
    C13 Ru2 C5 C6 . . . . -102.6(3) no
    C13 Ru2 C5 C12 . . . . 27.9(2) no
    C31 Ru2 C5 C6 . . . . 170.2(3) no
    C31 Ru2 C5 C12 . . . . -59.3(4) no
    C33 Ru2 C5 C6 . . . . 63.2(3) no
    C33 Ru2 C5 C12 . . . . -166.4(2) no
    C34 Ru2 C5 C6 . . . . 99.2(3) no
    C34 Ru2 C5 C12 . . . . -130.3(2) no
    C35 Ru2 C5 C6 . . . . 140.1(3) no
    C35 Ru2 C5 C12 . . . . -89.4(3) no
    C5 Ru2 C6 C7 . . . . -131.9(4) no
    C7 Ru2 C6 C5 . . . . 131.9(4) no
    C8 Ru2 C6 C5 . . . . 103.1(3) no
    C8 Ru2 C6 C7 . . . . -28.8(2) no
    C12 Ru2 C6 C5 . . . . 29.6(2) no
    C12 Ru2 C6 C7 . . . . -102.3(3) no
    C13 Ru2 C6 C5 . . . . 66.1(2) no
    C13 Ru2 C6 C7 . . . . -65.8(2) no
    C32 Ru2 C6 C5 . . . . -168.0(3) no
    C32 Ru2 C6 C7 . . . . 60.1(3) no
    C33 Ru2 C6 C5 . . . . -135.7(2) no
    C33 Ru2 C6 C7 . . . . 92.4(3) no
    C34 Ru2 C6 C5 . . . . -95.2(3) no
    C34 Ru2 C6 C7 . . . . 132.9(2) no
    C35 Ru2 C6 C5 . . . . -63.9(3) no
    C35 Ru2 C6 C7 . . . . 164.2(3) no
    C5 Ru2 C7 C6 . . . . 29.4(2) no
    C5 Ru2 C7 C8 . . . . -103.6(3) no
    C6 Ru2 C7 C8 . . . . -133.0(4) no
    C8 Ru2 C7 C6 . . . . 133.0(4) no
    C12 Ru2 C7 C6 . . . . 66.0(2) no
    C12 Ru2 C7 C8 . . . . -67.0(3) no
    C13 Ru2 C7 C6 . . . . 102.9(3) no
    C13 Ru2 C7 C8 . . . . -30.1(2) no
    C31 Ru2 C7 C6 . . . . -168.3(3) no
    C31 Ru2 C7 C8 . . . . 58.7(4) no
    C32 Ru2 C7 C6 . . . . -140.3(2) no
    C32 Ru2 C7 C8 . . . . 86.7(3) no
    C33 Ru2 C7 C6 . . . . -100.3(3) no
    C33 Ru2 C7 C8 . . . . 126.7(3) no
    C34 Ru2 C7 C6 . . . . -67.0(3) no
    C34 Ru2 C7 C8 . . . . 160.0(3) no
    C5 Ru2 C8 C7 . . . . 65.6(3) no
    C5 Ru2 C8 C13 . . . . -64.7(3) no
    C6 Ru2 C8 C7 . . . . 28.6(2) no
    C6 Ru2 C8 C13 . . . . -101.7(3) no
    C7 Ru2 C8 C13 . . . . -130.2(4) no
    C12 Ru2 C8 C7 . . . . 101.2(3) no
    C12 Ru2 C8 C13 . . . . -29.0(2) no
    C13 Ru2 C8 C7 . . . . 130.2(4) no
    C31 Ru2 C8 C7 . . . . -145.1(3) no
    C31 Ru2 C8 C13 . . . . 84.7(3) no
    C32 Ru2 C8 C7 . . . . -106.4(3) no
    C32 Ru2 C8 C13 . . . . 123.4(3) no
    C33 Ru2 C8 C7 . . . . -70.1(3) no
    C33 Ru2 C8 C13 . . . . 159.7(2) no
    C35 Ru2 C8 C7 . . . . -168.6(3) no
    C35 Ru2 C8 C13 . . . . 61.2(4) no
    C5 Ru2 C12 C10 . . . . -122.6(5) no
    C5 Ru2 C12 C13 . . . . 134.3(4) no
    C6 Ru2 C12 C5 . . . . -30.4(2) no
    C6 Ru2 C12 C10 . . . . -153.0(5) no
    C6 Ru2 C12 C13 . . . . 103.9(3) no
    C7 Ru2 C12 C5 . . . . -67.5(3) no
    C7 Ru2 C12 C10 . . . . 169.9(4) no
    C7 Ru2 C12 C13 . . . . 66.8(3) no
    C8 Ru2 C12 C5 . . . . -105.1(3) no
    C8 Ru2 C12 C10 . . . . 132.3(4) no
    C8 Ru2 C12 C13 . . . . 29.2(2) no
    C13 Ru2 C12 C5 . . . . -134.3(4) no
    C13 Ru2 C12 C10 . . . . 103.1(5) no
    C31 Ru2 C12 C5 . . . . 146.9(3) no
    C31 Ru2 C12 C10 . . . . 24.2(5) no
    C31 Ru2 C12 C13 . . . . -78.9(3) no
    C32 Ru2 C12 C5 . . . . 176.6(3) no
    C32 Ru2 C12 C10 . . . . 53.9(6) no
    C32 Ru2 C12 C13 . . . . -49.2(5) no
    C34 Ru2 C12 C5 . . . . 68.0(3) no
    C34 Ru2 C12 C10 . . . . -54.6(5) no
    C34 Ru2 C12 C13 . . . . -157.8(2) no
    C35 Ru2 C12 C5 . . . . 106.5(3) no
    C35 Ru2 C12 C10 . . . . -16.1(5) no
    C35 Ru2 C12 C13 . . . . -119.2(3) no
    C5 Ru2 C13 C8 . . . . 104.5(3) no
    C5 Ru2 C13 C9 . . . . -133.3(4) no
    C5 Ru2 C13 C12 . . . . -27.6(2) no
    C6 Ru2 C13 C8 . . . . 67.3(3) no
    C6 Ru2 C13 C9 . . . . -170.5(4) no
    C6 Ru2 C13 C12 . . . . -64.8(3) no
    C7 Ru2 C13 C8 . . . . 30.4(3) no
    C7 Ru2 C13 C9 . . . . 152.6(4) no
    C7 Ru2 C13 C12 . . . . -101.7(3) no
    C8 Ru2 C13 C9 . . . . 122.2(5) no
    C8 Ru2 C13 C12 . . . . -132.1(4) no
    C12 Ru2 C13 C8 . . . . 132.1(4) no
    C12 Ru2 C13 C9 . . . . -105.7(4) no
    C31 Ru2 C13 C8 . . . . -110.6(3) no
    C31 Ru2 C13 C9 . . . . 11.6(4) no
    C31 Ru2 C13 C12 . . . . 117.3(3) no
    C32 Ru2 C13 C8 . . . . -72.0(3) no
    C32 Ru2 C13 C9 . . . . 50.3(4) no
    C32 Ru2 C13 C12 . . . . 156.0(2) no
    C33 Ru2 C13 C8 . . . . -47.3(5) no
    C33 Ru2 C13 C9 . . . . 74.9(6) no
    C33 Ru2 C13 C12 . . . . -179.4(4) no
    C34 Ru2 C13 C8 . . . . -171.3(4) no
    C34 Ru2 C13 C9 . . . . -49.1(7) no
    C34 Ru2 C13 C12 . . . . 56.6(5) no
    C35 Ru2 C13 C8 . . . . -148.9(3) no
    C35 Ru2 C13 C9 . . . . -26.7(4) no
    C35 Ru2 C13 C12 . . . . 79.0(3) no
    C5 Ru2 C31 C32 . . . . -165.3(3) no
    C5 Ru2 C31 C35 . . . . -47.6(4) no
    C7 Ru2 C31 C32 . . . . 45.4(4) no
    C7 Ru2 C31 C35 . . . . 163.2(3) no
    C8 Ru2 C31 C32 . . . . 81.0(3) no
    C8 Ru2 C31 C35 . . . . -161.3(3) no
    C12 Ru2 C31 C32 . . . . 158.3(3) no
    C12 Ru2 C31 C35 . . . . -83.9(3) no
    C13 Ru2 C31 C32 . . . . 120.1(3) no
    C13 Ru2 C31 C35 . . . . -122.2(3) no
    C32 Ru2 C31 C35 . . . . 117.8(4) no
    C33 Ru2 C31 C32 . . . . -37.3(3) no
    C33 Ru2 C31 C35 . . . . 80.5(3) no
    C34 Ru2 C31 C32 . . . . -80.0(3) no
    C34 Ru2 C31 C35 . . . . 37.8(3) no
    C35 Ru2 C31 C32 . . . . -117.8(4) no
    C6 Ru2 C32 C31 . . . . 173.0(3) no
    C6 Ru2 C32 C33 . . . . 54.8(4) no
    C7 Ru2 C32 C31 . . . . -152.6(3) no
    C7 Ru2 C32 C33 . . . . 89.2(3) no
    C8 Ru2 C32 C31 . . . . -113.4(3) no
    C8 Ru2 C32 C33 . . . . 128.3(3) no
    C12 Ru2 C32 C31 . . . . -44.4(5) no
    C12 Ru2 C32 C33 . . . . -162.6(3) no
    C13 Ru2 C32 C31 . . . . -76.9(3) no
    C13 Ru2 C32 C33 . . . . 164.9(2) no
    C31 Ru2 C32 C33 . . . . -118.2(4) no
    C33 Ru2 C32 C31 . . . . 118.2(4) no
    C34 Ru2 C32 C31 . . . . 80.2(3) no
    C34 Ru2 C32 C33 . . . . -38.0(3) no
    C35 Ru2 C32 C31 . . . . 37.3(3) no
    C35 Ru2 C32 C33 . . . . -80.9(3) no
    C5 Ru2 C33 C32 . . . . -178.9(2) no
    C5 Ru2 C33 C34 . . . . 64.3(3) no
    C6 Ru2 C33 C32 . . . . -143.7(3) no
    C6 Ru2 C33 C34 . . . . 99.5(3) no
    C7 Ru2 C33 C32 . . . . -104.6(3) no
    C7 Ru2 C33 C34 . . . . 138.6(3) no
    C8 Ru2 C33 C32 . . . . -67.9(3) no
    C8 Ru2 C33 C34 . . . . 175.3(2) no
    C13 Ru2 C33 C32 . . . . -35.0(5) no
    C13 Ru2 C33 C34 . . . . -151.8(4) no
    C31 Ru2 C33 C32 . . . . 37.0(3) no
    C31 Ru2 C33 C34 . . . . -79.8(3) no
    C32 Ru2 C33 C34 . . . . -116.8(4) no
    C34 Ru2 C33 C32 . . . . 116.8(4) no
    C35 Ru2 C33 C32 . . . . 79.2(3) no
    C35 Ru2 C33 C34 . . . . -37.6(3) no
    C5 Ru2 C34 C33 . . . . -135.1(2) no
    C5 Ru2 C34 C35 . . . . 107.2(3) no
    C6 Ru2 C34 C33 . . . . -95.1(3) no
    C6 Ru2 C34 C35 . . . . 147.2(3) no
    C7 Ru2 C34 C33 . . . . -58.5(3) no
    C7 Ru2 C34 C35 . . . . -176.2(3) no
    C12 Ru2 C34 C33 . . . . -170.9(2) no
    C12 Ru2 C34 C35 . . . . 71.4(3) no
    C13 Ru2 C34 C33 . . . . 148.8(4) no
    C13 Ru2 C34 C35 . . . . 31.1(6) no
    C31 Ru2 C34 C33 . . . . 80.3(3) no
    C31 Ru2 C34 C35 . . . . -37.3(3) no
    C32 Ru2 C34 C33 . . . . 38.0(3) no
    C32 Ru2 C34 C35 . . . . -79.7(3) no
    C33 Ru2 C34 C35 . . . . -117.7(4) no
    C35 Ru2 C34 C33 . . . . 117.7(4) no
    C5 Ru2 C35 C31 . . . . 153.3(2) no
    C5 Ru2 C35 C34 . . . . -89.2(3) no
    C6 Ru2 C35 C31 . . . . -169.4(3) no
    C6 Ru2 C35 C34 . . . . -51.9(4) no
    C8 Ru2 C35 C31 . . . . 35.7(5) no
    C8 Ru2 C35 C34 . . . . 153.2(3) no
    C12 Ru2 C35 C31 . . . . 114.0(3) no
    C12 Ru2 C35 C34 . . . . -128.5(3) no
    C13 Ru2 C35 C31 . . . . 75.1(3) no
    C13 Ru2 C35 C34 . . . . -167.4(3) no
    C31 Ru2 C35 C34 . . . . 117.5(4) no
    C32 Ru2 C35 C31 . . . . -37.3(3) no
    C32 Ru2 C35 C34 . . . . 80.2(3) no
    C33 Ru2 C35 C31 . . . . -80.0(3) no
    C33 Ru2 C35 C34 . . . . 37.5(3) no
    C34 Ru2 C35 C31 . . . . -117.5(4) no
    C2 Ru3 C1 C14 . . . . -130.0(4) no
    C3 Ru3 C1 C2 . . . . 29.2(3) no
    C3 Ru3 C1 C14 . . . . -100.8(3) no
    C4 Ru3 C1 C2 . . . . 66.2(3) no
    C4 Ru3 C1 C14 . . . . -63.8(3) no
    C11 Ru3 C1 C2 . . . . 102.3(3) no
    C11 Ru3 C1 C14 . . . . -27.8(2) no
    C14 Ru3 C1 C2 . . . . 130.0(4) no
    C36 Ru3 C1 C2 . . . . -162.2(5) no
    C36 Ru3 C1 C14 . . . . 67.8(5) no
    C38 Ru3 C1 C2 . . . . -52.7(6) no
    C38 Ru3 C1 C14 . . . . 177.3(5) no
    C39 Ru3 C1 C2 . . . . -86.8(4) no
    C39 Ru3 C1 C14 . . . . 143.2(4) no
    C40 Ru3 C1 C2 . . . . -128.3(5) no
    C40 Ru3 C1 C14 . . . . 101.7(5) no
    C1 Ru3 C2 C3 . . . . 131.9(4) no
    C3 Ru3 C2 C1 . . . . -131.9(4) no
    C4 Ru3 C2 C1 . . . . -103.0(3) no
    C4 Ru3 C2 C3 . . . . 28.9(2) no
    C11 Ru3 C2 C1 . . . . -66.1(3) no
    C11 Ru3 C2 C3 . . . . 65.9(3) no
    C14 Ru3 C2 C1 . . . . -29.9(2) no
    C14 Ru3 C2 C3 . . . . 102.0(3) no
    C37 Ru3 C2 C1 . . . . 173.1(4) no
    C37 Ru3 C2 C3 . . . . -54.9(5) no
    C38 Ru3 C2 C1 . . . . 146.5(4) no
    C38 Ru3 C2 C3 . . . . -81.6(4) no
    C39 Ru3 C2 C1 . . . . 107.0(4) no
    C39 Ru3 C2 C3 . . . . -121.1(4) no
    C40 Ru3 C2 C1 . . . . 73.5(5) no
    C40 Ru3 C2 C3 . . . . -154.5(5) no
    C1 Ru3 C3 C2 . . . . -29.5(2) no
    C1 Ru3 C3 C4 . . . . 103.2(3) no
    C2 Ru3 C3 C4 . . . . 132.8(4) no
    C4 Ru3 C3 C2 . . . . -132.8(4) no
    C11 Ru3 C3 C2 . . . . -102.6(3) no
    C11 Ru3 C3 C4 . . . . 30.2(3) no
    C14 Ru3 C3 C2 . . . . -66.4(3) no
    C14 Ru3 C3 C4 . . . . 66.4(3) no
    C36 Ru3 C3 C2 . . . . 165.9(5) no
    C36 Ru3 C3 C4 . . . . -61.3(5) no
    C37 Ru3 C3 C2 . . . . 147.3(4) no
    C37 Ru3 C3 C4 . . . . -80.0(4) no
    C38 Ru3 C3 C2 . . . . 109.6(4) no
    C38 Ru3 C3 C4 . . . . -117.7(4) no
    C39 Ru3 C3 C2 . . . . 74.6(4) no
    C39 Ru3 C3 C4 . . . . -152.6(4) no
    C40 Ru3 C3 C2 . . . . 66.2(10) no
    C40 Ru3 C3 C4 . . . . -161.0(9) no
    C1 Ru3 C4 C3 . . . . -66.1(3) no
    C1 Ru3 C4 C11 . . . . 63.9(3) no
    C2 Ru3 C4 C3 . . . . -28.8(3) no
    C2 Ru3 C4 C11 . . . . 101.2(3) no
    C3 Ru3 C4 C11 . . . . 130.0(4) no
    C11 Ru3 C4 C3 . . . . -130.0(4) no
    C14 Ru3 C4 C3 . . . . -101.9(3) no
    C14 Ru3 C4 C11 . . . . 28.1(2) no
    C36 Ru3 C4 C3 . . . . 149.6(4) no
    C36 Ru3 C4 C11 . . . . -80.5(4) no
    C37 Ru3 C4 C3 . . . . 113.5(4) no
    C37 Ru3 C4 C11 . . . . -116.5(4) no
    C38 Ru3 C4 C3 . . . . 74.7(4) no
    C38 Ru3 C4 C11 . . . . -155.3(4) no
    C39 Ru3 C4 C3 . . . . 54.2(7) no
    C39 Ru3 C4 C11 . . . . -175.8(6) no
    C1 Ru3 C11 C4 . . . . -105.4(3) no
    C1 Ru3 C11 C10 . . . . 133.2(5) no
    C1 Ru3 C11 C14 . . . . 28.0(2) no
    C2 Ru3 C11 C4 . . . . -67.8(3) no
    C2 Ru3 C11 C10 . . . . 170.9(5) no
    C2 Ru3 C11 C14 . . . . 65.6(3) no
    C3 Ru3 C11 C4 . . . . -30.6(3) no
    C3 Ru3 C11 C10 . . . . -152.0(5) no
    C3 Ru3 C11 C14 . . . . 102.8(3) no
    C4 Ru3 C11 C10 . . . . -121.4(6) no
    C4 Ru3 C11 C14 . . . . 133.4(4) no
    C14 Ru3 C11 C4 . . . . -133.4(4) no
    C14 Ru3 C11 C10 . . . . 105.3(5) no
    C36 Ru3 C11 C4 . . . . 118.4(5) no
    C36 Ru3 C11 C10 . . . . -3.0(6) no
    C36 Ru3 C11 C14 . . . . -108.2(4) no
    C37 Ru3 C11 C4 . . . . 77.2(4) no
    C37 Ru3 C11 C10 . . . . -44.2(6) no
    C37 Ru3 C11 C14 . . . . -149.5(4) no
    C38 Ru3 C11 C4 . . . . 44.1(6) no
    C38 Ru3 C11 C10 . . . . -77.3(7) no
    C38 Ru3 C11 C14 . . . . 177.4(5) no
    C40 Ru3 C11 C4 . . . . 154.9(5) no
    C40 Ru3 C11 C10 . . . . 33.5(7) no
    C40 Ru3 C11 C14 . . . . -71.8(5) no
    C1 Ru3 C14 C9 . . . . 121.6(5) no
    C1 Ru3 C14 C11 . . . . -134.0(4) no
    C2 Ru3 C14 C1 . . . . 30.8(3) no
    C2 Ru3 C14 C9 . . . . 152.4(4) no
    C2 Ru3 C14 C11 . . . . -103.2(3) no
    C3 Ru3 C14 C1 . . . . 68.1(3) no
    C3 Ru3 C14 C9 . . . . -170.3(4) no
    C3 Ru3 C14 C11 . . . . -66.0(3) no
    C4 Ru3 C14 C1 . . . . 105.6(3) no
    C4 Ru3 C14 C9 . . . . -132.8(4) no
    C4 Ru3 C14 C11 . . . . -28.5(2) no
    C11 Ru3 C14 C1 . . . . 134.0(4) no
    C11 Ru3 C14 C9 . . . . -104.4(5) no
    C36 Ru3 C14 C1 . . . . -137.3(5) no
    C36 Ru3 C14 C9 . . . . -15.7(6) no
    C36 Ru3 C14 C11 . . . . 88.7(5) no
    C37 Ru3 C14 C1 . . . . -173.5(4) no
    C37 Ru3 C14 C9 . . . . -51.8(6) no
    C37 Ru3 C14 C11 . . . . 52.5(5) no
    C39 Ru3 C14 C1 . . . . -57.1(5) no
    C39 Ru3 C14 C9 . . . . 64.5(6) no
    C39 Ru3 C14 C11 . . . . 168.9(5) no
    C40 Ru3 C14 C1 . . . . -95.2(4) no
    C40 Ru3 C14 C9 . . . . 26.4(6) no
    C40 Ru3 C14 C11 . . . . 130.8(4) no
    C1 Ru3 C36 C37 . . . . 174.4(5) no
    C1 Ru3 C36 C40 . . . . 57.2(7) no
    C3 Ru3 C36 C37 . . . . -28.0(8) no
    C3 Ru3 C36 C40 . . . . -145.2(7) no
    C4 Ru3 C36 C37 . . . . -68.0(6) no
    C4 Ru3 C36 C40 . . . . 174.9(6) no
    C11 Ru3 C36 C37 . . . . -107.4(5) no
    C11 Ru3 C36 C40 . . . . 135.4(6) no
    C14 Ru3 C36 C37 . . . . -147.0(5) no
    C14 Ru3 C36 C40 . . . . 95.9(6) no
    C37 Ru3 C36 C40 . . . . -117.2(8) no
    C38 Ru3 C36 C37 . . . . 37.2(6) no
    C38 Ru3 C36 C40 . . . . -80.0(7) no
    C39 Ru3 C36 C37 . . . . 79.5(6) no
    C39 Ru3 C36 C40 . . . . -37.7(6) no
    C40 Ru3 C36 C37 . . . . 117.2(8) no
    C2 Ru3 C37 C36 . . . . -161.1(5) no
    C2 Ru3 C37 C38 . . . . -42.6(8) no
    C3 Ru3 C37 C36 . . . . 165.6(5) no
    C3 Ru3 C37 C38 . . . . -76.0(6) no
    C4 Ru3 C37 C36 . . . . 127.3(5) no
    C4 Ru3 C37 C38 . . . . -114.3(6) no
    C11 Ru3 C37 C36 . . . . 90.1(6) no
    C11 Ru3 C37 C38 . . . . -151.5(6) no
    C14 Ru3 C37 C36 . . . . 58.1(7) no
    C14 Ru3 C37 C38 . . . . 176.5(5) no
    C36 Ru3 C37 C38 . . . . 118.4(8) no
    C38 Ru3 C37 C36 . . . . -118.4(8) no
    C39 Ru3 C37 C36 . . . . -80.5(6) no
    C39 Ru3 C37 C38 . . . . 37.9(6) no
    C40 Ru3 C37 C36 . . . . -37.6(6) no
    C40 Ru3 C37 C38 . . . . 80.9(7) no
    C1 Ru3 C38 C37 . . . . -174.1(4) no
    C1 Ru3 C38 C39 . . . . -57.7(8) no
    C2 Ru3 C38 C37 . . . . 154.4(5) no
    C2 Ru3 C38 C39 . . . . -89.2(6) no
    C3 Ru3 C38 C37 . . . . 116.5(5) no
    C3 Ru3 C38 C39 . . . . -127.0(6) no
    C4 Ru3 C38 C37 . . . . 79.6(6) no
    C4 Ru3 C38 C39 . . . . -163.9(5) no
    C11 Ru3 C38 C37 . . . . 51.9(8) no
    C11 Ru3 C38 C39 . . . . 168.4(5) no
    C36 Ru3 C38 C37 . . . . -37.0(6) no
    C36 Ru3 C38 C39 . . . . 79.4(7) no
    C37 Ru3 C38 C39 . . . . 116.5(8) no
    C39 Ru3 C38 C37 . . . . -116.5(8) no
    C40 Ru3 C38 C37 . . . . -79.2(6) no
    C40 Ru3 C38 C39 . . . . 37.3(7) no
    C1 Ru3 C39 C38 . . . . 143.5(5) no
    C1 Ru3 C39 C40 . . . . -98.1(6) no
    C2 Ru3 C39 C38 . . . . 103.9(6) no
    C2 Ru3 C39 C40 . . . . -137.7(6) no
    C3 Ru3 C39 C38 . . . . 66.4(6) no
    C3 Ru3 C39 C40 . . . . -175.2(5) no
    C4 Ru3 C39 C38 . . . . 31.0(10) no
    C4 Ru3 C39 C40 . . . . 149.4(6) no
    C14 Ru3 C39 C38 . . . . 176.6(4) no
    C14 Ru3 C39 C40 . . . . -65.0(8) no
    C36 Ru3 C39 C38 . . . . -81.1(7) no
    C36 Ru3 C39 C40 . . . . 37.3(7) no
    C37 Ru3 C39 C38 . . . . -38.4(6) no
    C37 Ru3 C39 C40 . . . . 80.1(7) no
    C38 Ru3 C39 C40 . . . . 118.4(9) no
    C40 Ru3 C39 C38 . . . . -118.4(9) no
    C1 Ru3 C40 C36 . . . . -143.8(5) no
    C1 Ru3 C40 C39 . . . . 98.7(6) no
    C2 Ru3 C40 C36 . . . . 176.6(4) no
    C2 Ru3 C40 C39 . . . . 59.1(7) no
    C3 Ru3 C40 C36 . . . . 129.2(9) no
    C3 Ru3 C40 C39 . . . . 11.7(13) no
    C11 Ru3 C40 C36 . . . . -65.0(7) no
    C11 Ru3 C40 C39 . . . . 177.4(5) no
    C14 Ru3 C40 C36 . . . . -103.5(6) no
    C14 Ru3 C40 C39 . . . . 138.9(5) no
    C36 Ru3 C40 C39 . . . . -117.6(9) no
    C37 Ru3 C40 C36 . . . . 37.8(6) no
    C37 Ru3 C40 C39 . . . . -79.7(7) no
    C38 Ru3 C40 C36 . . . . 80.7(6) no
    C38 Ru3 C40 C39 . . . . -36.9(6) no
    C39 Ru3 C40 C36 . . . . 117.6(9) no
    C18 N1 C17 C16 . . . . 38.7(4) no
    C19 N1 C17 C16 . . . . 159.1(3) no
    C17 N1 C18 C15 . . . . -39.4(4) no
    C19 N1 C18 C15 . . . . -162.5(3) no
    C17 N1 C19 C20 . . . . 73.0(5) no
    C18 N1 C19 C20 . . . . -169.6(4) no
    Ru3 C1 C2 C3 . . . . -55.2(4) no
    C14 C1 C2 Ru3 . . . . 57.0(3) no
    C14 C1 C2 C3 . . . . 1.8(6) no
    Ru3 C1 C14 C9 . . . . -130.6(4) no
    Ru3 C1 C14 C11 . . . . 51.8(3) no
    C2 C1 C14 Ru3 . . . . -54.8(3) no
    C2 C1 C14 C9 . . . . 174.6(4) no
    C2 C1 C14 C11 . . . . -3.1(6) no
    Ru3 C2 C3 C4 . . . . -54.3(4) no
    C1 C2 C3 Ru3 . . . . 55.8(4) no
    C1 C2 C3 C4 . . . . 1.5(7) no
    Ru3 C3 C4 C11 . . . . -57.3(3) no
    C2 C3 C4 Ru3 . . . . 53.9(4) no
    C2 C3 C4 C11 . . . . -3.4(6) no
    Ru3 C4 C11 C10 . . . . 130.1(4) no
    Ru3 C4 C11 C14 . . . . -53.6(3) no
    C3 C4 C11 Ru3 . . . . 55.7(3) no
    C3 C4 C11 C10 . . . . -174.2(4) no
    C3 C4 C11 C14 . . . . 2.1(6) no
    Ru2 C5 C6 C7 . . . . 54.9(4) no
    C12 C5 C6 Ru2 . . . . -55.9(3) no
    C12 C5 C6 C7 . . . . -1.1(6) no
    Ru2 C5 C12 C10 . . . . 132.0(4) no
    Ru2 C5 C12 C13 . . . . -52.1(4) no
    C6 C5 C12 Ru2 . . . . 55.0(3) no
    C6 C5 C12 C10 . . . . -173.0(4) no
    C6 C5 C12 C13 . . . . 2.9(6) no
    Ru2 C6 C7 C8 . . . . 53.8(4) no
    C5 C6 C7 Ru2 . . . . -55.1(4) no
    C5 C6 C7 C8 . . . . -1.3(6) no
    Ru2 C7 C8 C13 . . . . 55.5(3) no
    C6 C7 C8 Ru2 . . . . -53.7(4) no
    C6 C7 C8 C13 . . . . 1.8(6) no
    Ru2 C8 C13 C9 . . . . -129.5(4) no
    Ru2 C8 C13 C12 . . . . 55.2(4) no
    C7 C8 C13 Ru2 . . . . -55.2(3) no
    C7 C8 C13 C9 . . . . 175.3(4) no
    C7 C8 C13 C12 . . . . 0.0(6) no
    C14 C9 C13 Ru2 . . . . 33.1(5) no
    C14 C9 C13 C8 . . . . 130.6(4) no
    C14 C9 C13 C12 . . . . -53.8(4) no
    C15 C9 C13 Ru2 . . . . 148.5(3) no
    C15 C9 C13 C8 . . . . -114.1(4) no
    C15 C9 C13 C12 . . . . 61.6(4) no
    C13 C9 C14 Ru3 . . . . 140.4(3) no
    C13 C9 C14 C1 . . . . -123.1(4) no
    C13 C9 C14 C11 . . . . 54.7(4) no
    C15 C9 C14 Ru3 . . . . 27.1(5) no
    C15 C9 C14 C1 . . . . 123.6(4) no
    C15 C9 C14 C11 . . . . -58.6(4) no
    C13 C9 C15 C16 . . . . -57.4(4) no
    C13 C9 C15 C18 . . . . 60.3(4) no
    C14 C9 C15 C16 . . . . 57.2(4) no
    C14 C9 C15 C18 . . . . 174.8(3) no
    C12 C10 C11 Ru3 . . . . -142.9(4) no
    C12 C10 C11 C4 . . . . 121.0(4) no
    C12 C10 C11 C14 . . . . -55.5(4) no
    C16 C10 C11 Ru3 . . . . -29.2(6) no
    C16 C10 C11 C4 . . . . -125.3(4) no
    C16 C10 C11 C14 . . . . 58.2(4) no
    C11 C10 C12 Ru2 . . . . -28.5(5) no
    C11 C10 C12 C5 . . . . -127.6(4) no
    C11 C10 C12 C13 . . . . 56.2(5) no
    C16 C10 C12 Ru2 . . . . -144.1(3) no
    C16 C10 C12 C5 . . . . 116.8(5) no
    C16 C10 C12 C13 . . . . -59.4(4) no
    C11 C10 C16 C15 . . . . -55.2(4) no
    C11 C10 C16 C17 . . . . -171.7(4) no
    C12 C10 C16 C15 . . . . 59.0(4) no
    C12 C10 C16 C17 . . . . -57.6(5) no
    Ru3 C11 C14 C1 . . . . -51.0(3) no
    Ru3 C11 C14 C9 . . . . 131.0(3) no
    C4 C11 C14 Ru3 . . . . 52.2(3) no
    C4 C11 C14 C1 . . . . 1.1(6) no
    C4 C11 C14 C9 . . . . -176.8(3) no
    C10 C11 C14 Ru3 . . . . -131.1(3) no
    C10 C11 C14 C1 . . . . 177.9(3) no
    C10 C11 C14 C9 . . . . -0.1(4) no
    Ru2 C12 C13 C8 . . . . -54.7(3) no
    Ru2 C12 C13 C9 . . . . 129.5(3) no
    C5 C12 C13 Ru2 . . . . 52.3(4) no
    C5 C12 C13 C8 . . . . -2.4(6) no
    C5 C12 C13 C9 . . . . -178.3(4) no
    C10 C12 C13 Ru2 . . . . -131.3(3) no
    C10 C12 C13 C8 . . . . 174.1(4) no
    C10 C12 C13 C9 . . . . -1.8(5) no
    C9 C15 C16 C10 . . . . -1.1(4) no
    C9 C15 C16 C17 . . . . 122.6(3) no
    C18 C15 C16 C10 . . . . -124.6(3) no
    C18 C15 C16 C17 . . . . -0.9(4) no
    C9 C15 C18 N1 . . . . -96.0(4) no
    C16 C15 C18 N1 . . . . 24.2(4) no
    C10 C16 C17 N1 . . . . 97.0(4) no
    C15 C16 C17 N1 . . . . -22.7(4) no
    N1 C19 C20 Ru1 . . . . 108.0(4) no
    N1 C19 C20 C21 . . . . 17.9(6) no
    N1 C19 C20 C25 . . . . -164.7(4) no
    Ru1 C20 C21 C22 . . . . 54.1(4) no
    C19 C20 C21 Ru1 . . . . 124.9(4) no
    C19 C20 C21 C22 . . . . 179.0(4) no
    C25 C20 C21 Ru1 . . . . -52.6(4) no
    C25 C20 C21 C22 . . . . 1.5(7) no
    Ru1 C20 C25 C24 . . . . -54.2(4) no
    C19 C20 C25 Ru1 . . . . -125.3(4) no
    C19 C20 C25 C24 . . . . -179.4(4) no
    C21 C20 C25 Ru1 . . . . 52.3(4) no
    C21 C20 C25 C24 . . . . -1.9(7) no
    Ru1 C21 C22 C23 . . . . 55.7(4) no
    C20 C21 C22 Ru1 . . . . -55.6(4) no
    C20 C21 C22 C23 . . . . 0.1(7) no
    Ru1 C22 C23 C24 . . . . 54.3(4) no
    C21 C22 C23 Ru1 . . . . -55.7(4) no
    C21 C22 C23 C24 . . . . -1.4(8) no
    Ru1 C23 C24 C25 . . . . 54.5(4) no
    C22 C23 C24 Ru1 . . . . -53.4(4) no
    C22 C23 C24 C25 . . . . 1.1(8) no
    Ru1 C24 C25 C20 . . . . 54.8(4) no
    C23 C24 C25 Ru1 . . . . -54.2(4) no
    C23 C24 C25 C20 . . . . 0.6(7) no
    Ru1 C26 C27 C28 . . . . 61.5(3) no
    C30 C26 C27 Ru1 . . . . -62.0(4) no
    C30 C26 C27 C28 . . . . -0.5(6) no
    Ru1 C26 C30 C29 . . . . -60.7(4) no
    C27 C26 C30 Ru1 . . . . 61.5(4) no
    C27 C26 C30 C29 . . . . 0.8(6) no
    Ru1 C27 C28 C29 . . . . 62.2(3) no
    C26 C27 C28 Ru1 . . . . -62.2(4) no
    C26 C27 C28 C29 . . . . -0.1(5) no
    Ru1 C28 C29 C30 . . . . 62.8(3) no
    C27 C28 C29 Ru1 . . . . -62.2(3) no
    C27 C28 C29 C30 . . . . 0.6(5) no
    Ru1 C29 C30 C26 . . . . 61.0(4) no
    C28 C29 C30 Ru1 . . . . -61.8(3) no
    C28 C29 C30 C26 . . . . -0.8(6) no
    Ru2 C31 C32 C33 . . . . 61.9(3) no
    C35 C31 C32 Ru2 . . . . -61.6(3) no
    C35 C31 C32 C33 . . . . 0.3(5) no
    Ru2 C31 C35 C34 . . . . -61.8(3) no
    C32 C31 C35 Ru2 . . . . 61.1(3) no
    C32 C31 C35 C34 . . . . -0.7(5) no
    Ru2 C32 C33 C34 . . . . 62.7(3) no
    C31 C32 C33 Ru2 . . . . -62.4(3) no
    C31 C32 C33 C34 . . . . 0.3(5) no
    Ru2 C33 C34 C35 . . . . 61.5(3) no
    C32 C33 C34 Ru2 . . . . -62.2(3) no
    C32 C33 C34 C35 . . . . -0.7(5) no
    Ru2 C34 C35 C31 . . . . 62.0(3) no
    C33 C34 C35 Ru2 . . . . -61.1(3) no
    C33 C34 C35 C31 . . . . 0.8(5) no
    Ru3 C36 C37 C38 . . . . -60.9(6) no
    C40 C36 C37 Ru3 . . . . 62.1(5) no
    C40 C36 C37 C38 . . . . 1.2(9) no
    Ru3 C36 C40 C39 . . . . 61.3(6) no
    C37 C36 C40 Ru3 . . . . -62.0(5) no
    C37 C36 C40 C39 . . . . -0.7(9) no
    Ru3 C37 C38 C39 . . . . -62.4(7) no
    C36 C37 C38 Ru3 . . . . 61.3(6) no
    C36 C37 C38 C39 . . . . -1.2(11) no
    Ru3 C38 C39 C40 . . . . -61.9(7) no
    C37 C38 C39 Ru3 . . . . 62.6(7) no
    C37 C38 C39 C40 . . . . 0.8(12) no
    Ru3 C39 C40 C36 . . . . -61.8(6) no
    C38 C39 C40 Ru3 . . . . 61.7(8) no
    C38 C39 C40 C36 . . . . -0.1(11) no
loop_
    _geom_hbond_atom_site_label_D
    _geom_hbond_atom_site_label_H
    _geom_hbond_atom_site_label_A
    _geom_hbond_site_symmetry_A
    _geom_hbond_distance_DH
    _geom_hbond_distance_HA
    _geom_hbond_distance_DA
    _geom_hbond_angle_DHA
    _geom_hbond_publ_flag
    C2 H2 O2 1_454 0.95 2.56 3.188(8) 124 yes
    C3 H3 O2 1_454 0.95 2.58 3.197(7) 123 yes
    C7 H7 F7 2_556 0.95 2.50 3.359(5) 150 yes
    C8 H8 F9 4_454 0.95 2.42 3.302(6) 155 yes
    C16 H16 O1 . 1.00 2.46 3.240(6) 134 yes
    C18 H18A F12 4_454 0.99 2.52 3.398(5) 147 yes
    C22 H22 F11 4_554 0.95 2.43 3.091(6) 127 yes
    C27 H27 O2 1_455 0.95 2.50 3.141(9) 125 yes
    C29 H29 F6 2_556 0.95 2.48 3.155(7) 128 yes
    C43 H43C F4 4_554 0.98 2.31 3.287(9) 176 yes
    C46' H46D Cg1 . 0.98 2.79 3.63(5) 160 yes
    C32 H32 Cg2 3_566 0.95 2.43 3.669(5) 136 yes
_iucr_refine_instructions_details
;
TITL lisa7m in P2(1)/n
CELL 0.71073   9.6054  36.5667  14.4207  90.000 105.038  90.000
ZERR    4.00   0.0007   0.0023   0.0010   0.000   0.003   0.000
LATT 1
SYMM 0.5-X, 0.5+Y, 0.5-Z
SFAC C  H  N  F  P  Ru O
UNIT 184  200  4  72  12  12  8
L.S. 4
BOND $H
FMAP 2
ACTA
SHEL 40 0.75
OMIT 0   2   0
OMIT 0   3   1
OMIT 0   2   1
OMIT 0   1   1
OMIT -2   1   2
OMIT 0   4   0
OMIT 1   3   0
OMIT 1   1   0
OMIT 1   7   0
OMIT -2   3   1
OMIT 2   2   0
OMIT 0   4   3
DELU C36 > C40'
SIMU 0.01 C36 > C40'
OMIT  0   8   2
OMIT  0  24   0
PLAN 20
HTAB C21 CT1
FREE CT1 C5 CT1 C6 CT1 C7 CT1 C8 CT1 C13 CT1 C12
ISOR 0.01 O2 O2'
DELU O2' > C46'
SIMU 0.005 O2' > C46'
DELU P3 > F18'
SIMU 0.01 P3 > F18'
DELU P1 > F6'
SIMU 0.01 P1 > F6'
SIZE 0.02 0.02 0.16
TEMP -80.000
WGHT    0.029800    6.328000
FVAR       0.03931   0.77101   0.62974   0.81570   0.69477
RU1   6    0.338542    0.426032    0.727277    11.00000    0.02673    0.02536 =
         0.01818   -0.00103    0.00474    0.00054
RU2   6    0.160590    0.456397    0.224592    11.00000    0.02257    0.02002 =
         0.02289   -0.00014    0.00731    0.00265
RU3   6    0.101042    0.314572    0.071747    11.00000    0.03631    0.02826 =
         0.02515   -0.00742    0.00824    0.00043
N1    3    0.208009    0.360515    0.469645    11.00000    0.02839    0.02755 =
         0.01697   -0.00508    0.00856   -0.00147
C1    1   -0.044112    0.362155    0.059481    11.00000    0.03191    0.02955 =
         0.02963   -0.00698    0.00071    0.00712
AFIX  43
H1    2   -0.144915    0.362228    0.053684    11.00000   -1.20000
AFIX   0
C2    1    0.009431    0.359214   -0.023035    11.00000    0.05273    0.03496 =
         0.02127    0.00020    0.00325    0.00448
AFIX  43
H2    2   -0.056226    0.358017   -0.084848    11.00000   -1.20000
AFIX   0
C3    1    0.156566    0.358061   -0.014605    11.00000    0.05497    0.03680 =
         0.02715   -0.00236    0.01485   -0.00148
AFIX  43
H3    2    0.190516    0.356652   -0.070787    11.00000   -1.20000
AFIX   0
C4    1    0.255848    0.358953    0.075972    11.00000    0.03626    0.02552 =
         0.02986   -0.00236    0.01742    0.00114
AFIX  43
H4    2    0.356271    0.356834    0.081588    11.00000   -1.20000
AFIX   0
C5    1    0.341174    0.432651    0.336564    11.00000    0.01875    0.02412 =
         0.02142    0.00091    0.00212   -0.00115
AFIX  43
H5    2    0.440745    0.431889    0.338491    11.00000   -1.20000
AFIX   0
C6    1    0.282851    0.462933    0.375255    11.00000    0.03043    0.02214 =
         0.02554   -0.00206    0.00427   -0.00109
AFIX  43
H6    2    0.344020    0.482454    0.404303    11.00000   -1.20000
AFIX   0
C7    1    0.135295    0.464182    0.370814    11.00000    0.03910    0.02526 =
         0.01904   -0.00581    0.00998    0.00762
AFIX  43
H7    2    0.097679    0.484323    0.398167    11.00000   -1.20000
AFIX   0
C8    1    0.041643    0.435666    0.325880    11.00000    0.02401    0.02323 =
         0.02097   -0.00003    0.00835    0.00379
AFIX  43
H8    2   -0.058773    0.436838    0.321118    11.00000   -1.20000
AFIX   0
C9    1    0.020308    0.371373    0.244590    11.00000    0.01742    0.02157 =
         0.01973   -0.00450    0.00353   -0.00167
AFIX  13
H9    2   -0.085860    0.373666    0.236764    11.00000   -1.20000
AFIX   0
C10   1    0.295212    0.367937    0.260672    11.00000    0.02466    0.02385 =
         0.01897   -0.00257    0.00344    0.00164
AFIX  13
H10   2    0.400699    0.367406    0.264679    11.00000   -1.20000
AFIX   0
C11   1    0.204501    0.363033    0.158369    11.00000    0.03238    0.01554 =
         0.02396   -0.00392    0.00835    0.00069
C12   1    0.249877    0.404049    0.295690    11.00000    0.02225    0.01809 =
         0.01300    0.00241    0.00428    0.00265
C13   1    0.100895    0.405609    0.288527    11.00000    0.02165    0.02210 =
         0.01442    0.00085    0.00196    0.00152
C14   1    0.055210    0.364972    0.150356    11.00000    0.02550    0.01817 =
         0.01956   -0.00403    0.00305    0.00515
C15   1    0.086822    0.339757    0.313991    11.00000    0.02670    0.01892 =
         0.02008   -0.00338    0.00533   -0.00346
AFIX  13
H15   2    0.041822    0.316094    0.286966    11.00000   -1.20000
AFIX   0
C16   1    0.252486    0.337976    0.324592    11.00000    0.02603    0.01793 =
         0.02542   -0.00163    0.00659    0.00182
AFIX  13
H16   2    0.277917    0.313372    0.303522    11.00000   -1.20000
AFIX   0
C17   1    0.318963    0.342244    0.433356    11.00000    0.02747    0.03093 =
         0.02482    0.00039    0.00827    0.00362
AFIX  23
H17A  2    0.342995    0.318055    0.464187    11.00000   -1.20000
H17B  2    0.407752    0.357228    0.446015    11.00000   -1.20000
AFIX   0
C18   1    0.071917    0.344166    0.415349    11.00000    0.03173    0.02704 =
         0.02402   -0.00063    0.01117   -0.00314
AFIX  23
H18A  2   -0.010329    0.360346    0.416321    11.00000   -1.20000
H18B  2    0.056541    0.320151    0.442809    11.00000   -1.20000
AFIX   0
C19   1    0.224793    0.355777    0.571669    11.00000    0.04078    0.03288 =
         0.02562   -0.00460    0.01402   -0.00919
AFIX  23
H19A  2    0.240006    0.329459    0.587098    11.00000   -1.20000
H19B  2    0.133649    0.363054    0.586494    11.00000   -1.20000
AFIX   0
C20   1    0.346293    0.376949    0.636192    11.00000    0.03262    0.03164 =
         0.02270   -0.00348    0.01068    0.00309
C21   1    0.412498    0.406904    0.603947    11.00000    0.04523    0.04445 =
         0.02648   -0.00803    0.02072   -0.00693
AFIX  43
H21   2    0.381791    0.414305    0.538661    11.00000   -1.20000
AFIX   0
C22   1    0.524809    0.426057    0.668553    11.00000    0.03960    0.04793 =
         0.05366   -0.01349    0.02919   -0.01381
AFIX  43
H22   2    0.569332    0.446312    0.646554    11.00000   -1.20000
AFIX   0
C23   1    0.570801    0.415191    0.765359    11.00000    0.02693    0.05738 =
         0.04570   -0.02192    0.00431    0.00179
AFIX  43
H23   2    0.647703    0.427787    0.808189    11.00000   -1.20000
AFIX   0
C24   1    0.503956    0.386080    0.798408    11.00000    0.04038    0.04522 =
         0.03611   -0.00775    0.00240    0.02076
AFIX  43
H24   2    0.533781    0.378998    0.863972    11.00000   -1.20000
AFIX   0
C25   1    0.391364    0.367087    0.733870    11.00000    0.03891    0.02531 =
         0.03019   -0.00412    0.00774    0.01140
AFIX  43
H25   2    0.345254    0.347329    0.756721    11.00000   -1.20000
AFIX   0
C26   1    0.162931    0.464399    0.673178    11.00000    0.04674    0.04379 =
         0.03696    0.00494    0.00311    0.01982
AFIX  43
H26   2    0.126065    0.470061    0.607047    11.00000   -1.20000
AFIX   0
C27   1    0.114666    0.436075    0.722816    11.00000    0.02275    0.03276 =
         0.05125   -0.01270    0.00550    0.00552
AFIX  43
H27   2    0.039116    0.419355    0.696327    11.00000   -1.20000
AFIX   0
C28   1    0.198274    0.436843    0.819038    11.00000    0.04061    0.03286 =
         0.03662   -0.00092    0.01950    0.00882
AFIX  43
H28   2    0.188837    0.420728    0.868722    11.00000   -1.20000
AFIX   0
C29   1    0.298781    0.465878    0.828522    11.00000    0.03548    0.03110 =
         0.03609   -0.00718    0.00701    0.01019
AFIX  43
H29   2    0.369108    0.472567    0.885459    11.00000   -1.20000
AFIX   0
C30   1    0.275645    0.483005    0.738459    11.00000    0.04926    0.02455 =
         0.04871    0.00030    0.01416    0.00374
AFIX  43
H30   2    0.326969    0.503530    0.724068    11.00000   -1.20000
AFIX   0
C31   1    0.043391    0.457104    0.072970    11.00000    0.04971    0.02834 =
         0.02394    0.00814    0.00342    0.00239
AFIX  43
H31   2   -0.020018    0.438261    0.042186    11.00000   -1.20000
AFIX   0
C32   1    0.005421    0.487853    0.119202    11.00000    0.03299    0.03654 =
         0.03324    0.01845    0.00910    0.01170
AFIX  43
H32   2   -0.088583    0.493258    0.125213    11.00000   -1.20000
AFIX   0
C33   1    0.129189    0.509431    0.155290    11.00000    0.04639    0.02518 =
         0.04070    0.00874    0.01707    0.00631
AFIX  43
H33   2    0.133456    0.531714    0.189789    11.00000   -1.20000
AFIX   0
C34   1    0.246049    0.491836    0.130741    11.00000    0.03931    0.04127 =
         0.03958    0.01474    0.01992   -0.00094
AFIX  43
H34   2    0.342803    0.500307    0.145275    11.00000   -1.20000
AFIX   0
C35   1    0.192365    0.459154    0.080339    11.00000    0.04407    0.04200 =
         0.02715    0.00938    0.01978    0.01411
AFIX  43
H35   2    0.247345    0.441780    0.055957    11.00000   -1.20000
AFIX   0
SAME C36' > C40'
PART 1
C36   1    0.152726    0.264081    0.153766    51.00000    0.04975    0.02123 =
         0.03495   -0.00539    0.01487   -0.00171
AFIX  43
H36   2    0.193544    0.263511    0.221221    51.00000   -1.20000
AFIX   0
C37   1    0.229933    0.264956    0.082436    51.00000    0.04556    0.02243 =
         0.03619   -0.00798    0.01318    0.00516
AFIX  43
H37   2    0.331873    0.264620    0.093811    51.00000   -1.20000
AFIX   0
C38   1    0.129098    0.266420   -0.008998    51.00000    0.04992    0.03352 =
         0.03223   -0.01259    0.00574    0.00346
AFIX  43
H38   2    0.151100    0.267706   -0.069452    51.00000   -1.20000
AFIX   0
C39   1   -0.008745    0.265615    0.006587    51.00000    0.04641    0.03870 =
         0.04714   -0.01805    0.00897   -0.00912
AFIX  43
H39   2   -0.096995    0.265956   -0.042077    51.00000   -1.20000
AFIX   0
C40   1    0.004690    0.264207    0.106836    51.00000    0.04575    0.03038 =
         0.04740   -0.01204    0.01390   -0.00709
AFIX  43
H40   2   -0.072359    0.263480    0.136877    51.00000   -1.20000
AFIX   0
PART 2
C36'  1    0.079632    0.263650    0.148960   -51.00000    0.05014    0.02572 =
         0.03792   -0.00659    0.01303   -0.00263
AFIX  43
H36'  2    0.072097    0.262354    0.213275   -51.00000   -1.20000
AFIX   0
C37'  1    0.209707    0.265074    0.119768   -51.00000    0.04821    0.02726 =
         0.03938   -0.00815    0.01004    0.00161
AFIX  43
H37'  2    0.304303    0.266394    0.161132   -51.00000   -1.20000
AFIX   0
C38'  1    0.173816    0.264184    0.018407   -51.00000    0.04805    0.03019 =
         0.03992   -0.01347    0.01437    0.00058
AFIX  43
H38'  2    0.239546    0.263066   -0.020671   -51.00000   -1.20000
AFIX   0
C39'  1    0.023055    0.265259   -0.013741   -51.00000    0.05004    0.03631 =
         0.03533   -0.01767    0.01493   -0.00829
AFIX  43
H39'  2   -0.030841    0.266334   -0.079006   -51.00000   -1.20000
AFIX   0
C40'  1   -0.035916    0.264492    0.066220   -51.00000    0.04620    0.03204 =
         0.03730   -0.01217    0.01380   -0.00769
AFIX  43
H40'  2   -0.135495    0.264536    0.064391   -51.00000   -1.20000
AFIX   0
PART 0
SAME P1' F1' > F6'
PART 1
P1    5    0.105373    0.075423    0.581030    21.00000    0.02460    0.03240 =
         0.02653    0.00059    0.00084   -0.00164
F1    4    0.251946    0.063156    0.653916    21.00000    0.03792    0.07423 =
         0.04506    0.00773   -0.01129    0.01083
F2    4   -0.040745    0.087677    0.506966    21.00000    0.02769    0.05786 =
         0.03573    0.00616   -0.00275    0.00325
F3    4    0.023814    0.070267    0.661322    21.00000    0.04566    0.15497 =
         0.03286    0.02131    0.00780   -0.02450
F4    4    0.137491    0.116601    0.612560    21.00000    0.06417    0.04866 =
         0.08248   -0.02815   -0.00425   -0.00278
F5    4    0.187767    0.081503    0.499897    21.00000    0.04101    0.10434 =
         0.03827    0.01231    0.01582    0.00110
F6    4    0.074861    0.034953    0.546684    21.00000    0.10442    0.02735 =
         0.08561   -0.00196   -0.03122   -0.00317
PART 2
P1'   5    0.098047    0.076539    0.581272   -21.00000    0.03532    0.04498 =
         0.03370    0.00138    0.00484   -0.00033
F1'   4    0.253741    0.074280    0.653319   -21.00000    0.03378    0.06334 =
         0.03842    0.00820   -0.00380    0.00355
F2'   4   -0.057887    0.080270    0.508015   -21.00000    0.02894    0.04314 =
         0.03821   -0.00081   -0.00180   -0.00828
F3'   4    0.037036    0.093824    0.662444   -21.00000    0.05200    0.08196 =
         0.02983   -0.00985    0.00634    0.02369
F4'   4    0.132397    0.116564    0.554301   -21.00000    0.05402    0.05391 =
         0.06244    0.01868   -0.00999   -0.02782
F5'   4    0.153854    0.060366    0.495708   -21.00000    0.05210    0.08972 =
         0.04239   -0.01032    0.01141    0.02542
F6'   4    0.053206    0.038249    0.609741   -21.00000    0.06796    0.04262 =
         0.07567    0.02545   -0.01154   -0.02395
PART 0
P2    5    0.260549    0.063452    0.987014    11.00000    0.02475    0.03377 =
         0.02549    0.00776    0.00783    0.00249
F7    4    0.373766    0.032921    0.976333    11.00000    0.04920    0.05476 =
         0.04379    0.01068    0.01885    0.02179
F8    4    0.146151    0.093622    0.996965    11.00000    0.05171    0.04620 =
         0.05349    0.01189    0.02545    0.02116
F9    4    0.226014    0.071865    0.875558    11.00000    0.04926    0.07744 =
         0.02690    0.02124    0.01444    0.02330
F10   4    0.135556    0.033323    0.966984    11.00000    0.03945    0.05134 =
         0.05618    0.01061   -0.00389   -0.01424
F11   4    0.294115    0.054289    1.099109    11.00000    0.03445    0.06371 =
         0.02492    0.00956    0.00652    0.00288
F12   4    0.384161    0.093251    1.008403    11.00000    0.04652    0.05402 =
         0.06864    0.01226    0.01126   -0.02291
SAME P3' F13' > F18'
PART 1
P3    5    0.030422    0.223390    0.399475    31.00000    0.05842    0.03233 =
         0.05231   -0.00139    0.02594   -0.00426
F13   4   -0.090838    0.194704    0.405105    31.00000    0.09910    0.08543 =
         0.09045   -0.02322    0.05617   -0.04317
F14   4    0.150398    0.252392    0.390131    31.00000    0.07058    0.05147 =
         0.07537    0.00166    0.01641   -0.02025
F15   4    0.154104    0.198939    0.460661    31.00000    0.09713    0.07910 =
         0.12768    0.04979    0.01917    0.02220
F16   4    0.042281    0.204265    0.303710    31.00000    0.13314    0.06699 =
         0.08664   -0.03302    0.06621   -0.04059
F17   4   -0.088504    0.249721    0.338837    31.00000    0.09114    0.10012 =
         0.09603    0.01265   -0.01039    0.02453
F18   4    0.011446    0.243677    0.490820    31.00000    0.12338    0.08184 =
         0.05993   -0.02153    0.04253   -0.00699
PART 2
P3'   5    0.031794    0.222281    0.400781   -31.00000    0.07513    0.04782 =
         0.06696   -0.00529    0.02230   -0.00955
F13'  4   -0.057379    0.191857    0.437767   -31.00000    0.10301    0.06946 =
         0.10052    0.02255    0.03122   -0.02289
F14'  4    0.124591    0.253278    0.367738   -31.00000    0.09899    0.05221 =
         0.07883   -0.00448    0.03341   -0.02585
F15'  4    0.137515    0.192070    0.384661   -31.00000    0.09172    0.05609 =
         0.11242   -0.01151    0.03222    0.00720
F16'  4   -0.059508    0.218384    0.293060   -31.00000    0.11140    0.06742 =
         0.07571   -0.00119   -0.01376   -0.01488
F17'  4   -0.075059    0.252855    0.415886   -31.00000    0.09396    0.06279 =
         0.11450   -0.01102    0.04016    0.00691
F18'  4    0.119381    0.228289    0.507087   -31.00000    0.12188    0.10540 =
         0.06736   -0.00467    0.00258   -0.00895
PART 0
O1    7    0.502032    0.284864    0.286688    11.00000    0.03960    0.06757 =
         0.10463   -0.01514    0.02311   -0.00769
C41   1    0.611289    0.301713    0.291227    11.00000    0.04163    0.03988 =
         0.07846    0.00666    0.00659    0.00969
C42   1    0.682081    0.322931    0.377853    11.00000    0.05011    0.09748 =
         0.13194   -0.06074    0.00769   -0.00154
AFIX 137
H42A  2    0.623787    0.321614    0.424355    11.00000   -1.50000
H42B  2    0.691449    0.348508    0.360085    11.00000   -1.50000
H42C  2    0.777952    0.312742    0.406563    11.00000   -1.50000
AFIX   0
C43   1    0.681230    0.301799    0.211593    11.00000    0.08520    0.12731 =
         0.08919    0.02864    0.02850   -0.01539
AFIX 137
H43A  2    0.639070    0.282524    0.165656    11.00000   -1.50000
H43B  2    0.784760    0.297337    0.236895    11.00000   -1.50000
H43C  2    0.666384    0.325595    0.179255    11.00000   -1.50000
AFIX   0
SAME O2' > C46'
PART 1
O2    7    1.020947    0.356080    0.758170    41.00000    0.10670    0.07304 =
         0.04452   -0.00766    0.01755   -0.03233
C44   1    0.949412    0.332236    0.714069    41.00000    0.08251    0.04399 =
         0.03262    0.00310    0.01944   -0.02294
C45   1    1.018018    0.297503    0.696661    41.00000    0.10797    0.06502 =
         0.13101   -0.00997    0.05424   -0.03536
AFIX 133
H45A  2    0.997382    0.293064    0.627404    41.00000   -1.50000
H45B  2    0.979541    0.277312    0.727220    41.00000   -1.50000
H45C  2    1.122499    0.299164    0.723849    41.00000   -1.50000
AFIX   0
C46   1    0.792559    0.336181    0.669087    41.00000    0.08657    0.07432 =
         0.14603    0.02204    0.01163   -0.00876
AFIX 133
H46A  2    0.743220    0.342624    0.718388    41.00000   -1.50000
H46B  2    0.754081    0.313024    0.638820    41.00000   -1.50000
H46C  2    0.776845    0.355498    0.620363    41.00000   -1.50000
AFIX   0
PART 2
O2'   7    0.924664    0.364739    0.753192   -41.00000    0.08041    0.06025 =
         0.05503   -0.00994    0.01697   -0.01121
C44'  1    0.880471    0.337874    0.708220   -41.00000    0.08172    0.05922 =
         0.05855   -0.01630    0.02431   -0.00724
C45'  1    0.975149    0.304974    0.722772   -41.00000    0.08387    0.06705 =
         0.06584   -0.01389    0.01667   -0.00172
AFIX 133
H45D  2    1.033700    0.305239    0.676330   -41.00000   -1.50000
H45E  2    0.915505    0.282857    0.713466   -41.00000   -1.50000
H45F  2    1.038522    0.305183    0.788095   -41.00000   -1.50000
AFIX   0
C46'  1    0.726700    0.333486    0.657338   -41.00000    0.07871    0.05200 =
         0.06114   -0.02856    0.02986   -0.00472
AFIX 133
H46D  2    0.673121    0.355268    0.667569   -41.00000   -1.50000
H46E  2    0.687708    0.311922    0.682209   -41.00000   -1.50000
H46F  2    0.717287    0.330359    0.588490   -41.00000   -1.50000
PART 0
CT1   1    0.192077    0.434298    0.332277    10.00000   10.01000
HKLF 4
REM  lisa7m in P2(1)/n
REM R1 =  0.0468 for   7646 Fo > 4sig(Fo)  and  0.0999 for all  11960 data
REM    871 parameters refined using    738 restraints
END
WGHT      0.0298      6.3276
REM Highest difference peak  0.700,  deepest hole -0.765,  1-sigma level  0.115
Q1    1   0.1651  0.1017  0.5150  11.00000  0.05    0.70
Q2    1   0.0929  0.3146 -0.0118  11.00000  0.05    0.61
Q3    1   0.2564  0.4624  0.7172  11.00000  0.05    0.49
Q4    1   0.1765  0.0430  0.9211  11.00000  0.05    0.48
Q5    1   0.0220  0.0298  0.5594  11.00000  0.05    0.48
Q6    1   0.0648  0.0395  0.5763  11.00000  0.05    0.48
Q7    1   0.2214  0.4571  0.2209  11.00000  0.05    0.47
Q8    1   0.1412  0.0399  0.5189  11.00000  0.05    0.47
Q9    1   0.0224  0.2612  0.3561  11.00000  0.05    0.46
Q10   1   0.2846  0.2821  0.5775  11.00000  0.05    0.46
Q11   1  -0.0340  0.2488  0.4632  11.00000  0.05    0.46
Q12   1   0.2399  0.3698  0.0354  11.00000  0.05    0.46
Q13   1   0.1671  0.4479  0.2591  11.00000  0.05    0.46
Q14   1   0.0157  0.0484  0.6458  11.00000  0.05    0.45
Q15   1   0.5004  0.5201  0.7015  11.00000  0.05    0.45
Q16   1   0.2228  0.3369  0.0750  11.00000  0.05    0.45
Q17   1   0.5130  0.4452  0.6271  11.00000  0.05    0.45
Q18   1   0.2006  0.3384  0.5791  11.00000  0.05    0.44
Q19   1   0.0393  0.4514  0.0009  11.00000  0.05    0.43
Q20   1   0.1838  0.4050  0.3015  11.00000  0.05    0.43
;
data_global
_journal_date_recd_electronic     2012-09-14
_journal_date_accepted     2012-09-26
_journal_name_full     'Acta Crystallographica, Section E'
_journal_year     2012
_journal_volume     68
_journal_issue     10
_journal_page_first     m1313
_journal_page_last     m1314
_journal_paper_category     QM
_journal_paper_doi     10.1107/S1600536812040652
_journal_coeditor_code     SU2499
_publ_contact_author_name     'G\'omez, Montserrat'
_publ_contact_author_address
;
Laboratoire H\'et\'erochimie Fondamentale et Appliqu\'e
UMR CNRS 5069
Universit\'e Paul Sabatier
118 route de Narbonne
31062 Toulouse Cedex 9
France
;
_publ_contact_author_email     'gomez@chimie.ups-tlse.fr'
_publ_contact_author_fax      33561557738
_publ_contact_author_phone      33561558204
_publ_section_title
;\
Tris(\h^5^-cyclopentadienyl)-tris[\h^6^-[9,10-dihydroanthracene-9,10-\
<i>endo</i>-3',4'-(<i>N</i>-benzyl)pyrrolidine]]triruthenium(II)
tris(hexafluorophosphate) acetone disolvate
;
loop_
    _publ_author_name
    _publ_author_address
    'Bratko, Ielyzaveta'
;
Laboratoire H\'et\'erochimie Fondamentale et Appliqu\'ee
UMR CNRS 5069
Universit\'e Paul Sabatier
118 route de Narbonne
31062 Toulouse Cedex 9
France
;
    'Mallet-Ladeira, Sonia'
;
Institut de Chimie de Toulouse FR2599
UPS
Universit\'e de Toulouse
118 route de Narbonne
31062 Toulouse cedex 9
France
;
    'Saffon, Nathalie'
;
Institut de Chimie de Toulouse FR2599
UPS
Universit\'e de Toulouse
118 route de Narbonne
31062 Toulouse cedex 9
France
;
    'Teuma, Emmanuelle'
;
Laboratoire H\'et\'erochimie Fondamentale et Appliqu\'ee
UMR CNRS 5069
Universit\'e Paul Sabatier
118 route de Narbonne
31062 Toulouse Cedex 9
France
;
    'G\'omez, Montserrat'
;
Laboratoire H\'et\'erochimie Fondamentale et Appliqu\'ee
UMR CNRS 5069
Universit\'e Paul Sabatier
118 route de Narbonne
31062 Toulouse Cedex 9
France
;
