# Supplementary material for: Tris(η5-cyclo­penta­dien­yl)-tris­[η6-[9,10-dihydro­anthracene-9,10-endo-3′,4′-(N-benz­yl)pyrrolidine]]triruthenium(II) tris­(hexa­fluoro­phosphate) acetone disolvate
Source: Acta Crystallogr Sect E Struct Rep Online. 2012 Sep 29;68(Pt 10):m1313–4. doi: 10.1107/S1600536812040652 (PMC3470180; doi:10.1107/S1600536812040652)
Supplement: Supplementary file 2 [file e-68-m1313-Isup2.hkl]

# 
# h,k,l, Fc-squared, Fo-squared, sigma(Fo-squared) and status flag 
# 
data_I
_shelx_title ' lisa7m in P2(1)/n' 
_shelx_refln_list_code          4 
_shelx_F_calc_maximum      787.43 
_exptl_crystal_F_000      2752.00 
_reflns_d_resolution_high  0.7500 
 
loop_ 
 _symmetry_equiv_pos_as_xyz 
 'x, y, z' 
 '-x+1/2, y+1/2, -z+1/2' 
 '-x, -y, -z' 
 'x-1/2, -y-1/2, z-1/2' 
 
_cell_length_a     9.6054 
_cell_length_b    36.5667 
_cell_length_c    14.4207 
_cell_angle_alpha  90.000 
_cell_angle_beta  105.038 
_cell_angle_gamma  90.000 
 
_shelx_F_squared_multiplier     1.000 
 
loop_ 
 _refln_index_h 
 _refln_index_k 
 _refln_index_l 
 _refln_F_squared_calc 
 _refln_F_squared_meas 
 _refln_F_squared_sigma 
 _refln_observed_status 
   4   0   0    37291.18    33624.48    559.60 o 
   6   0   0     9829.01    10408.53    363.15 o 
   8   0   0     2602.02     2599.32    299.80 o 
  10   0   0     1436.89     1452.18    500.24 o 
  12   0   0     4099.58     4110.61    747.69 o 
   3   1   0      391.49      444.19     43.47 o 
   4   1   0     2909.91     2798.76    103.17 o 
   5   1   0      368.49      537.23     82.76 o 
   6   1   0     1105.46     1008.34    138.43 o 
   7   1   0      148.39        4.07     84.89 o 
   8   1   0     1163.28     1194.57    221.33 o 
   9   1   0      453.98      356.45    204.43 o 
  10   1   0      352.06      196.35    258.88 o 
  11   1   0       18.31       30.29    233.39 o 
  12   1   0      926.05     1423.02    532.15 o 
   3   2   0     6828.71     6295.31    105.46 o 
   4   2   0     4655.83     5162.42    129.52 o 
   5   2   0     8955.49     8293.23    179.02 o 
   6   2   0    14341.23    13678.82    293.08 o 
   7   2   0     3531.94     3739.65    209.00 o 
   8   2   0       87.17      -29.90     87.99 o 
   9   2   0      256.19      309.25    199.07 o 
  10   2   0     7180.21     7094.70    462.94 o 
  11   2   0     1606.60     1634.42    287.36 o 
  12   2   0     1083.25     1512.28    347.64 o 
   2   3   0      995.52      674.65     98.54 o 
   3   3   0    14577.55    15405.32    197.29 o 
   4   3   0     3312.07     3769.72    115.39 o 
   5   3   0     9531.27     9164.63    211.14 o 
   6   3   0       52.36      362.05     79.85 o 
   7   3   0     7781.05     7953.86    278.13 o 
   8   3   0        0.17      157.98    153.47 o 
   9   3   0     3582.58     3455.72    278.03 o 
  10   3   0        0.64      -76.78    297.73 o 
  11   3   0      186.38      205.08    394.26 o 
  12   3   0      159.89      175.40    353.67 o 
   1   4   0      519.95       89.39     62.36 o 
   2   4   0     1530.24     1566.33    108.52 o 
   3   4   0     6111.45     5638.03    106.10 o 
   4   4   0      499.30      645.64     66.83 o 
   5   4   0    48507.94    46980.09    632.33 o 
   6   4   0     3250.66     3539.10    142.50 o 
   7   4   0    59770.62    58335.91    856.92 o 
   8   4   0      207.45       31.33    104.63 o 
   9   4   0     2075.15     2057.61    247.66 o 
  10   4   0      148.30      551.31    258.44 o 
  11   4   0     6585.38     6200.14    445.39 o 
  12   4   0       10.45     -449.39    449.39 o 
   2   5   0    10396.82    10682.83    261.55 o 
   3   5   0    25188.42    25290.73    282.45 o 
   4   5   0      405.09      291.59     78.90 o 
   5   5   0     5449.19     5442.06    161.46 o 
   6   5   0      208.07      318.42     88.77 o 
   7   5   0     2717.86     2855.12    211.67 o 
   8   5   0     6060.55     6135.34    266.99 o 
   9   5   0      344.51      280.79    309.15 o 
  10   5   0       38.64      184.80    207.47 o 
  11   5   0      894.06     1706.14    323.15 o 
  12   5   0        4.44     -215.50    538.84 o 
   1   6   0     2947.58     2439.97    187.42 o 
   2   6   0       16.98       28.54     24.96 o 
   3   6   0     9673.77     9928.91    134.39 o 
   4   6   0       14.34       91.41     73.55 o 
   5   6   0    35969.12    35720.44    479.70 o 
   6   6   0    12135.86    12344.48    238.25 o 
   7   6   0     2661.83     2674.84    146.67 o 
   8   6   0       20.90     -102.80    186.76 o 
   9   6   0       60.63     -146.95    182.79 o 
  10   6   0     3749.36     4023.88    328.39 o 
  11   6   0     2172.20     2069.09    334.74 o 
  12   6   0      652.16      745.63    343.51 o 
   2   7   0    76914.47    75710.78    774.58 o 
   3   7   0      709.44      749.25     55.59 o 
   4   7   0     1370.21     1499.34     93.82 o 
   5   7   0     4506.51     4773.57    148.37 o 
   6   7   0     7421.62     7612.11    224.53 o 
   7   7   0     1911.94     2083.39    135.83 o 
   8   7   0      826.04      876.33    166.61 o 
   9   7   0     2503.56     2317.27    310.76 o 
  10   7   0     1947.65     1457.74    328.80 o 
  11   7   0       63.44      102.01    279.45 o 
  12   7   0       28.93      319.72    795.88 o 
   2   8   0    19881.70    20146.00    233.70 o 
   3   8   0      161.39      226.49     50.12 o 
   4   8   0    27870.49    27900.04    302.28 o 
   5   8   0        3.55       38.75     70.37 o 
   6   8   0       36.90      -48.73     93.81 o 
   7   8   0      664.28      607.57    121.38 o 
   8   8   0       15.12      158.32    144.41 o 
   9   8   0        1.58      157.53    211.70 o 
  10   8   0      377.85        6.59    221.02 o 
  11   8   0        1.12      144.62    264.56 o 
  12   8   0     2266.25     2300.02    711.77 o 
   1   9   0    32802.85    32502.31    323.86 o 
   2   9   0      970.29     1393.07     56.72 o 
   3   9   0     1288.38     1476.82     73.21 o 
   4   9   0    27248.95    26863.21    305.39 o 
   5   9   0       39.96      111.13     72.27 o 
   6   9   0     1295.69     1401.82    129.62 o 
   7   9   0       84.94      184.18     93.64 o 
   8   9   0    25077.68    24042.82    779.38 o 
   9   9   0        0.25      -30.70    217.25 o 
  10   9   0     2170.80     2543.20    299.61 o 
  11   9   0        3.75      -20.23    276.60 o 
  12   9   0     3063.15     4158.47    545.15 o 
   0  10   0    97247.98   102799.65   1277.53 o 
   1  10   0     9243.09    10334.10    136.82 o 
   2  10   0    36567.51    37511.41    342.54 o 
   3  10   0    59018.18    60392.48    571.59 o 
   4  10   0     3183.29     3478.08    125.68 o 
   5  10   0     6416.03     6694.63    158.64 o 
   6  10   0    10092.22    10285.81    229.54 o 
   7  10   0      213.73      395.08    163.46 o 
   8  10   0     1531.96     1853.33    172.40 o 
   9  10   0        0.19      151.16    224.27 o 
  10  10   0     3914.67     4158.12    343.31 o 
  11  10   0      237.93      261.11    270.43 o 
  12  10   0      329.84      525.39    405.28 o 
   1  11   0    22862.78    24761.08    233.04 o 
   2  11   0    12598.62    12320.43    157.91 o 
   3  11   0    35620.56    36398.96    389.22 o 
   4  11   0     6763.56     7266.92    148.36 o 
   5  11   0    30810.19    30711.67    367.92 o 
   6  11   0      330.17      463.68     89.51 o 
   7  11   0     3810.05     4278.54    164.33 o 
   8  11   0     5794.11     5653.38    268.95 o 
   9  11   0    13161.55    13780.50    510.12 o 
  10  11   0     1104.20     1206.48    489.53 o 
  11  11   0      438.74      465.71    284.26 o 
  12  11   0      336.93      568.40    413.35 o 
   0  12   0       26.10       60.34     46.34 o 
   1  12   0     7336.08     8910.11    119.38 o 
   2  12   0       41.67      103.61     54.25 o 
   3  12   0      201.03      204.90     67.50 o 
   4  12   0       16.60      -20.08     50.43 o 
   5  12   0    35992.69    36479.49    412.10 o 
   6  12   0     8686.54     9199.47    212.84 o 
   7  12   0    14985.63    15030.37    307.67 o 
   8  12   0      148.51      197.27    150.84 o 
   9  12   0      587.82      617.74    238.08 o 
  10  12   0      224.36      -15.06    231.24 o 
  11  12   0     1655.45     1551.50    326.52 o 
   1  13   0    26206.36    24031.16    225.04 o 
   2  13   0      206.74      279.16     54.84 o 
   3  13   0    39017.93    38462.32    379.85 o 
   4  13   0       39.85       40.34     55.36 o 
   5  13   0       21.77      172.47     58.61 o 
   6  13   0     2758.31     2814.21    127.70 o 
   7  13   0     7196.18     6919.47    207.87 o 
   8  13   0     2165.28     2145.64    277.33 o 
   9  13   0     5483.57     5142.59    391.32 o 
  10  13   0       93.85      417.80    277.38 o 
  11  13   0     1220.61     1310.74    359.63 o 
   0  14   0     6564.71     6713.24    173.83 o 
   1  14   0      543.37      553.75     56.63 o 
   2  14   0      631.46      581.98     57.32 o 
   3  14   0    21821.34    21881.51    254.83 o 
   4  14   0    38530.02    39027.32    453.16 o 
   5  14   0     5813.28     6144.73    161.67 o 
   6  14   0      521.02      563.19    109.34 o 
   7  14   0      712.00      900.20    107.63 o 
   8  14   0       11.90      100.87    214.44 o 
   9  14   0       20.50      -21.29    251.17 o 
  10  14   0      661.06      894.16    294.12 o 
  11  14   0      201.27      194.14    379.76 o 
   1  15   0     8951.76     9187.82    127.03 o 
   2  15   0    61566.67    61761.54    550.03 o 
   3  15   0    42305.73    43620.50    438.49 o 
   4  15   0     6738.93     6964.51    145.62 o 
   5  15   0      544.17      758.52    124.13 o 
   6  15   0     9772.14     9409.15    267.79 o 
   7  15   0     8097.30     8227.41    244.81 o 
   8  15   0     4177.56     4622.54    371.62 o 
   9  15   0     3706.95     3875.64    474.45 o 
  10  15   0     1324.88     1298.43    340.27 o 
  11  15   0      534.17      587.79    345.72 o 
   0  16   0    16000.56    15787.71    278.12 o 
   1  16   0      377.36      336.40     60.74 o 
   2  16   0     1113.99      893.07     79.90 o 
   3  16   0     1895.07     1966.99     97.12 o 
   4  16   0     1063.17      968.06     84.54 o 
   5  16   0     1053.01     1279.76    102.17 o 
   6  16   0     2744.27     2989.56    152.53 o 
   7  16   0     1715.61     1841.35    156.19 o 
   8  16   0     1088.97     1235.82    191.40 o 
   9  16   0       13.41       90.76    255.31 o 
  10  16   0      604.34      757.12    298.67 o 
  11  16   0       27.14      -92.99    315.37 o 
   1  17   0    10874.77    10701.30    149.75 o 
   2  17   0    11739.16    12839.75    210.86 o 
   3  17   0      443.45      382.35     67.94 o 
   4  17   0    19092.11    19533.56    274.50 o 
   5  17   0     1347.59     1426.39    101.33 o 
   6  17   0        1.34      -13.67     90.27 o 
   7  17   0     1344.93     1253.26    176.59 o 
   8  17   0    25531.59    25129.31    890.61 o 
   9  17   0     1018.14     1203.53    292.41 o 
  10  17   0     3659.32     3142.70    386.42 o 
  11  17   0        1.19      -35.80    507.06 o 
   0  18   0    69850.76    71345.55    802.71 o 
   1  18   0       46.11       49.28     58.24 o 
   2  18   0      725.84      782.68     84.70 o 
   3  18   0    12858.01    12643.64    185.82 o 
   4  18   0    16924.46    16119.84    249.03 o 
   5  18   0     2490.79     2539.56    123.54 o 
   6  18   0      193.22      194.87     90.21 o 
   7  18   0      479.24      499.60    190.56 o 
   8  18   0       86.41      759.10    189.05 o 
   9  18   0      363.13      326.22    267.75 o 
  10  18   0      578.33      428.37    296.06 o 
  11  18   0      733.10      954.99    395.91 o 
   1  19   0       24.72      131.80     63.46 o 
   2  19   0    31436.72    33552.68    429.71 o 
   3  19   0    18383.65    19117.71    263.69 o 
   4  19   0    25034.38    25238.08    319.29 o 
   5  19   0     3458.92     3502.90    146.15 o 
   6  19   0     1061.49     1496.64    157.27 o 
   7  19   0      988.66     1221.79    212.89 o 
   8  19   0     5572.63     5046.71    310.52 o 
   9  19   0     4798.94     4600.45    413.59 o 
  10  19   0     2086.98     2029.79    373.22 o 
  11  19   0      114.50      455.96    360.21 o 
   0  20   0     6851.52     6807.97    188.70 o 
   1  20   0    42904.26    42382.35    396.58 o 
   2  20   0      495.01      467.95     78.27 o 
   3  20   0       57.58      308.09     86.12 o 
   4  20   0      123.24      131.59     75.76 o 
   5  20   0       20.11      210.07     98.52 o 
   6  20   0      397.09      453.82    126.69 o 
   7  20   0      296.62      466.71    196.20 o 
   8  20   0       42.52      -88.27    176.06 o 
   9  20   0        0.82     -220.15    262.46 o 
  10  20   0      111.01      502.27    411.87 o 
  11  20   0        0.60      -80.70    410.29 o 
   1  21   0    71911.31    71080.08    616.61 o 
   2  21   0     9570.83     8584.19    223.59 o 
   3  21   0    36178.18    36171.99    432.54 o 
   4  21   0        1.49      -75.56     75.56 o 
   5  21   0      940.41     1089.91    145.40 o 
   6  21   0      178.23      324.38    171.75 o 
   7  21   0     6040.06     6149.98    346.00 o 
   8  21   0       62.23     -176.13    176.13 o 
   9  21   0     1154.65     1398.62    319.82 o 
  10  21   0        0.72     -281.75    281.75 o 
  11  21   0      565.79     1405.18    498.56 o 
   0  22   0    16950.40    17928.74    288.19 o 
   1  22   0      278.28      384.12     66.27 o 
   2  22   0     2909.62     2820.01    114.13 o 
   3  22   0     6576.65     6630.43    167.94 o 
   4  22   0     3411.08     3396.53    125.33 o 
   5  22   0     6115.42     5812.01    191.05 o 
   6  22   0       30.64      -97.64    159.05 o 
   7  22   0     6879.69     6778.65    361.35 o 
   8  22   0       52.91      -35.71    193.66 o 
   9  22   0      436.03       57.63    571.58 o 
  10  22   0      295.23      194.14    336.36 o 
  11  22   0     1541.71     1272.55    526.53 o 
   1  23   0      463.90      422.10     61.13 o 
   2  23   0    13527.13    12923.59    227.04 o 
   3  23   0    16589.58    16979.81    282.65 o 
   4  23   0     2395.84     2591.93    119.91 o 
   5  23   0      508.44      524.16    114.87 o 
   6  23   0      247.49      -82.41    187.94 o 
   7  23   0     4974.06     4569.83    318.32 o 
   8  23   0      461.31      690.69    210.30 o 
   9  23   0     4174.78     4402.45    582.08 o 
  10  23   0      370.87      832.83    438.80 o 
   1  24   0        0.93      -50.72     50.72 o 
   2  24   0      298.57      340.65     71.01 o 
   3  24   0      433.83      583.94     96.80 o 
   4  24   0     3518.35     3691.57    150.24 o 
   5  24   0     4043.79     3649.53    161.02 o 
   6  24   0    11354.65    11305.67    450.91 o 
   7  24   0     6083.64     6116.71    576.73 o 
   8  24   0     1984.16     1643.73    249.36 o 
   9  24   0       25.78      423.55    294.17 o 
  10  24   0     1561.22     2377.48    614.71 o 
   1  25   0     4029.77     4096.68    131.76 o 
   2  25   0      326.90      320.73     81.82 o 
   3  25   0      803.85      613.84    103.08 o 
   4  25   0    14772.29    14269.65    251.37 o 
   5  25   0     1733.46     1764.33    146.74 o 
   6  25   0      157.91      209.83    204.76 o 
   7  25   0     1515.74     1681.01    250.86 o 
   8  25   0     9014.48     9111.59    432.26 o 
   9  25   0     2354.46     1740.14    279.49 o 
  10  25   0     1446.17     1658.87    812.06 o 
   0  26   0    31250.54    32302.85    463.66 o 
   1  26   0        1.53       15.29     75.48 o 
   2  26   0      239.47      327.35     96.64 o 
   3  26   0     2903.32     3203.99    142.40 o 
   4  26   0    17511.83    17870.21    287.97 o 
   5  26   0      377.87      502.10    133.04 o 
   6  26   0     6087.23     5633.63    353.60 o 
   7  26   0     1461.62     1590.56    257.06 o 
   8  26   0      154.79      107.98    208.21 o 
   9  26   0     1951.53     1738.55    255.16 o 
  10  26   0      371.48     1330.23    492.23 o 
   1  27   0     1304.46     1565.25    109.96 o 
   2  27   0     5712.51     5492.11    185.57 o 
   3  27   0       69.75       39.15    102.37 o 
   4  27   0      729.60      697.78    118.68 o 
   5  27   0     4712.12     4874.35    247.94 o 
   6  27   0      860.50      462.49    229.77 o 
   7  27   0      692.10      799.19    235.08 o 
   8  27   0      878.79     1016.17    328.74 o 
   9  27   0      432.32      633.36    230.43 o 
  10  27   0      304.93      222.69    451.13 o 
   0  28   0    18437.86    19468.41    357.37 o 
   1  28   0    13383.22    12711.53    309.86 o 
   2  28   0     1376.19     1365.10    115.45 o 
   3  28   0      920.46     1033.65    123.01 o 
   4  28   0     2596.64     2690.04    156.53 o 
   5  28   0     4945.54     4732.07    260.21 o 
   6  28   0     2778.44     2721.90    290.79 o 
   7  28   0      183.07      113.92    219.66 o 
   8  28   0       41.79     -191.20    213.09 o 
   9  28   0      189.81     -210.68    210.68 o 
  10  28   0      266.89      379.54    844.41 o 
   1  29   0      219.82      357.67    111.85 o 
   2  29   0     6778.39     6969.69    203.65 o 
   3  29   0     3805.33     4019.76    168.14 o 
   4  29   0       16.88       -1.67    131.31 o 
   5  29   0     2217.52     2118.81    215.10 o 
   6  29   0      196.70      366.76    224.05 o 
   7  29   0      128.70      275.09    230.48 o 
   8  29   0      199.25      315.17    233.08 o 
   9  29   0        3.23      -55.47    244.56 o 
   0  30   0     1442.57     1677.29    164.01 o 
   1  30   0    15208.66    14865.84    289.43 o 
   2  30   0     2983.39     3500.63    165.00 o 
   3  30   0     2950.40     2999.45    171.05 o 
   4  30   0     2586.38     2519.52    199.76 o 
   5  30   0    10274.65     9115.88    315.13 o 
   6  30   0       74.95       46.15    222.34 o 
   7  30   0     7809.47     7347.64    431.65 o 
   8  30   0        4.39      162.43    299.01 o 
   9  30   0     1775.18     1951.25    360.78 o 
   1  31   0      373.12      722.59    123.78 o 
   2  31   0      855.43      691.49    116.05 o 
   3  31   0      812.27      898.69    160.70 o 
   4  31   0     1163.46      965.77    184.55 o 
   5  31   0      722.45      671.60    186.29 o 
   6  31   0     1339.54     1092.03    257.73 o 
   7  31   0      467.30      381.13    241.20 o 
   8  31   0      427.81      505.41    311.21 o 
   9  31   0      551.43      549.25    290.53 o 
   0  32   0       79.90      311.53    157.09 o 
   1  32   0     5927.88     6095.94    199.94 o 
   2  32   0     1616.45     1820.99    218.98 o 
   3  32   0     1362.10     1230.67    180.64 o 
   4  32   0       33.15     -144.55    165.62 o 
   5  32   0     4267.47     3779.07    251.75 o 
   6  32   0    11842.78    10616.45    494.11 o 
   7  32   0     3494.10     3074.04    331.14 o 
   8  32   0      632.04      591.27    290.88 o 
   9  32   0       20.67     -206.36    220.00 o 
   1  33   0     1357.57     1846.58    203.20 o 
   2  33   0      997.51     1252.01    195.08 o 
   3  33   0      434.89      628.03    192.27 o 
   4  33   0     2667.19     2390.11    246.40 o 
   5  33   0     3397.67     3238.00    248.14 o 
   6  33   0       85.34      449.74    239.67 o 
   7  33   0      401.26      204.80    247.22 o 
   8  33   0        0.74     -123.66    257.51 o 
   9  33   0     1587.70     1130.80    296.38 o 
   0  34   0    23812.09    24862.15    717.38 o 
   1  34   0     1901.10     1786.34    164.59 o 
   2  34   0      554.05      342.51    181.73 o 
   3  34   0     5459.95     5731.02    333.48 o 
   4  34   0     5462.41     5464.79    314.78 o 
   5  34   0        0.79     -100.52    178.54 o 
   6  34   0     4185.38     4396.83    363.35 o 
   7  34   0       68.65      308.47    277.52 o 
   8  34   0      480.77      437.17    289.60 o 
   1  35   0     3243.41     3643.00    235.31 o 
   2  35   0      456.66      336.73    184.21 o 
   3  35   0      132.82      184.97    178.06 o 
   4  35   0      183.47      128.26    197.98 o 
   5  35   0     3194.27     3293.72    255.75 o 
   6  35   0       15.89     -219.08    219.08 o 
   7  35   0       48.95     -137.53    295.59 o 
   8  35   0      198.29     -216.93    505.62 o 
   0  36   0    12464.29    12759.54    416.94 o 
   1  36   0     9342.44     8852.44    394.73 o 
   2  36   0     1419.06     1532.13    218.58 o 
   3  36   0     2719.43     3071.33    265.68 o 
   4  36   0     4166.24     3761.94    291.27 o 
   5  36   0     2142.82     2084.38    403.85 o 
   6  36   0     2331.40     2335.02    391.21 o 
   7  36   0        1.01       19.56    352.27 o 
   8  36   0       19.38      469.19    375.84 o 
   1  37   0       11.83       59.93    206.42 o 
   2  37   0      367.73      562.33    191.86 o 
   3  37   0      321.41      182.43    205.38 o 
   4  37   0     2247.24     1856.32    247.03 o 
   5  37   0      971.84      901.66    248.24 o 
   6  37   0      316.10      109.70    483.54 o 
   7  37   0      781.31      794.07    412.88 o 
   8  37   0     1334.34      847.65    498.24 o 
   0  38   0      399.86      501.13    210.83 o 
   1  38   0     3741.78     2961.85    284.71 o 
   2  38   0      739.71      572.60    233.98 o 
   3  38   0       57.45      -60.93    199.51 o 
   4  38   0     1094.52      888.02    228.00 o 
   5  38   0     4643.17     4297.43    348.86 o 
   6  38   0     1096.72     1258.27    374.50 o 
   7  38   0     2331.74     1667.54    417.08 o 
   1  39   0     1225.67      905.86    276.45 o 
   2  39   0      364.35     -125.17    466.98 o 
   3  39   0     4014.31     4242.91    299.71 o 
   4  39   0     1049.55     1220.26    243.75 o 
   5  39   0      276.75      435.67    253.65 o 
   6  39   0      244.25       93.11    323.06 o 
   7  39   0      221.05      151.12    343.14 o 
   0  40   0     3548.88     2885.53    351.86 o 
   1  40   0     1701.52     1326.67    281.48 o 
   2  40   0       10.07      368.24    286.86 o 
   3  40   0      164.81      -67.83    228.99 o 
   4  40   0      420.29      615.59    231.14 o 
   5  40   0     2556.22     2273.06    328.06 o 
   6  40   0     3117.67     2819.12    495.18 o 
   7  40   0     1139.79     1585.80    416.10 o 
   1  41   0     5322.67     5056.31    416.15 o 
   2  41   0     5692.87     4945.55    518.27 o 
   3  41   0     1338.22     1415.20    395.44 o 
   4  41   0     2105.17     2416.46    304.13 o 
   5  41   0      346.66      313.82    734.41 o 
   6  41   0      422.78      307.75    348.43 o 
   0  42   0     2922.46     3248.24    757.06 o 
   1  42   0     4646.21     5125.29    582.74 o 
   2  42   0      584.61      770.83    360.29 o 
   3  42   0     2793.27     2582.88    345.26 o 
   4  42   0     1440.50     1460.01    312.47 o 
   5  42   0      176.29      421.40    698.82 o 
   6  42   0     1234.75     1154.69    476.25 o 
   1  43   0     3246.49     3267.54   1125.88 o 
   2  43   0     3876.96     3355.59    469.33 o 
   3  43   0      576.61      474.08    331.77 o 
   4  43   0      840.57      490.28    295.13 o 
   5  43   0      459.07      583.23    453.17 o 
   0  44   0     4308.49     5804.13    983.53 o 
   1  44   0     1191.75     1135.55    530.59 o 
   2  44   0       46.86     -296.13    543.53 o 
   3  44   0        8.20      -24.92    309.25 o 
   4  44   0      786.59      555.25    640.59 o 
   5  44   0       18.63     -131.10    421.32 o 
   1  45   0       92.05       77.65    640.59 o 
   2  45   0       41.17     -193.98    370.64 o 
   3  45   0     1958.76     1779.48    378.86 o 
   4  45   0     1389.63     1341.73    472.43 o 
   1  46   0      108.62      187.65    621.18 o 
   2  46   0       17.34      174.71    439.24 o 
   3  46   0        4.23     -443.53    443.53 o 
   4  46   0      455.47      945.54    450.87 o 
   1  47   0     2049.81     2445.89    847.65 o 
   2  47   0      612.03      679.41    737.65 o 
   3  47   0     3161.05     3675.30    957.65 o 
   1  48   0       76.08      504.71    679.41 o 
   2  48   0       11.79      562.94    705.30 o 
 -11   0   1      589.05      494.68    391.27 o 
  -9   0   1       30.98      276.66    286.84 o 
  -7   0   1     2780.59     2731.69    226.96 o 
  -5   0   1     1487.03     2216.36    169.61 o 
  -3   0   1      822.72      695.54     66.60 o 
   3   0   1    10752.34    10505.40    231.03 o 
   5   0   1     3043.29     3096.62    178.32 o 
   7   0   1      973.10      859.24    149.65 o 
   9   0   1       76.72     -256.90    256.90 o 
  11   0   1      941.55     1588.80    571.14 o 
 -12   1   1      185.38     -156.12    500.62 o 
 -11   1   1        0.37      283.82    191.70 o 
 -10   1   1      304.34      417.97    181.65 o 
  -9   1   1      391.00      316.31    205.67 o 
  -8   1   1     5221.34     5192.37    219.09 o 
  -7   1   1     8902.82     9037.41    254.80 o 
  -6   1   1     1958.65     1878.10    127.25 o 
  -5   1   1     4497.09     4573.99    166.41 o 
  -4   1   1    17711.55    15909.14    257.13 o 
  -3   1   1    12900.16    11437.33    170.11 o 
   2   1   1    42355.24    43975.14    471.68 o 
   3   1   1      230.22      252.34     46.49 o 
   4   1   1    20474.71    21025.93    302.00 o 
   5   1   1     2266.99     2184.24    128.15 o 
   6   1   1     1167.95     1244.43    102.60 o 
   7   1   1     2371.96     2711.59    132.22 o 
   8   1   1    11980.43    11986.47    416.06 o 
   9   1   1     2215.40     2403.37    252.12 o 
  10   1   1     4252.57     4672.58    468.91 o 
  11   1   1      394.71      728.16    408.14 o 
  12   1   1      140.72      363.43    341.38 o 
 -12   2   1      456.21      220.00    737.65 o 
 -11   2   1     1299.92     1415.42    242.48 o 
 -10   2   1      211.17       19.08    169.86 o 
  -9   2   1     1571.66     2169.63    288.11 o 
  -8   2   1     3355.48     3410.72    187.16 o 
  -7   2   1     5174.34     5363.31    205.50 o 
  -6   2   1      283.44      472.77     99.90 o 
  -5   2   1     1133.16     1131.03    104.12 o 
  -4   2   1     1563.61     2187.72    110.74 o 
  -3   2   1      939.35      906.28     54.70 o 
   1   2   1      259.68       18.61     17.42 o 
   2   2   1    31374.46    30813.04    371.17 o 
   3   2   1      711.74      670.76     61.14 o 
   4   2   1        4.09      346.23    101.29 o 
   5   2   1    12048.75    12175.41    222.62 o 
   6   2   1    16774.08    16182.01    269.21 o 
   7   2   1       17.83      -64.85     64.85 o 
   8   2   1       75.31      452.47    189.51 o 
   9   2   1     3508.41     3854.90    392.58 o 
  10   2   1       95.76       33.26    301.12 o 
  11   2   1       38.66      722.85    361.57 o 
  12   2   1      338.98      649.47    329.41 o 
 -12   3   1      373.18     -135.88    660.00 o 
 -11   3   1      431.39      467.89    190.75 o 
 -10   3   1      944.58     1168.53    285.09 o 
  -9   3   1    21227.42    20981.39    488.51 o 
  -8   3   1     1639.13     1634.37    181.90 o 
  -7   3   1     3950.47     3740.07    171.34 o 
  -6   3   1     5091.94     4574.25    195.58 o 
  -5   3   1     2094.19     1830.65    250.02 o 
  -4   3   1      412.66      650.51     91.65 o 
  -3   3   1     1855.33     2034.68    101.83 o 
   2   3   1     5471.91     5576.65     99.63 o 
   3   3   1    49886.20    47293.96    470.46 o 
   4   3   1    48188.26    46677.79    535.25 o 
   5   3   1     9734.54     8971.00    192.08 o 
   6   3   1      237.70      206.12     79.01 o 
   7   3   1    16160.02    15607.43    318.43 o 
   8   3   1    13334.63    12526.25    366.29 o 
   9   3   1     3237.40     3057.62    268.74 o 
  10   3   1        0.04       45.89    292.57 o 
  11   3   1        0.08       72.28    539.82 o 
  12   3   1      746.27      554.86    461.37 o 
 -12   4   1      303.71      585.72    753.83 o 
 -11   4   1      871.85      429.74    262.77 o 
 -10   4   1      873.87      622.21    222.98 o 
  -9   4   1     3407.56     3632.44    242.52 o 
  -8   4   1       98.16      -45.40     92.86 o 
  -7   4   1     1097.06     1181.03    146.40 o 
  -6   4   1     2622.64     2657.49    183.14 o 
  -5   4   1    12544.23    12956.62    290.43 o 
  -4   4   1    24045.52    22753.28    341.87 o 
  -3   4   1      638.89      796.63     62.36 o 
  -2   4   1     4010.75     3099.77     87.29 o 
  -1   4   1      982.24      829.28    158.16 o 
   0   4   1      237.61        5.74     12.22 o 
   2   4   1     1221.75     1245.88     59.67 o 
   3   4   1      695.70      782.56     65.77 o 
   4   4   1       64.71       79.91     59.91 o 
   5   4   1    16978.19    17302.15    274.92 o 
   6   4   1     2168.06     2043.13    110.48 o 
   7   4   1     2031.14     2079.01    182.90 o 
   8   4   1      554.53      853.81    167.19 o 
   9   4   1       40.18       99.38    245.24 o 
  10   4   1     1806.81     1847.87    310.56 o 
  11   4   1      731.94      720.39    366.69 o 
  12   4   1      394.05      931.35    365.64 o 
 -12   5   1      439.21     1339.41    370.97 o 
 -11   5   1      174.47       46.61    398.80 o 
 -10   5   1      582.78      681.43    226.39 o 
  -9   5   1    14633.21    14296.34    434.51 o 
  -8   5   1      570.69      449.62     93.42 o 
  -7   5   1     7238.49     7115.84    252.98 o 
  -6   5   1     3091.69     2816.59    156.68 o 
  -5   5   1     5623.78     5464.25    195.48 o 
  -4   5   1     1308.62     1253.62    119.15 o 
  -3   5   1     6874.25     8218.82    172.28 o 
  -2   5   1     1812.51     1577.93     87.98 o 
  -1   5   1     2594.73     2441.35    178.26 o 
   2   5   1       43.37       10.62     37.75 o 
   3   5   1    90989.76    90984.08    818.82 o 
   4   5   1    12679.30    11991.42    203.39 o 
   5   5   1    10811.49    10981.56    203.89 o 
   6   5   1     1885.37     1887.97    108.56 o 
   7   5   1     9832.35     9688.11    238.86 o 
   8   5   1     6439.91     6029.58    268.51 o 
   9   5   1     7695.95     7371.01    458.22 o 
  10   5   1       41.18     -243.14    243.14 o 
  11   5   1      285.67      896.17    419.35 o 
  12   5   1       45.86      481.74    344.84 o 
 -12   6   1      667.14      583.80    922.06 o 
 -11   6   1       25.23      161.71    290.39 o 
 -10   6   1      800.59      605.77    235.65 o 
  -9   6   1     1965.20     2152.76    301.91 o 
  -8   6   1     3063.99     2971.75    185.93 o 
  -7   6   1      886.69     1044.67    160.53 o 
  -6   6   1      394.14      500.24    101.38 o 
  -5   6   1    13810.99    12812.86    304.28 o 
  -4   6   1     7914.36     7547.90    175.43 o 
  -3   6   1     1315.46     1329.07     75.49 o 
  -2   6   1    27125.16    26687.79    275.66 o 
   1   6   1      205.41      189.84     50.42 o 
   2   6   1    16684.17    16931.27    208.55 o 
   3   6   1     2192.44     2143.68     71.89 o 
   4   6   1     4018.51     4280.76    108.53 o 
   5   6   1      558.81      506.00     81.60 o 
   6   6   1     4738.85     5073.35    155.50 o 
   7   6   1       58.11      -40.30     99.18 o 
   8   6   1      150.45       37.90    152.03 o 
   9   6   1     1660.69     1764.60    292.44 o 
  10   6   1      149.53      193.54    254.11 o 
  11   6   1     1109.96     1673.93    313.85 o 
  12   6   1     1432.52     1762.68    400.12 o 
 -12   7   1      286.48      140.27    355.14 o 
 -11   7   1       66.42      -77.00    379.18 o 
 -10   7   1        4.26       52.37    213.84 o 
  -9   7   1      230.35      -24.41    172.37 o 
  -8   7   1      809.95      681.48    132.98 o 
  -7   7   1     6885.80     6697.23    222.45 o 
  -6   7   1     1758.75     1808.66    135.51 o 
  -5   7   1        0.89      -54.15     94.90 o 
  -4   7   1    32043.35    31720.35    393.08 o 
  -3   7   1    34866.71    32489.96    330.39 o 
  -2   7   1    43092.56    42416.62    458.28 o 
   1   7   1    15655.89    15110.44    183.92 o 
   2   7   1     5632.05     5610.94    108.58 o 
   3   7   1      103.95      235.51     46.09 o 
   4   7   1     5004.11     5000.26    121.39 o 
   5   7   1     2482.48     2419.00    100.43 o 
   6   7   1      697.89      838.61     78.43 o 
   7   7   1      168.61        8.01     98.51 o 
   8   7   1     5662.97     5225.61    243.09 o 
   9   7   1     1932.38     2005.15    290.88 o 
  10   7   1     4374.73     4574.63    446.46 o 
  11   7   1      560.94      638.43    299.36 o 
  12   7   1        0.90      -40.82    343.57 o 
 -12   8   1     1637.77     1214.05    407.89 o 
 -11   8   1      569.71       14.92    258.54 o 
 -10   8   1     2408.75     2631.16    293.15 o 
  -9   8   1        4.42     -205.94    205.94 o 
  -8   8   1     2987.42     2794.15    202.96 o 
  -7   8   1      212.31      174.91    109.96 o 
  -6   8   1     7009.25     7668.18    236.11 o 
  -5   8   1     5220.57     5203.98    192.60 o 
  -4   8   1     8382.57     8899.69    191.06 o 
  -3   8   1      533.36      511.37     48.43 o 
  -2   8   1     2979.22     2752.47     66.53 o 
  -1   8   1     7249.91     4115.30    310.59 o 
   0   8   1    45796.47    48455.96    556.40 o 
   1   8   1     8569.47     7862.82    127.32 o 
   2   8   1     3358.55     3255.11     86.94 o 
   3   8   1    25475.96    26100.52    306.38 o 
   4   8   1     8042.20     8137.43    177.85 o 
   5   8   1     5320.96     5024.43    133.73 o 
   6   8   1    14731.25    14710.52    269.43 o 
   7   8   1      577.08      551.18    100.84 o 
   8   8   1      874.97      672.73    155.79 o 
   9   8   1      478.16      452.81    189.04 o 
  10   8   1     3321.47     3248.60    354.94 o 
  11   8   1      499.66      858.46    311.23 o 
  12   8   1     1268.94      861.71    421.20 o 
 -12   9   1      120.21      426.07    387.84 o 
 -11   9   1      124.11       83.93    259.63 o 
 -10   9   1      206.26      144.10    244.64 o 
  -9   9   1       14.66     -120.28    201.86 o 
  -8   9   1     3758.61     4255.33    242.89 o 
  -7   9   1     1800.08     1687.17    140.91 o 
  -6   9   1       88.10       46.63    105.14 o 
  -5   9   1    10948.91    10478.28    216.48 o 
  -4   9   1    30769.70    30501.50    370.03 o 
  -3   9   1    10425.71    10667.64    164.23 o 
  -2   9   1    39218.05    39220.15    342.56 o 
  -1   9   1     3550.55     3524.16     98.00 o 
   0   9   1    28620.69    29955.66    353.81 o 
   1   9   1        5.22       46.29     37.43 o 
   2   9   1    11115.74    10759.18    149.34 o 
   3   9   1     4155.17     3765.02    115.43 o 
   4   9   1     2013.32     1973.36    110.30 o 
   5   9   1      196.96      166.46     80.15 o 
   6   9   1      700.40      897.04     77.44 o 
   7   9   1     2940.87     3084.78    137.25 o 
   8   9   1     5394.58     5568.36    244.80 o 
   9   9   1      551.39      352.51    176.98 o 
  10   9   1     3740.34     3995.50    348.63 o 
  11   9   1      416.05      570.64    313.94 o 
 -12  10   1     2278.04     2155.23    461.86 o 
 -11  10   1     1978.09     1645.04    371.71 o 
 -10  10   1     2494.95     2923.17    418.90 o 
  -9  10   1     1293.85      962.70    240.33 o 
  -8  10   1    11120.12    11468.66    321.46 o 
  -7  10   1    13367.58    13196.13    302.61 o 
  -6  10   1     6895.19     6461.60    198.70 o 
  -5  10   1      625.40      629.21     86.05 o 
  -4  10   1     6968.50     7055.10    147.65 o 
  -3  10   1        5.68      -35.91     35.91 o 
  -2  10   1      102.09      182.26     39.37 o 
  -1  10   1    17705.91    19609.88    203.90 o 
   0  10   1    16825.15    17662.91    200.86 o 
   1  10   1    15922.24    14944.18    157.14 o 
   2  10   1    22567.71    21376.20    237.15 o 
   3  10   1     2193.42     2104.09     98.37 o 
   4  10   1     2817.87     2639.23    116.21 o 
   5  10   1    22498.50    21991.10    331.36 o 
   6  10   1    42827.97    41719.65    508.02 o 
   7  10   1     1744.39     1792.84    145.84 o 
   8  10   1      370.52      344.60    178.37 o 
   9  10   1     2443.39     2697.78    409.07 o 
  10  10   1     2088.12     2279.31    300.66 o 
  11  10   1      934.61      577.63    324.08 o 
 -12  11   1      397.94      475.34    860.59 o 
 -11  11   1       27.79      -54.51    340.75 o 
 -10  11   1     4857.29     4307.77    381.13 o 
  -9  11   1     5375.93     4826.14    376.94 o 
  -8  11   1     2235.57     2510.10    180.94 o 
  -7  11   1     1405.36     1654.20    128.88 o 
  -6  11   1    10820.47    11478.38    266.60 o 
  -5  11   1     2746.74     2978.04    135.92 o 
  -4  11   1        2.58      165.11     67.65 o 
  -3  11   1      259.33      410.03     78.87 o 
  -2  11   1     2089.64     2327.57     65.30 o 
  -1  11   1     1719.45     1796.09     54.05 o 
   0  11   1      437.58      714.42     45.66 o 
   1  11   1      379.58      451.82     40.94 o 
   2  11   1      132.31       80.04     44.37 o 
   3  11   1    25574.29    24304.36    270.46 o 
   4  11   1    22553.57    21454.39    298.19 o 
   5  11   1     2727.49     2815.20    122.14 o 
   6  11   1     5017.08     4986.39    168.40 o 
   7  11   1     2598.98     2911.92    157.63 o 
   8  11   1     7082.43     6761.29    409.46 o 
   9  11   1     1258.43     1368.17    215.53 o 
  10  11   1      444.76      420.99    249.33 o 
  11  11   1       87.66      -43.86    287.27 o 
 -12  12   1       49.82      700.13    403.55 o 
 -11  12   1     2237.74     1834.62    500.60 o 
 -10  12   1       55.59     -243.17    246.58 o 
  -9  12   1      152.59      179.19    242.53 o 
  -8  12   1     4183.23     4308.27    253.99 o 
  -7  12   1     8907.29     8860.42    244.33 o 
  -6  12   1     5634.36     5815.30    239.37 o 
  -5  12   1    18540.09    18735.58    339.91 o 
  -4  12   1    32681.37    32365.17    365.98 o 
  -3  12   1      147.01      102.96     61.10 o 
  -2  12   1      959.02     1058.30     59.27 o 
  -1  12   1    22329.38    23019.78    213.37 o 
   0  12   1     3568.01     3220.60     70.75 o 
   1  12   1    13938.60    14287.18    161.99 o 
   2  12   1      959.43      891.69     59.42 o 
   3  12   1     2718.07     3150.81    106.84 o 
   4  12   1      122.11       92.15     79.91 o 
   5  12   1    11808.58    11569.73    231.09 o 
   6  12   1      519.71      298.43    149.04 o 
   7  12   1    12991.53    12917.53    300.77 o 
   8  12   1     2313.97     2822.69    277.74 o 
   9  12   1      835.01      832.92    261.88 o 
  10  12   1       99.89       87.89    240.44 o 
  11  12   1     2007.43     1779.49    951.18 o 
 -12  13   1      545.89      618.83    410.32 o 
 -11  13   1       28.09     -262.50    262.50 o 
 -10  13   1       72.54      100.21    273.65 o 
  -9  13   1     4191.81     4345.73    371.32 o 
  -8  13   1       84.34      198.05    149.97 o 
  -7  13   1     1621.97     1626.42    139.81 o 
  -6  13   1     3953.65     4129.61    168.44 o 
  -5  13   1        8.78       78.31     90.06 o 
  -4  13   1     1827.40     1873.43    103.44 o 
  -3  13   1    10014.12     9523.91    172.30 o 
  -2  13   1      933.51     1112.89     57.82 o 
  -1  13   1      337.79      464.74     57.03 o 
   0  13   1     2329.08     2228.47     64.93 o 
   1  13   1     2697.29     2587.03     68.87 o 
   2  13   1     6787.28     7073.16    127.46 o 
   3  13   1    21438.01    20489.97    256.21 o 
   4  13   1     6404.95     6082.26    154.55 o 
   5  13   1     4033.39     4166.85    147.98 o 
   6  13   1     1809.49     1942.10    130.22 o 
   7  13   1     2151.16     1956.25    151.10 o 
   8  13   1      430.10      237.82    162.15 o 
   9  13   1     3417.83     3133.57    313.12 o 
  10  13   1       34.65      239.61    246.07 o 
  11  13   1     1115.49      882.37    556.47 o 
 -12  14   1      266.61      608.39    418.42 o 
 -11  14   1     1238.14      762.56    313.14 o 
 -10  14   1      893.12     1056.77    301.14 o 
  -9  14   1     3808.52     3895.05    364.72 o 
  -8  14   1      290.31      236.45    206.76 o 
  -7  14   1      274.26      291.19    135.04 o 
  -6  14   1     5720.42     5631.21    197.71 o 
  -5  14   1    35171.32    35184.45    447.75 o 
  -4  14   1     3009.16     3405.76    121.35 o 
  -3  14   1       16.48       60.48     87.44 o 
  -2  14   1    11783.78    11517.42    150.03 o 
  -1  14   1    73936.81    70574.99    565.06 o 
   0  14   1    13900.90    13069.23    151.46 o 
   1  14   1    35937.95    37012.22    326.43 o 
   2  14   1     1566.79     1760.04     81.37 o 
   3  14   1     4088.20     3524.41     93.54 o 
   4  14   1     3328.53     3206.52    121.35 o 
   5  14   1     8315.07     9039.16    221.39 o 
   6  14   1     2021.69     2080.88    135.85 o 
   7  14   1     4066.44     4401.12    212.84 o 
   8  14   1     1098.54      962.60    185.48 o 
   9  14   1      347.16      352.39    174.97 o 
  10  14   1      792.95      672.75    260.11 o 
  11  14   1     3181.53     2356.38    424.46 o 
 -11  15   1       29.01     -249.38    303.01 o 
 -10  15   1      501.61      592.50    281.25 o 
  -9  15   1     2604.92     2109.18    318.44 o 
  -8  15   1      779.55      461.31    253.29 o 
  -7  15   1     5319.03     4879.22    222.57 o 
  -6  15   1      613.17      497.94    114.09 o 
  -5  15   1     2948.46     3250.24    123.05 o 
  -4  15   1    13578.37    13270.80    231.06 o 
  -3  15   1    12879.13    11545.86    174.32 o 
  -2  15   1        3.52      -57.16     57.16 o 
  -1  15   1     1360.06     1367.90     66.74 o 
   0  15   1     4213.42     4704.53     97.81 o 
   1  15   1    39390.79    37970.12    338.60 o 
   2  15   1      132.27      103.24     54.86 o 
   3  15   1     4093.60     4207.08    104.10 o 
   4  15   1    12431.44    12818.40    226.13 o 
   5  15   1      126.68      229.28     88.93 o 
   6  15   1      508.73      389.64     99.75 o 
   7  15   1       56.99      120.96     88.38 o 
   8  15   1       10.26      107.08    168.14 o 
   9  15   1      928.65      618.90    186.65 o 
  10  15   1       67.45      465.21    283.84 o 
  11  15   1      598.15     1167.26    685.71 o 
 -11  16   1     3087.91     3711.85    448.76 o 
 -10  16   1     6325.21     6336.65    462.93 o 
  -9  16   1        6.07       31.99    242.95 o 
  -8  16   1      545.16      805.97    255.31 o 
  -7  16   1     1184.78     1134.03    134.12 o 
  -6  16   1     9080.45     9266.32    260.32 o 
  -5  16   1     2094.46     1869.02    109.62 o 
  -4  16   1    24679.86    25096.77    338.01 o 
  -3  16   1     1437.27     1225.35     85.15 o 
  -2  16   1    12726.39    12615.96    179.70 o 
  -1  16   1      141.97      104.90     51.61 o 
   0  16   1    56917.33    56490.07    481.80 o 
   1  16   1    36360.37    36186.70    323.20 o 
   2  16   1     1017.99     1057.91     79.93 o 
   3  16   1      248.03      225.20     63.98 o 
   4  16   1    15843.31    15555.46    255.87 o 
   5  16   1    11260.21    11088.72    248.17 o 
   6  16   1    23861.90    23559.91    390.60 o 
   7  16   1       10.13      -28.01    146.74 o 
   8  16   1      611.85      597.89    181.43 o 
   9  16   1     1065.57     1081.14    191.33 o 
  10  16   1     2579.01     2303.23    358.08 o 
  11  16   1      223.92       62.62    563.27 o 
 -11  17   1       28.16     -165.64    313.72 o 
 -10  17   1     1087.44      985.46    312.15 o 
  -9  17   1      331.83      256.03    257.48 o 
  -8  17   1     1677.25     1660.71    285.20 o 
  -7  17   1     1607.57     1502.84    153.13 o 
  -6  17   1       41.96      382.69    121.40 o 
  -5  17   1    10797.29    11530.45    262.11 o 
  -4  17   1     6083.03     6176.53    158.10 o 
  -3  17   1     1134.59      702.56     86.29 o 
  -2  17   1     2727.08     2423.86     95.54 o 
  -1  17   1     1780.14     1932.09     79.68 o 
   0  17   1    13094.28    12941.87    172.79 o 
   1  17   1     1948.69     1985.92     79.99 o 
   2  17   1      168.65      204.61     55.22 o 
   3  17   1     1623.86     1758.36     84.10 o 
   4  17   1    11092.67    10767.33    180.39 o 
   5  17   1     7552.59     7551.42    198.93 o 
   6  17   1      198.99      451.53    108.58 o 
   7  17   1     2719.70     2985.75    315.35 o 
   8  17   1     1003.67      944.11    193.38 o 
   9  17   1       28.17      105.64    180.54 o 
  10  17   1      297.97     1255.27    322.04 o 
  11  17   1       29.32      -75.14    361.91 o 
 -11  18   1      458.09      967.87    375.36 o 
 -10  18   1     2889.18     3287.15    381.65 o 
  -9  18   1      102.98      203.12    272.03 o 
  -8  18   1     3860.84     4337.10    378.16 o 
  -7  18   1     1406.89     1343.25    229.57 o 
  -6  18   1     7716.60     8062.37    442.28 o 
  -5  18   1      827.13      787.52     89.08 o 
  -4  18   1     6194.95     6595.33    168.98 o 
  -3  18   1       12.72       45.55     66.10 o 
  -2  18   1       19.89      -16.67     62.76 o 
  -1  18   1     3170.92     3421.52     90.32 o 
   0  18   1    15240.28    16155.98    198.09 o 
   1  18   1     7645.09     7971.56    145.30 o 
   2  18   1    41550.85    41217.29    395.86 o 
   3  18   1      560.83      602.06     75.52 o 
   4  18   1    15061.25    15162.64    210.67 o 
   5  18   1     1977.36     2034.51    131.68 o 
   6  18   1    32008.66    31414.05    475.64 o 
   7  18   1     1152.66      972.50    190.76 o 
   8  18   1      228.83      -81.17    165.98 o 
   9  18   1      673.99      543.07    196.00 o 
  10  18   1     4652.77     4407.28    431.96 o 
  11  18   1      670.06      851.54    376.06 o 
 -11  19   1        5.18      199.62    342.92 o 
 -10  19   1     1824.66     2290.88    365.28 o 
  -9  19   1      852.96      587.14    287.06 o 
  -8  19   1      100.62       91.12    250.21 o 
  -7  19   1      163.68      302.83    176.59 o 
  -6  19   1     9649.75    10198.31    300.02 o 
  -5  19   1      373.00      296.20    101.32 o 
  -4  19   1      892.14     1001.81     94.90 o 
  -3  19   1    48417.69    48446.64    502.34 o 
  -2  19   1    21852.90    21057.40    267.24 o 
  -1  19   1        5.02       11.16     56.30 o 
   0  19   1    34281.01    34127.45    326.28 o 
   1  19   1     5565.17     5640.78    115.88 o 
   2  19   1      606.42      491.24     79.66 o 
   3  19   1       33.53      -30.12     70.20 o 
   4  19   1      571.27      480.28     74.11 o 
   5  19   1     6554.15     6609.06    221.34 o 
   6  19   1     2482.51     2565.36    165.41 o 
   7  19   1      412.90      510.65    202.84 o 
   8  19   1       88.52      224.09    191.24 o 
   9  19   1        8.94      -34.05    222.42 o 
  10  19   1     1469.70     1596.98    406.84 o 
  11  19   1      125.55      341.91    418.13 o 
 -11  20   1     3169.83     2471.49    537.32 o 
 -10  20   1       72.96       95.25    337.57 o 
  -9  20   1      280.89     -227.21    255.01 o 
  -8  20   1     1115.61     1271.38    200.29 o 
  -7  20   1     2848.43     2740.26    279.85 o 
  -6  20   1     8396.41     8820.40    246.96 o 
  -5  20   1    18309.80    17958.78    340.35 o 
  -4  20   1    17884.30    17623.60    272.38 o 
  -3  20   1      336.52      432.53     81.61 o 
  -2  20   1    16130.70    16562.67    239.71 o 
  -1  20   1    34422.44    33997.92    340.59 o 
   0  20   1    28571.45    29210.06    291.94 o 
   1  20   1    37412.91    37582.85    351.62 o 
   2  20   1     2667.83     2565.67     97.04 o 
   3  20   1     1327.56     1366.01     93.25 o 
   4  20   1       70.69       -8.88     73.98 o 
   5  20   1    16447.17    16494.53    325.89 o 
   6  20   1       12.00       10.87    136.29 o 
   7  20   1     1438.85     1378.66    234.60 o 
   8  20   1     2247.60     2062.11    273.26 o 
   9  20   1      633.53      504.96    291.15 o 
  10  20   1      247.99      -12.38    390.39 o 
  11  20   1     3360.07     2872.67    585.21 o 
 -11  21   1        6.11     -243.06    393.82 o 
 -10  21   1      141.00      -41.20    294.97 o 
  -9  21   1      413.20      161.33    279.91 o 
  -8  21   1       23.64       71.36    176.80 o 
  -7  21   1     1963.96     2091.89    245.42 o 
  -6  21   1      175.63      212.50    135.44 o 
  -5  21   1     3161.80     3451.43    156.24 o 
  -4  21   1      135.23      113.71     80.48 o 
  -3  21   1    27593.23    27499.94    353.54 o 
  -2  21   1     2493.80     2599.02    102.06 o 
  -1  21   1     2181.30     2471.84     93.56 o 
   0  21   1    21867.35    21803.02    240.14 o 
   1  21   1    13760.08    14391.37    194.71 o 
   2  21   1      497.72      477.34     71.74 o 
   3  21   1      292.54      334.38     81.25 o 
   4  21   1      358.22      140.47     79.54 o 
   5  21   1      736.62      913.46    115.22 o 
   6  21   1      202.64      -25.15    154.09 o 
   7  21   1      546.92      375.36    209.29 o 
   8  21   1      304.29       59.74    272.56 o 
   9  21   1     1390.33     1330.80    283.84 o 
  10  21   1      156.44      134.77    345.24 o 
 -11  22   1      634.79     -328.98    397.70 o 
 -10  22   1      773.11      641.30    316.83 o 
  -9  22   1     1453.63     1323.87    323.44 o 
  -8  22   1        0.69       52.55    178.06 o 
  -7  22   1     1188.22     1228.30    270.36 o 
  -6  22   1      525.77      483.05    149.69 o 
  -5  22   1    26638.56    26027.76    397.83 o 
  -4  22   1      244.94      132.11     84.60 o 
  -3  22   1      346.88      312.02     87.68 o 
  -2  22   1       88.49       82.56     71.71 o 
  -1  22   1   105901.12   106031.02    908.96 o 
   0  22   1     3519.45     4035.22    107.17 o 
   1  22   1     8555.90     9241.22    155.54 o 
   2  22   1       65.28       -4.53     64.26 o 
   3  22   1     4934.86     4789.05    139.77 o 
   4  22   1     1209.89     1335.85     98.55 o 
   5  22   1      662.63      720.96    119.53 o 
   6  22   1       64.86     -182.50    182.50 o 
   7  22   1     1540.30     1601.18    247.89 o 
   8  22   1      366.80      392.58    208.63 o 
   9  22   1       30.74       56.75    206.71 o 
  10  22   1      166.64      -42.92    353.78 o 
 -11  23   1        0.16     -281.55    435.21 o 
 -10  23   1     1783.56     1806.43    425.51 o 
  -9  23   1     4671.50     4822.62    441.19 o 
  -8  23   1      770.81      766.36    277.87 o 
  -7  23   1       24.21     -114.70    212.06 o 
  -6  23   1      298.87      176.29    171.76 o 
  -5  23   1      718.16      417.27    113.08 o 
  -4  23   1       17.24      -50.25     85.54 o 
  -3  23   1        0.07        8.40     84.46 o 
  -2  23   1     2739.40     2954.96    118.41 o 
  -1  23   1    12770.69    13581.00    198.26 o 
   0  23   1      562.42      814.13     77.29 o 
   1  23   1    14886.04    14597.82    197.34 o 
   2  23   1     5671.35     5907.80    155.74 o 
   3  23   1    18369.36    18238.52    267.94 o 
   4  23   1     7203.19     7360.87    173.18 o 
   5  23   1     6957.73     7040.66    217.71 o 
   6  23   1      121.71      101.35    207.37 o 
   7  23   1     7977.79     7894.40    404.34 o 
   8  23   1     3638.95     3334.00    406.85 o 
   9  23   1     1386.40     1156.69    239.72 o 
  10  23   1      120.24      516.76    367.72 o 
 -10  24   1      861.01     2071.38    511.84 o 
  -9  24   1       33.86      308.20    298.80 o 
  -8  24   1       33.31      183.71    249.37 o 
  -7  24   1     2384.91     2362.20    258.44 o 
  -6  24   1     6618.18     5661.51    336.00 o 
  -5  24   1     1471.89     1374.26    132.12 o 
  -4  24   1     3837.74     4011.22    157.18 o 
  -3  24   1      930.95      996.94    102.89 o 
  -2  24   1      628.09      486.83     92.29 o 
  -1  24   1      407.27      330.37     68.88 o 
   0  24   1     8243.91     8258.05    156.92 o 
   1  24   1    21114.89    21366.55    254.65 o 
   2  24   1     2787.44     3111.42    145.80 o 
   3  24   1     2094.89     2189.97    115.36 o 
   4  24   1       83.01      224.20     92.28 o 
   5  24   1    10525.98    11397.13    291.43 o 
   6  24   1     8182.26     8483.46    415.45 o 
   7  24   1     1709.32     1651.46    255.63 o 
   8  24   1      579.62      497.40    221.20 o 
   9  24   1     1493.46     1268.37    246.36 o 
  10  24   1      664.54      854.30    465.19 o 
 -10  25   1     1534.05     2460.10    627.65 o 
  -9  25   1       52.97      337.74    456.70 o 
  -8  25   1     4805.82     4987.28    365.43 o 
  -7  25   1     2459.10     2946.06    281.16 o 
  -6  25   1      106.27       56.85    198.96 o 
  -5  25   1       94.61      -42.29    107.64 o 
  -4  25   1     3980.36     3951.79    147.98 o 
  -3  25   1      280.79      369.58     97.73 o 
  -2  25   1     5525.52     6025.15    169.80 o 
  -1  25   1       29.50      -46.26     62.75 o 
   0  25   1       58.83      175.90     73.59 o 
   1  25   1      593.95      425.18     80.09 o 
   2  25   1    25210.04    25666.97    359.03 o 
   3  25   1        0.12      109.58     89.81 o 
   4  25   1    12608.27    12919.71    235.78 o 
   5  25   1      122.35      270.30    143.68 o 
   6  25   1     1416.61     1056.86    250.20 o 
   7  25   1     1706.66     1674.74    258.48 o 
   8  25   1     5157.17     5239.54    361.45 o 
   9  25   1      135.93      240.71    217.03 o 
  10  25   1      329.81      460.80    660.00 o 
 -10  26   1      501.95      715.42    461.59 o 
  -9  26   1        5.67      145.72    186.77 o 
  -8  26   1     1257.28      971.98    302.04 o 
  -7  26   1      154.32       17.76    209.22 o 
  -6  26   1     2735.25     2946.32    363.87 o 
  -5  26   1      921.21      962.29    135.74 o 
  -4  26   1     1583.83     1810.52    126.27 o 
  -3  26   1      634.84      877.78    109.16 o 
  -2  26   1      377.22      364.24     78.14 o 
  -1  26   1      333.82      412.69     70.67 o 
   0  26   1     6902.73     7215.95    159.56 o 
   1  26   1      402.63      565.13     79.70 o 
   2  26   1     7404.31     7381.55    209.98 o 
   3  26   1     1626.56     1602.01    119.97 o 
   4  26   1     6197.10     5940.26    179.70 o 
   5  26   1       26.32       14.94    139.07 o 
   6  26   1    13763.12    14153.28    524.04 o 
   7  26   1       79.17     -210.40    210.40 o 
   8  26   1      223.79      -49.14    214.52 o 
   9  26   1      114.97       -8.33    208.17 o 
  10  26   1     1299.84     2245.95    564.98 o 
 -10  27   1       30.82      213.03    438.96 o 
  -9  27   1      753.98      343.67    205.86 o 
  -8  27   1     2814.30     2841.18    320.24 o 
  -7  27   1      233.88      251.09    249.89 o 
  -6  27   1     8438.80     8117.82    407.20 o 
  -5  27   1      658.65      537.55    156.84 o 
  -4  27   1    16425.79    16470.19    294.55 o 
  -3  27   1     5131.33     5418.88    174.67 o 
  -2  27   1    18949.80    19805.55    312.70 o 
  -1  27   1     5926.80     5893.46    159.65 o 
   0  27   1    12450.82    12649.27    211.44 o 
   1  27   1     1148.47     1092.20    115.30 o 
   2  27   1     5394.73     5667.61    191.42 o 
   3  27   1     1710.02     1778.59    126.04 o 
   4  27   1       90.61        3.30    108.39 o 
   5  27   1     1065.88      638.88    179.89 o 
   6  27   1      362.24      261.24    264.24 o 
   7  27   1     2820.92     2080.02    299.88 o 
   8  27   1      578.17      445.40    234.54 o 
   9  27   1     1112.41     1088.60    288.59 o 
  10  27   1     3703.68     4633.06    667.68 o 
 -10  28   1       62.45      424.82    471.30 o 
  -9  28   1      112.84      122.96    215.98 o 
  -8  28   1       68.17      319.61    215.22 o 
  -7  28   1      578.47      599.87    241.43 o 
  -6  28   1     2073.37     1806.53    264.13 o 
  -5  28   1      297.73      -74.33    232.65 o 
  -4  28   1     7734.10     8157.53    224.84 o 
  -3  28   1       79.11      390.05    109.83 o 
  -2  28   1     9760.09    10176.94    248.35 o 
  -1  28   1     2819.62     2985.21    133.15 o 
   0  28   1     1539.54     1871.21    109.43 o 
   1  28   1     5098.69     4981.05    147.12 o 
   2  28   1     4837.63     4785.20    218.18 o 
   3  28   1        3.24      -81.32    103.51 o 
   4  28   1     2426.07     2139.59    156.34 o 
   5  28   1      738.72      885.13    199.19 o 
   6  28   1      216.53      325.58    226.94 o 
   7  28   1      170.55      -62.67    217.72 o 
   8  28   1       22.29     -219.65    219.65 o 
   9  28   1       18.83      386.21    270.43 o 
 -10  29   1      209.57      548.74    476.35 o 
  -9  29   1     2101.37     1763.93    338.81 o 
  -8  29   1       57.17       97.50    199.19 o 
  -7  29   1     2989.89     2969.41    423.12 o 
  -6  29   1      525.49     1078.39    242.22 o 
  -5  29   1      976.73     1026.22    180.93 o 
  -4  29   1       27.14      -68.92    127.94 o 
  -3  29   1    26110.55    26280.21    385.90 o 
  -2  29   1       77.85      221.08    105.63 o 
  -1  29   1     6480.82     6152.37    193.99 o 
   0  29   1     4042.62     4086.97    137.81 o 
   1  29   1     2756.75     2528.92    137.84 o 
   2  29   1      320.51      218.93    115.07 o 
   3  29   1     8720.94     9233.46    254.60 o 
   4  29   1     2786.87     2723.86    197.62 o 
   5  29   1     2310.03     1793.34    190.08 o 
   6  29   1        3.66     -214.63    214.63 o 
   7  29   1     2630.97     2674.68    310.17 o 
   8  29   1     2239.80     1789.07    293.03 o 
   9  29   1     4971.95     4943.30    452.26 o 
  -9  30   1      363.49      174.59    480.78 o 
  -8  30   1      800.25      722.48    225.08 o 
  -7  30   1       56.62      411.13    229.82 o 
  -6  30   1      184.96       -3.70    217.39 o 
  -5  30   1     9666.80     9344.23    430.24 o 
  -4  30   1       29.77      138.68    140.50 o 
  -3  30   1      337.18      353.73    127.53 o 
  -2  30   1      202.25      383.69    125.89 o 
  -1  30   1     2458.89     2711.90    152.38 o 
   0  30   1      186.57      264.97     94.98 o 
   1  30   1       97.60      292.53    115.46 o 
   2  30   1       31.34      233.06    109.09 o 
   3  30   1     3323.30     3742.10    210.04 o 
   4  30   1       11.38      -98.31    151.90 o 
   5  30   1       15.30       21.19    160.17 o 
   6  30   1       32.95      -63.38    215.32 o 
   7  30   1        5.41       41.24    233.76 o 
   8  30   1      173.86       49.32    243.79 o 
   9  30   1      637.48      927.78    309.51 o 
  -9  31   1     6516.20     6668.55    381.68 o 
  -8  31   1     3184.39     3036.98    372.95 o 
  -7  31   1      207.00     -212.61    212.61 o 
  -6  31   1      254.21      190.97    223.55 o 
  -5  31   1     4991.32     4424.89    276.04 o 
  -4  31   1     8132.85     7702.97    305.64 o 
  -3  31   1     1310.85     1024.97    160.86 o 
  -2  31   1      551.35      529.30    125.04 o 
  -1  31   1     2870.67     3061.40    165.83 o 
   0  31   1     4935.28     5002.54    157.86 o 
   1  31   1        7.80      -87.53    118.47 o 
   2  31   1     5042.06     4824.04    208.85 o 
   3  31   1    22676.52    22490.77    434.25 o 
   4  31   1     2989.11     2704.37    222.08 o 
   5  31   1     5643.17     5110.64    277.76 o 
   6  31   1      163.85      -17.57    232.72 o 
   7  31   1     8955.27     8364.54    466.55 o 
   8  31   1      120.15      364.68    268.68 o 
   9  31   1     2419.80     2593.79    386.65 o 
  -9  32   1      346.13      670.49    282.99 o 
  -8  32   1      528.88      347.89    220.98 o 
  -7  32   1     1970.97     2171.06    296.47 o 
  -6  32   1      981.88      829.60    244.78 o 
  -5  32   1     1117.28     1602.15    193.74 o 
  -4  32   1     1459.15     1407.73    195.54 o 
  -3  32   1        5.07        9.88    154.74 o 
  -2  32   1      350.31      115.08    102.58 o 
  -1  32   1       12.20      -82.64    123.50 o 
   0  32   1      294.10      188.89    101.67 o 
   1  32   1      246.25       84.21    125.56 o 
   2  32   1      344.51      391.14    126.96 o 
   3  32   1     2580.44     2824.86    234.80 o 
   4  32   1      548.26      466.45    179.87 o 
   5  32   1     4076.90     4187.37    261.90 o 
   6  32   1      109.01      222.70    238.99 o 
   7  32   1      135.09      -68.63    229.69 o 
   8  32   1      136.22     -114.82    268.77 o 
   9  32   1      901.04     1827.41    354.61 o 
  -9  33   1       47.15      262.88    234.30 o 
  -8  33   1     4644.41     5202.57    390.84 o 
  -7  33   1     1745.79     2166.37    351.48 o 
  -6  33   1        1.51      -33.73    219.98 o 
  -5  33   1       89.35     -124.57    164.19 o 
  -4  33   1     6355.95     6083.91    286.96 o 
  -3  33   1     1895.34     2204.96    221.03 o 
  -2  33   1     7716.30     7820.14    339.46 o 
  -1  33   1     2184.83     2260.33    184.34 o 
   0  33   1     1727.99     1809.34    124.97 o 
   1  33   1     4558.38     4619.74    221.71 o 
   2  33   1     9921.42     9466.91    372.32 o 
   3  33   1      317.65      144.62    179.93 o 
   4  33   1     9705.44     9799.84    391.65 o 
   5  33   1       43.84     -193.40    193.40 o 
   6  33   1      707.22      296.37    251.20 o 
   7  33   1      135.37      -85.76    251.72 o 
   8  33   1     2527.44     2301.25    360.54 o 
  -9  34   1        3.51     -394.71    394.71 o 
  -8  34   1     1377.00     1275.12    278.80 o 
  -7  34   1       93.98      -55.22    236.70 o 
  -6  34   1        0.63      242.57    237.55 o 
  -5  34   1      101.45        8.54    168.67 o 
  -4  34   1      162.80      -47.03    191.47 o 
  -3  34   1      247.81      332.15    212.71 o 
  -2  34   1      414.20     1191.11    208.56 o 
  -1  34   1     1290.57     1160.51    204.73 o 
   0  34   1     5315.14     5617.98    181.25 o 
   1  34   1      498.69      436.00    150.20 o 
   2  34   1     2563.07     2478.56    239.92 o 
   3  34   1      855.06      687.61    242.37 o 
   4  34   1      561.73      733.53    217.16 o 
   5  34   1       70.14       35.95    185.04 o 
   6  34   1       43.97     -250.12    250.12 o 
   7  34   1      223.28       59.74    280.46 o 
   8  34   1      595.93      364.25    304.71 o 
  -8  35   1     3376.71     3238.06    352.23 o 
  -7  35   1       24.35     -300.55    300.55 o 
  -6  35   1     2719.90     2910.19    423.08 o 
  -5  35   1      105.23       13.51    194.31 o 
  -4  35   1     5994.39     6648.88    340.72 o 
  -3  35   1     1869.60     1877.21    222.05 o 
  -2  35   1    18324.24    17980.58    503.24 o 
  -1  35   1     3872.66     3995.49    433.03 o 
   0  35   1     1085.73     1357.43    136.91 o 
   1  35   1       14.33     -108.99    159.85 o 
   2  35   1    13595.67    13637.65    453.12 o 
   3  35   1     1063.65      942.96    222.37 o 
   4  35   1       32.76     -153.38    194.45 o 
   5  35   1      104.24     -206.48    206.48 o 
   6  35   1       50.11      253.48    326.65 o 
   7  35   1      956.70      926.31    319.33 o 
   8  35   1     1231.38      977.75    361.52 o 
  -8  36   1      273.02      381.37    266.23 o 
  -7  36   1      106.47     -191.92    238.76 o 
  -6  36   1       26.80      158.57    266.53 o 
  -5  36   1      383.27      449.96    193.02 o 
  -4  36   1      191.04     -147.71    192.90 o 
  -3  36   1      200.18      487.96    229.39 o 
  -2  36   1      665.50      899.62    216.19 o 
  -1  36   1     6090.04     5937.26    312.63 o 
   0  36   1      439.21      551.34    133.92 o 
   1  36   1      652.98      621.17    195.41 o 
   2  36   1     5377.86     6339.94    362.10 o 
   3  36   1     1784.22     1722.67    239.96 o 
   4  36   1       57.90      257.59    208.63 o 
   5  36   1     1494.33     1213.75    312.00 o 
   6  36   1     1910.68     1852.57    377.69 o 
   7  36   1        0.35     -113.05    287.89 o 
   8  36   1       21.39      213.03    899.41 o 
  -8  37   1      723.64      409.48    293.18 o 
  -7  37   1     1738.94     1398.23    316.18 o 
  -6  37   1      934.82      994.76    308.75 o 
  -5  37   1      228.68      -46.26    220.84 o 
  -4  37   1      428.42      153.45    208.67 o 
  -3  37   1    14319.16    14373.07    533.02 o 
  -2  37   1      252.92      217.53    202.69 o 
  -1  37   1     3082.85     2984.11    257.65 o 
   0  37   1     1292.36     1180.99    156.05 o 
   1  37   1     5116.33     5497.77    335.61 o 
   2  37   1      941.93     1073.99    238.81 o 
   3  37   1     3106.63     2904.38    274.46 o 
   4  37   1     3370.52     3580.69    291.39 o 
   5  37   1       44.45     -220.57    220.57 o 
   6  37   1      778.73      640.43    307.61 o 
   7  37   1     1778.96     1489.79    390.63 o 
  -7  38   1     1780.01     1762.83    420.28 o 
  -6  38   1      220.61       81.87    392.96 o 
  -5  38   1      422.74      190.70    291.52 o 
  -4  38   1       39.93      307.70    228.81 o 
  -3  38   1       17.14      105.68    236.61 o 
  -2  38   1       94.91      -77.77    202.25 o 
  -1  38   1      717.57      941.88    214.44 o 
   0  38   1       16.93      -82.65    163.50 o 
   1  38   1     3680.59     3465.78    317.23 o 
   2  38   1      329.79      280.50    219.29 o 
   3  38   1       81.88      222.39    210.75 o 
   4  38   1      461.28      393.84    220.62 o 
   5  38   1     3244.49     3357.10    329.24 o 
   6  38   1        3.87      852.20    447.32 o 
   7  38   1      598.72      560.73    361.24 o 
  -7  39   1      335.63       13.30    352.10 o 
  -6  39   1     1275.55     1404.82    334.51 o 
  -5  39   1     2371.07     2455.52    297.13 o 
  -4  39   1      493.48      476.45    243.07 o 
  -3  39   1     1361.56     1345.94    293.76 o 
  -2  39   1       24.26      164.87    313.49 o 
  -1  39   1     2836.07     3201.74    288.87 o 
   0  39   1       67.24      334.42    160.07 o 
   1  39   1       88.49      138.11    240.63 o 
   2  39   1     1025.45      903.94    436.16 o 
   3  39   1     9565.64     9770.71    451.39 o 
   4  39   1       15.63     -108.69    213.90 o 
   5  39   1     1194.65     1546.23    354.83 o 
   6  39   1      220.04       94.65    336.71 o 
   7  39   1     4697.99     4520.14    523.46 o 
  -7  40   1       30.73     -274.66    274.66 o 
  -6  40   1      794.35      468.73    302.24 o 
  -5  40   1     2830.96     3267.33    587.25 o 
  -4  40   1      333.19      469.46    244.32 o 
  -3  40   1      351.38      -13.22    233.14 o 
  -2  40   1      353.50      170.49    227.58 o 
  -1  40   1    11919.12    11704.16    511.17 o 
   0  40   1      528.78      200.63    157.03 o 
   1  40   1      352.23     -173.58    304.47 o 
   2  40   1      808.37      996.09    306.55 o 
   3  40   1      413.15      467.32    345.56 o 
   4  40   1     1077.95     1049.78    244.12 o 
   5  40   1       69.06       63.02    336.62 o 
   6  40   1     1385.34     1484.26    406.37 o 
  -6  41   1       97.04     -137.06    311.97 o 
  -5  41   1        1.65     -376.45    376.45 o 
  -4  41   1     1112.49      983.99    299.54 o 
  -3  41   1     4632.96     4582.11    358.36 o 
  -2  41   1      516.95      275.56    268.66 o 
  -1  41   1       13.79       91.90    238.78 o 
   0  41   1      837.22      876.19    415.46 o 
   1  41   1     4021.19     4149.28    695.08 o 
   2  41   1     2002.10     2351.45    397.44 o 
   3  41   1      359.95     -126.21    265.97 o 
   4  41   1     3896.02     3940.38    379.77 o 
   5  41   1        9.93     -134.04    331.65 o 
   6  41   1      105.75      589.12    386.97 o 
  -6  42   1     2788.42     3000.41    986.77 o 
  -5  42   1       11.78      696.46    705.30 o 
  -4  42   1     1184.35     1891.89    322.58 o 
  -3  42   1       37.87      431.70    257.53 o 
  -2  42   1     3406.45     3594.25    405.33 o 
  -1  42   1      764.58     1368.42    636.72 o 
   0  42   1    10169.15     8827.90    759.35 o 
   1  42   1      812.68      564.36    296.46 o 
   2  42   1       55.67      570.46    307.17 o 
   3  42   1        0.30     -295.31    295.31 o 
   4  42   1     1494.52     1062.90    314.28 o 
   5  42   1        7.59     -252.09    391.77 o 
   6  42   1      930.06      -25.61    429.80 o 
  -5  43   1       35.20     -165.17    592.06 o 
  -4  43   1     2190.09     1638.70    335.54 o 
  -3  43   1      169.35     -182.43    299.23 o 
  -2  43   1     4200.83     4316.62    543.53 o 
  -1  43   1        0.42      194.97    328.80 o 
   0  43   1     1394.83     1652.70    509.77 o 
   1  43   1      857.48      769.10    630.88 o 
   2  43   1     2685.69     2634.07    374.33 o 
   3  43   1      254.51      113.31    317.70 o 
   4  43   1        2.25       72.62    323.21 o 
   5  43   1       55.62     -433.53    433.53 o 
  -5  44   1     1682.71     2093.46    564.38 o 
  -4  44   1       21.23      -75.79    409.87 o 
  -3  44   1       16.01     -331.02    331.02 o 
  -2  44   1      142.01       68.02    368.27 o 
  -1  44   1     4397.04     4533.61    951.18 o 
   0  44   1     1187.97     1039.47    483.19 o 
   1  44   1      833.80      958.37    351.28 o 
   2  44   1     2565.17     3110.93    451.78 o 
   3  44   1      791.34     1123.81    347.73 o 
   4  44   1     1269.41     2030.31    492.84 o 
   5  44   1       71.38      458.98    473.47 o 
  -4  45   1        0.39      485.33    438.12 o 
  -3  45   1     1894.09     1814.59    383.25 o 
  -2  45   1        0.41      364.28    361.27 o 
  -1  45   1      553.40      776.47    705.30 o 
   0  45   1      502.55     1500.61    516.78 o 
   1  45   1      448.79      808.83    692.35 o 
   2  45   1      114.26      295.96    320.88 o 
   3  45   1        6.75      520.99    517.81 o 
   4  45   1      453.29      101.19    419.67 o 
  -4  46   1       35.94       51.50    556.47 o 
  -3  46   1        0.05     -178.37    430.30 o 
  -2  46   1       11.45      245.88    698.83 o 
  -1  46   1      833.13     -485.30    679.41 o 
   1  46   1     2994.88     3170.59    834.71 o 
   2  46   1      110.40      102.08    449.82 o 
   3  46   1       57.02     -103.43    438.60 o 
  -3  47   1      296.68      472.35    744.12 o 
  -2  47   1      553.10      951.18    770.00 o 
  -1  47   1      179.21      543.53    660.00 o 
   1  47   1        4.22      575.88    718.24 o 
   2  47   1        7.51      537.06    724.71 o 
   3  47   1      549.27      582.35    731.18 o 
  -2  48   1       11.04     1229.41    776.47 o 
  -1  48   1     3873.83     4555.30    990.00 o 
 -10   0   2     5737.75     6020.39    371.82 o 
  -8   0   2       81.32      -72.96    139.99 o 
  -6   0   2    70007.34    64518.81   1150.99 o 
  -4   0   2     3834.18     3582.00    159.06 o 
   0   0   2     9463.62     6192.37    362.35 o 
   2   0   2     4251.15     3504.89    112.52 o 
   4   0   2     3128.71     2729.03    155.83 o 
   6   0   2    19164.06    19638.19    422.68 o 
   8   0   2    10021.86     9733.61    456.95 o 
  10   0   2     3740.39     4077.53    667.67 o 
 -11   1   2     1103.29     1242.03    210.51 o 
 -10   1   2      731.49      922.95    161.88 o 
  -9   1   2     2759.65     3431.74    194.63 o 
  -8   1   2     1617.26     1533.21    122.10 o 
  -7   1   2      563.17      519.63     98.15 o 
  -6   1   2      239.52      283.97     99.54 o 
  -5   1   2     2695.12     2753.33    122.89 o 
  -4   1   2      102.61      -55.25     55.25 o 
  -3   1   2      458.84      533.06     52.10 o 
  -1   1   2     1110.82      935.37     78.23 o 
   1   1   2     4181.15     3170.52    417.99 o 
   2   1   2     7525.31     7218.56    112.28 o 
   3   1   2        6.61       -8.31     50.09 o 
   4   1   2    11206.88    11385.38    200.41 o 
   5   1   2     9893.54     9991.47    188.83 o 
   6   1   2     5731.02     5505.39    183.99 o 
   7   1   2     1770.11     1949.18    120.84 o 
   8   1   2       37.38       42.30    144.74 o 
   9   1   2      305.68      253.66    199.44 o 
  10   1   2      117.22       58.96    311.21 o 
  11   1   2      565.00      646.93    376.39 o 
 -11   2   2     2126.73     2691.54    391.47 o 
 -10   2   2     1622.11     1872.64    176.72 o 
  -9   2   2     4785.95     5593.54    237.36 o 
  -8   2   2     9072.30    10095.43    233.25 o 
  -7   2   2      421.99      516.90     97.86 o 
  -6   2   2     8619.47     8317.45    203.37 o 
  -5   2   2    18765.99    17291.51    285.37 o 
  -4   2   2     9274.42     9340.92    212.95 o 
  -3   2   2     2570.03     2579.49     96.93 o 
  -2   2   2     9183.90     9769.33    193.42 o 
   1   2   2    37525.03    39521.48    671.78 o 
   2   2   2     2939.74     2786.47     63.37 o 
   3   2   2      834.00     1204.39     61.04 o 
   4   2   2    13274.88    12487.03    199.41 o 
   5   2   2    30233.77    31354.30    384.80 o 
   6   2   2    17869.38    17422.78    276.37 o 
   7   2   2     6161.57     6346.28    187.41 o 
   8   2   2      650.12      356.01    153.47 o 
   9   2   2      864.12      314.35    442.21 o 
  10   2   2      781.98      873.38    346.17 o 
  11   2   2     2185.05     2051.40    418.68 o 
 -11   3   2     2612.75     2979.73    392.37 o 
 -10   3   2       66.32      166.92    143.86 o 
  -9   3   2      489.92      678.27    142.92 o 
  -8   3   2      711.07      672.78    120.47 o 
  -7   3   2      210.70      155.86    103.33 o 
  -6   3   2     5379.23     5690.46    176.34 o 
  -5   3   2      183.54      390.98    146.39 o 
  -4   3   2     6260.88     6961.19    204.77 o 
  -3   3   2     2291.21     2913.02    109.76 o 
  -2   3   2     8755.09     8594.92    171.89 o 
   1   3   2     9291.70     6080.19    731.55 o 
   2   3   2     3503.48     3390.85     72.06 o 
   3   3   2    28378.35    27348.13    304.46 o 
   4   3   2    21620.78    22612.60    287.67 o 
   5   3   2     6089.23     6536.63    207.71 o 
   6   3   2      419.71      549.24     89.31 o 
   7   3   2     4942.35     5003.46    163.96 o 
   8   3   2      150.55      184.48    162.46 o 
   9   3   2      613.91      416.28    238.41 o 
  10   3   2     1711.06      678.44    359.57 o 
  11   3   2      263.76      388.01    356.32 o 
 -11   4   2     6005.61     6315.52    651.90 o 
 -10   4   2       24.95     -108.62    140.83 o 
  -9   4   2      226.87      323.44    165.08 o 
  -8   4   2      149.75      -53.69    107.92 o 
  -7   4   2        4.59      -38.09     91.80 o 
  -6   4   2      244.36      215.39     77.07 o 
  -5   4   2    12358.62    12822.13    320.02 o 
  -4   4   2      219.31       56.19     69.09 o 
  -3   4   2     2666.75     2428.08    103.19 o 
  -2   4   2    30532.50    31033.15    486.32 o 
   0   4   2      837.09      251.83    111.89 o 
   1   4   2   620040.81   616007.44   5996.11 o 
   2   4   2      831.83      729.32     43.00 o 
   3   4   2    14431.00    13545.41    188.28 o 
   4   4   2     2053.27     2120.55     92.76 o 
   5   4   2    96212.00    95144.84    942.03 o 
   6   4   2      516.62      664.85     82.76 o 
   7   4   2       21.70        9.77     88.00 o 
   8   4   2      195.78      -93.35    152.07 o 
   9   4   2     3076.99     3147.80    272.88 o 
  10   4   2      563.99      440.05    329.27 o 
  11   4   2      921.88     1265.36    419.34 o 
 -11   5   2     1858.83     2192.37    306.23 o 
 -10   5   2        3.46     -210.62    215.22 o 
  -9   5   2     5942.39     5465.64    199.00 o 
  -8   5   2     1404.82     1296.26    128.70 o 
  -7   5   2     9987.28     9802.86    262.47 o 
  -6   5   2     2133.76     2334.59    190.02 o 
  -5   5   2     5966.73     5960.37    232.15 o 
  -4   5   2       68.15      -83.28     83.28 o 
  -3   5   2    34209.08    32466.85    419.11 o 
  -2   5   2     5928.95     6305.14    196.88 o 
   0   5   2       73.12       71.68     36.23 o 
   1   5   2     7300.63     7577.50    134.69 o 
   2   5   2     5278.76     5063.15     89.40 o 
   3   5   2     1226.70      974.64     93.20 o 
   4   5   2     2039.38     2328.13    103.61 o 
   5   5   2     5119.78     5558.16    139.01 o 
   6   5   2     2864.00     3008.00    110.81 o 
   7   5   2        0.00      -76.27     76.27 o 
   8   5   2        0.41     -148.51    148.51 o 
   9   5   2     3829.22     4154.77    468.79 o 
  10   5   2      186.42     -317.87    364.24 o 
  11   5   2      218.31      168.39    355.84 o 
 -12   6   2     1478.83     1811.77    440.00 o 
 -11   6   2     2905.82     2956.93    406.27 o 
 -10   6   2      226.51      155.13    229.61 o 
  -9   6   2     3201.24     3360.62    270.03 o 
  -8   6   2     1307.11     1047.73    137.08 o 
  -7   6   2     8349.94     8280.38    345.19 o 
  -6   6   2     3744.95     4184.12    284.68 o 
  -5   6   2    15978.23    16203.94    386.70 o 
  -4   6   2    22546.83    22584.99    366.29 o 
  -3   6   2    26255.13    27659.97    300.64 o 
  -2   6   2     3886.34     3618.14     94.43 o 
   1   6   2      133.40      254.86     51.82 o 
   2   6   2     9210.91     8290.39    115.43 o 
   3   6   2     2139.26     2526.37     94.83 o 
   4   6   2     5749.19     5553.12    149.90 o 
   5   6   2    14587.77    14652.33    235.23 o 
   6   6   2     3669.74     3352.46    122.41 o 
   7   6   2     4025.43     4488.28    159.35 o 
   8   6   2      130.27      464.13    185.60 o 
   9   6   2      719.16      791.96    259.95 o 
  10   6   2      233.15      449.60    326.48 o 
  11   6   2     5470.38     6014.93    555.07 o 
 -12   7   2      177.11      938.24    414.12 o 
 -11   7   2       76.62      -97.05    291.39 o 
 -10   7   2      228.73       55.06    228.50 o 
  -9   7   2      682.10      513.59    198.89 o 
  -8   7   2     9807.21     9647.03    375.18 o 
  -7   7   2     3579.55     3523.81    297.16 o 
  -6   7   2      937.92     1085.94    150.96 o 
  -5   7   2      229.06       67.24    119.35 o 
  -4   7   2    38583.71    38130.45    504.31 o 
  -3   7   2     2130.77     2549.83     70.31 o 
  -2   7   2    13490.67    14210.27    188.95 o 
  -1   7   2     1913.62     1709.21     74.64 o 
   0   7   2     4405.49     3805.51    100.20 o 
   1   7   2     1631.47     1645.41     60.64 o 
   2   7   2      159.46      296.88     45.25 o 
   3   7   2     3110.63     3078.17    105.15 o 
   4   7   2    22555.79    24359.08    363.58 o 
   5   7   2     2636.66     2790.59    113.11 o 
   6   7   2      228.55      157.90     80.12 o 
   7   7   2       57.38       35.05    109.11 o 
   8   7   2     5342.89     4887.93    298.39 o 
   9   7   2      296.90      606.51    204.07 o 
  10   7   2     2187.51     1784.03    325.27 o 
  11   7   2      517.02     1245.23    383.10 o 
 -12   8   2       46.58      490.88    779.71 o 
 -11   8   2       23.59      307.50    252.19 o 
 -10   8   2     5788.55     6417.51    601.08 o 
  -9   8   2        0.75     -154.90    181.57 o 
  -8   8   2      293.80      322.85    150.58 o 
  -7   8   2      664.23      277.31    152.08 o 
  -6   8   2    68506.60    68023.11   1107.72 o 
  -5   8   2      878.77     1103.03    106.09 o 
  -4   8   2    18295.73    17832.14    292.82 o 
  -3   8   2    14393.17    13742.58    160.22 o 
  -2   8   2    17272.41    15854.01    171.38 o 
  -1   8   2        2.89       -2.71     30.30 o 
   1   8   2      886.45      966.32     47.95 o 
   2   8   2     1172.70      892.50     54.23 o 
   3   8   2    24964.29    25701.69    316.61 o 
   4   8   2     2527.01     2415.42    113.36 o 
   5   8   2      438.30      546.09     83.99 o 
   6   8   2    13606.19    14076.16    267.75 o 
   7   8   2      507.26      283.43     81.79 o 
   8   8   2     3522.53     3828.72    273.83 o 
   9   8   2      590.51      577.82    202.92 o 
  10   8   2     4187.26     4170.63    388.19 o 
  11   8   2      454.12      386.31    383.85 o 
 -12   9   2        3.51      256.37    562.94 o 
 -11   9   2      337.63       31.91    247.71 o 
 -10   9   2    10192.74     9961.12    499.99 o 
  -9   9   2      139.34      -51.18    180.79 o 
  -8   9   2     3150.37     3391.71    257.03 o 
  -7   9   2     3372.53     3138.32    234.72 o 
  -6   9   2     1706.18     1811.99    129.40 o 
  -5   9   2    16669.89    16361.36    317.50 o 
  -4   9   2      119.96      170.57     67.61 o 
  -3   9   2     1454.94     1616.64     60.80 o 
  -2   9   2     2565.77     2248.84     66.98 o 
  -1   9   2     8869.72     9403.77    129.42 o 
   0   9   2     3156.62     2540.84     73.19 o 
   1   9   2        3.72       43.84     31.62 o 
   2   9   2    37080.88    34682.85    327.00 o 
   3   9   2      438.27      427.33     79.73 o 
   4   9   2    52522.04    52484.14    577.80 o 
   5   9   2     4885.74     4892.07    144.23 o 
   6   9   2    11947.16    11642.38    271.62 o 
   7   9   2      102.02      149.28     78.53 o 
   8   9   2    10325.24     9693.74    391.98 o 
   9   9   2      562.30      415.06    200.47 o 
  10   9   2      105.23       42.51    261.46 o 
  11   9   2       21.15     -126.84    360.85 o 
 -12  10   2     1108.35     1430.56    424.96 o 
 -11  10   2     1073.58      778.57    290.04 o 
 -10  10   2       74.20      -65.61    242.69 o 
  -9  10   2     1761.60     1639.26    233.86 o 
  -8  10   2     4313.82     4520.20    282.71 o 
  -7  10   2        8.37      -91.45    106.05 o 
  -6  10   2     1359.62     1356.38    121.20 o 
  -5  10   2    30693.96    29951.80    413.84 o 
  -4  10   2    20516.09    20381.14    264.98 o 
  -3  10   2    50155.54    50744.44    470.26 o 
  -2  10   2      383.95      529.46     51.99 o 
  -1  10   2     2444.23     2508.36     68.17 o 
   0  10   2     3627.11     3840.25     97.01 o 
   1  10   2    13230.88    13662.91    152.52 o 
   2  10   2     1714.33     1772.71     65.10 o 
   3  10   2     1559.48     1535.85     89.10 o 
   4  10   2    36422.40    35878.19    414.91 o 
   5  10   2      693.28      612.01     91.54 o 
   6  10   2     7960.48     7786.31    207.39 o 
   7  10   2      760.36      667.86     94.54 o 
   8  10   2       91.93      128.46    181.05 o 
   9  10   2       88.18      -13.65    185.10 o 
  10  10   2      898.76      479.44    209.48 o 
  11  10   2     1073.51      700.96    368.41 o 
 -12  11   2        5.00      125.84    420.59 o 
 -11  11   2     1774.38     1918.19    329.08 o 
 -10  11   2     1771.37     1499.28    429.62 o 
  -9  11   2     8354.30     8810.46    385.18 o 
  -8  11   2     2679.14     2437.41    240.18 o 
  -7  11   2        7.94     -113.49    113.49 o 
  -6  11   2     3451.00     3735.93    204.52 o 
  -5  11   2     3120.34     3044.98    111.53 o 
  -4  11   2    11873.69    11731.23    274.44 o 
  -3  11   2     7542.23     8507.11    156.18 o 
  -2  11   2     6715.63     6375.80    113.87 o 
  -1  11   2    11967.72    11075.21    144.69 o 
   0  11   2      109.64       84.16     36.65 o 
   1  11   2     2487.27     2662.44     68.18 o 
   2  11   2     8755.38     8249.18    144.30 o 
   3  11   2    32265.92    30080.49    345.82 o 
   4  11   2     3977.07     4216.84    135.34 o 
   5  11   2     1430.72     1291.28    105.79 o 
   6  11   2      359.86      452.82    116.07 o 
   7  11   2    13557.11    13673.54    334.92 o 
   8  11   2     6803.15     6251.65    393.55 o 
   9  11   2      591.86      507.21    200.59 o 
  10  11   2      833.00      656.03    221.61 o 
  11  11   2       19.58      427.73    400.82 o 
 -12  12   2      636.46      609.11    390.91 o 
 -11  12   2     1750.01     1285.54    310.97 o 
 -10  12   2     1567.55     2288.34    467.91 o 
  -9  12   2      712.79      648.19    450.16 o 
  -8  12   2      524.61      530.47    265.95 o 
  -7  12   2        9.75       85.79    113.87 o 
  -6  12   2      667.19      413.56    106.35 o 
  -5  12   2     6254.14     6081.71    200.28 o 
  -4  12   2     3886.99     3853.73    106.84 o 
  -3  12   2    16314.43    15433.62    207.94 o 
  -2  12   2      938.19     1317.67     71.26 o 
  -1  12   2      336.89      208.97     49.36 o 
   0  12   2     8552.14     8436.91    129.39 o 
   1  12   2    34721.27    31551.94    291.50 o 
   2  12   2    11824.25    12505.16    182.15 o 
   3  12   2     5666.40     6532.90    138.97 o 
   4  12   2     4728.16     4784.29    143.10 o 
   5  12   2     8863.09     9062.31    210.34 o 
   6  12   2     3260.74     3384.73    149.86 o 
   7  12   2        0.29       93.32     96.06 o 
   8  12   2      528.38      562.98    191.67 o 
   9  12   2      747.88      812.66    218.39 o 
  10  12   2      202.17       12.04    198.66 o 
  11  12   2      183.08      376.50    408.71 o 
 -12  13   2       21.32      542.22    396.24 o 
 -11  13   2      385.96      465.03    286.60 o 
 -10  13   2      262.24      311.12    321.13 o 
  -9  13   2     7467.78     7931.91    465.35 o 
  -8  13   2       54.21       14.22    174.97 o 
  -7  13   2    21721.42    22027.29    723.88 o 
  -6  13   2      652.82      595.17    112.67 o 
  -5  13   2    22379.96    22010.79    356.82 o 
  -4  13   2      776.37      737.13     71.81 o 
  -3  13   2    89471.94    90227.30    823.44 o 
  -2  13   2     3163.22     3557.29     90.40 o 
  -1  13   2      292.70      225.12     44.41 o 
   0  13   2     1983.91     2334.98     80.70 o 
   1  13   2    11057.13    10848.17    148.31 o 
   2  13   2    14637.80    13966.60    200.84 o 
   3  13   2     1755.36     1898.39     99.38 o 
   4  13   2       41.12      -20.77     80.11 o 
   5  13   2     5479.77     5869.70    175.40 o 
   6  13   2      207.29      363.55    104.97 o 
   7  13   2     3987.41     3628.79    212.64 o 
   8  13   2       49.63      171.53    181.73 o 
   9  13   2    14456.26    14315.84    537.42 o 
  10  13   2     1088.41     1110.13    280.22 o 
  11  13   2       12.54      -41.09    427.06 o 
 -12  14   2       51.06     -320.01    320.01 o 
 -11  14   2       54.53      -12.80    262.93 o 
 -10  14   2       15.60       37.00    248.18 o 
  -9  14   2     1068.05     1067.53    276.76 o 
  -8  14   2       63.64      135.01    135.91 o 
  -7  14   2     1635.96     1418.00    147.64 o 
  -6  14   2     1408.18     1488.00    112.74 o 
  -5  14   2     7662.03     7593.82    194.84 o 
  -4  14   2    10965.87    11623.45    197.35 o 
  -3  14   2    11796.60    11501.25    168.26 o 
  -2  14   2    47885.52    47104.53    419.96 o 
  -1  14   2    10585.24    10058.11    152.84 o 
   0  14   2    21986.40    21131.34    219.22 o 
   1  14   2     6699.83     6986.64    121.93 o 
   2  14   2      545.17      271.46     58.48 o 
   3  14   2      154.61      164.53     77.64 o 
   4  14   2     6454.94     6510.87    171.20 o 
   5  14   2     3976.47     3759.49    154.44 o 
   6  14   2        4.06      102.76    103.99 o 
   7  14   2     5320.11     5363.42    283.26 o 
   8  14   2       16.85       56.00    192.60 o 
   9  14   2      188.06      725.71    207.06 o 
  10  14   2      763.93      842.95    279.33 o 
  11  14   2     1056.74     1726.93    496.77 o 
 -12  15   2      716.91      101.04    339.57 o 
 -11  15   2        4.46      193.66    291.91 o 
 -10  15   2      392.33       -1.73    250.28 o 
  -9  15   2     4208.69     3910.64    376.24 o 
  -8  15   2     9466.00    10007.68    364.69 o 
  -7  15   2       54.49      211.37    129.41 o 
  -6  15   2      105.08      292.02     91.69 o 
  -5  15   2     3440.16     3509.46    143.31 o 
  -4  15   2    60288.88    62130.47    647.55 o 
  -3  15   2    36665.38    37526.03    366.93 o 
  -2  15   2     9911.12     9999.34    159.15 o 
  -1  15   2    25048.04    26462.14    277.95 o 
   0  15   2    11983.62    11937.76    163.84 o 
   1  15   2     4616.95     4526.94    116.19 o 
   2  15   2     4428.50     4755.05    117.94 o 
   3  15   2    20500.65    20297.90    271.79 o 
   4  15   2    15543.11    15394.13    254.22 o 
   5  15   2     1399.33     1495.97    122.01 o 
   6  15   2      120.72      -25.38    107.39 o 
   7  15   2     5163.41     5162.65    286.01 o 
   8  15   2     7361.55     7414.27    373.86 o 
   9  15   2     2565.29     2708.89    248.54 o 
  10  15   2     1074.71      903.90    371.71 o 
  11  15   2       77.95     -352.09    912.35 o 
 -11  16   2       15.28      153.03    318.54 o 
 -10  16   2      594.91     1328.73    306.34 o 
  -9  16   2       45.84      146.18    246.60 o 
  -8  16   2      704.86      925.68    266.52 o 
  -7  16   2     1039.76      888.71    146.46 o 
  -6  16   2    15731.65    15637.52    396.63 o 
  -5  16   2      914.07      889.69     77.48 o 
  -4  16   2    34607.54    35096.43    408.91 o 
  -3  16   2     4250.25     4369.83    108.87 o 
  -2  16   2     3930.03     3910.27    100.41 o 
  -1  16   2     4793.83     5026.69    109.54 o 
   0  16   2      232.40      510.65     57.29 o 
   1  16   2     4944.36     4837.79    108.25 o 
   2  16   2     7914.45     8200.82    203.14 o 
   3  16   2     3535.25     3846.25    108.73 o 
   4  16   2     8671.65     8401.25    181.16 o 
   5  16   2      369.25      578.51    109.19 o 
   6  16   2      473.79      442.12    120.77 o 
   7  16   2      216.11      228.45    173.54 o 
   8  16   2     3103.56     3935.88    290.82 o 
   9  16   2      346.21      122.94    181.74 o 
  10  16   2        9.90     -268.86    268.86 o 
  11  16   2      730.78      509.79    454.65 o 
 -11  17   2      233.43      165.36    316.15 o 
 -10  17   2     7560.08     7747.79    498.14 o 
  -9  17   2        4.62      594.38    291.13 o 
  -8  17   2      570.35      372.69    256.78 o 
  -7  17   2     1248.46     1443.58    163.33 o 
  -6  17   2      952.70      959.41    127.48 o 
  -5  17   2      161.22      353.91     82.53 o 
  -4  17   2    27620.36    27538.11    346.06 o 
  -3  17   2      576.81      419.99     73.67 o 
  -2  17   2    34439.84    35853.11    359.61 o 
  -1  17   2     3651.53     3717.70    101.63 o 
   0  17   2    11354.60    11968.78    171.43 o 
   1  17   2      166.13      101.83     58.07 o 
   2  17   2    90047.02    87741.69    769.81 o 
   3  17   2     3376.26     3524.37    110.84 o 
   4  17   2    19921.15    19813.38    269.04 o 
   5  17   2      268.62      249.72    112.64 o 
   6  17   2    15515.66    14929.67    325.10 o 
   7  17   2      493.65      771.64    190.90 o 
   8  17   2     6775.07     6527.88    330.34 o 
   9  17   2      356.61      521.19    214.58 o 
  10  17   2      435.86      472.76    315.70 o 
  11  17   2        8.54       57.03    637.35 o 
 -11  18   2      334.24       48.47    330.11 o 
 -10  18   2      490.08      136.20    276.40 o 
  -9  18   2     1906.76     1712.33    320.47 o 
  -8  18   2      642.58       73.23    249.75 o 
  -7  18   2       70.66      142.65    121.03 o 
  -6  18   2      228.22      119.63    116.09 o 
  -5  18   2      143.63       -5.42     61.99 o 
  -4  18   2      502.04      348.13     80.03 o 
  -3  18   2      393.16      432.19     65.20 o 
  -2  18   2     9705.15     9831.75    167.22 o 
  -1  18   2       40.33      159.89     59.96 o 
   0  18   2     7844.25     7999.67    138.55 o 
   1  18   2     1785.31     1853.05     79.81 o 
   2  18   2        3.67      131.32     67.46 o 
   3  18   2    16682.92    16107.96    239.10 o 
   4  18   2     8761.96     8886.14    173.86 o 
   5  18   2    10166.99    10759.34    238.06 o 
   6  18   2     2949.37     3078.59    193.07 o 
   7  18   2     4228.35     4453.35    257.57 o 
   8  18   2     3119.31     2737.79    250.52 o 
   9  18   2     1140.02     1091.66    232.39 o 
  10  18   2      105.48     -206.95    287.30 o 
  11  18   2       69.78      877.72    501.47 o 
 -11  19   2      128.34      943.22    365.41 o 
 -10  19   2     3015.09     2443.72    362.87 o 
  -9  19   2     3443.21     3939.51    386.55 o 
  -8  19   2     2532.75     3299.73    343.95 o 
  -7  19   2      157.68       35.67    115.48 o 
  -6  19   2      407.70      404.85    125.70 o 
  -5  19   2      268.71      231.52     90.71 o 
  -4  19   2       97.47       78.79     78.66 o 
  -3  19   2    20748.91    21769.91    253.17 o 
  -2  19   2    28239.18    28940.92    328.34 o 
  -1  19   2    44749.00    46057.63    458.96 o 
   0  19   2       10.34      -15.77     65.45 o 
   1  19   2        7.44       -9.13     62.02 o 
   2  19   2    11656.63    11430.92    244.47 o 
   3  19   2    32871.96    32255.37    389.75 o 
   4  19   2     5824.66     5893.00    145.14 o 
   5  19   2       21.12      -13.18     94.44 o 
   6  19   2     2099.58     2306.51    233.25 o 
   7  19   2     4035.70     4046.47    305.71 o 
   8  19   2     9216.76     9213.96    388.02 o 
   9  19   2      143.96       43.11    190.17 o 
  10  19   2      903.33      463.79    428.07 o 
 -11  20   2      114.04      123.64    507.94 o 
 -10  20   2      317.33      353.73    297.66 o 
  -9  20   2      188.68      524.70    284.04 o 
  -8  20   2     1101.07     1178.99    294.94 o 
  -7  20   2     1848.59     1976.29    206.35 o 
  -6  20   2     5819.05     5922.02    258.74 o 
  -5  20   2    17101.99    17384.61    338.13 o 
  -4  20   2      571.00      619.60     78.14 o 
  -3  20   2     4187.66     4445.86    116.15 o 
  -2  20   2     1146.44     1043.82     85.48 o 
  -1  20   2     8369.29     8402.87    160.58 o 
   0  20   2      652.24      965.15     74.68 o 
   1  20   2     7583.35     7369.11    160.96 o 
   2  20   2      268.10      288.17     61.16 o 
   3  20   2     6500.33     6975.45    168.49 o 
   4  20   2     3587.71     3841.79    125.26 o 
   5  20   2     1843.56     1818.32    124.96 o 
   6  20   2      386.48      228.92    150.89 o 
   7  20   2     5443.05     6199.99    381.08 o 
   8  20   2     4804.61     4821.75    335.45 o 
   9  20   2       24.96      324.13    212.84 o 
  10  20   2        0.20      -14.28    334.93 o 
 -11  21   2      161.88      663.77    452.31 o 
 -10  21   2      175.33      138.53    304.35 o 
  -9  21   2     6456.59     6212.59    599.60 o 
  -8  21   2     1232.44     1778.48    304.26 o 
  -7  21   2    17108.70    16949.10    551.16 o 
  -6  21   2      254.36       66.28    113.27 o 
  -5  21   2     8261.65     8477.94    227.94 o 
  -4  21   2    10642.14     9920.08    194.83 o 
  -3  21   2    31656.08    32134.05    384.57 o 
  -2  21   2     1612.83     1533.94     92.23 o 
  -1  21   2     2582.86     2608.85     97.02 o 
   0  21   2    13546.65    14066.91    193.78 o 
   1  21   2    15042.62    15328.90    196.12 o 
   2  21   2     7246.96     7130.88    147.42 o 
   3  21   2     1668.54     1819.39    111.35 o 
   4  21   2     5217.59     5211.53    155.90 o 
   5  21   2     6337.40     6612.00    202.95 o 
   6  21   2      793.29      705.92    280.12 o 
   7  21   2     1633.24     1970.77    265.89 o 
   8  21   2     3286.94     2125.00    273.32 o 
   9  21   2     8503.92     8933.53    441.62 o 
  10  21   2      257.74      819.66    429.06 o 
 -11  22   2      584.22       70.09    438.12 o 
 -10  22   2      228.13      251.44    299.83 o 
  -9  22   2      484.54      276.13    339.96 o 
  -8  22   2        5.35     -225.06    225.06 o 
  -7  22   2       89.38      130.94    151.92 o 
  -6  22   2     1069.35     1167.24    167.96 o 
  -5  22   2     1761.27     2002.15    140.31 o 
  -4  22   2     1229.98     1428.93     97.58 o 
  -3  22   2     9807.61    10056.31    208.19 o 
  -2  22   2    20872.25    20645.93    301.56 o 
  -1  22   2     3472.59     3487.27    110.75 o 
   0  22   2     9038.10     8429.44    157.95 o 
   1  22   2    28767.93    28247.83    298.39 o 
   2  22   2      465.26      508.50     63.63 o 
   3  22   2      655.10      734.06     97.92 o 
   4  22   2        2.76       33.78     93.49 o 
   5  22   2    17017.35    17577.19    340.48 o 
   6  22   2      162.47       -7.08    192.10 o 
   7  22   2     1250.77     1296.33    221.08 o 
   8  22   2      212.15      369.45    216.27 o 
   9  22   2      245.23      227.73    221.42 o 
  10  22   2     1397.03     1081.31    433.35 o 
 -11  23   2       58.41     -419.77    419.77 o 
 -10  23   2       10.33     -147.07    281.83 o 
  -9  23   2     2916.84     3191.10    643.49 o 
  -8  23   2     4505.56     4380.95    287.58 o 
  -7  23   2      329.03       78.93    158.58 o 
  -6  23   2     3466.95     3387.95    211.60 o 
  -5  23   2     2214.37     2312.92    143.15 o 
  -4  23   2     4668.15     4567.40    141.33 o 
  -3  23   2    16756.88    17063.88    276.08 o 
  -2  23   2      139.12      153.92     78.58 o 
  -1  23   2      890.65     1058.83     91.10 o 
   0  23   2     6248.83     6627.79    141.98 o 
   1  23   2    10500.08    10849.19    172.70 o 
   2  23   2     2811.53     2978.98    119.27 o 
   3  23   2     4516.37     4605.32    152.90 o 
   4  23   2     2898.32     3064.25    167.14 o 
   5  23   2      959.06     1176.21    141.73 o 
   6  23   2     3105.79     2938.94    290.40 o 
   7  23   2     6996.37     6911.83    360.68 o 
   8  23   2     1585.53     1240.15    262.27 o 
   9  23   2     1226.13     1124.78    353.61 o 
  10  23   2     1406.21     2216.56    313.98 o 
 -11  24   2      512.69      270.18    598.53 o 
 -10  24   2      582.68      495.72    361.06 o 
  -9  24   2      127.25       73.50    358.64 o 
  -8  24   2      788.42      648.31    161.84 o 
  -7  24   2        8.14      171.04    158.10 o 
  -6  24   2      161.67      231.82    224.64 o 
  -5  24   2     1282.17     1180.23    131.01 o 
  -4  24   2      140.26      160.99     91.58 o 
  -3  24   2      756.27      813.55    107.37 o 
  -2  24   2      255.85      430.68     81.25 o 
  -1  24   2      317.61      248.31     69.87 o 
   0  24   2    34449.22    33621.16    344.42 o 
   1  24   2    17393.64    17312.63    226.83 o 
   2  24   2     4587.48     4753.15    143.37 o 
   3  24   2      271.96      389.56    100.53 o 
   4  24   2     4891.32     4834.20    173.44 o 
   5  24   2     4538.17     4466.44    206.04 o 
   6  24   2     6305.71     6476.95    371.08 o 
   7  24   2      505.37      518.74    239.69 o 
   8  24   2     1873.08     1922.49    279.21 o 
   9  24   2       62.34      318.75    275.48 o 
  10  24   2      450.41      633.94    327.95 o 
 -10  25   2     2518.56     2999.18    551.42 o 
  -9  25   2       87.86      123.30    284.92 o 
  -8  25   2      479.21      783.17    165.39 o 
  -7  25   2     2923.36     2793.36    233.20 o 
  -6  25   2       12.53     -148.18    189.23 o 
  -5  25   2     1025.19     1036.52    190.37 o 
  -4  25   2      506.72      499.68    101.13 o 
  -3  25   2        0.95       30.75     96.47 o 
  -2  25   2    15496.99    15557.09    322.60 o 
  -1  25   2     5129.11     4754.71    139.92 o 
   0  25   2      494.96      504.92     78.25 o 
   1  25   2     1892.73     2051.98     91.09 o 
   2  25   2    20529.50    20576.82    304.72 o 
   3  25   2    10084.20     9498.55    219.10 o 
   4  25   2     7743.70     7850.34    207.84 o 
   5  25   2     2335.13     2804.28    166.85 o 
   6  25   2     4406.69     4089.20    321.57 o 
   7  25   2     2566.66     3099.53    345.54 o 
   8  25   2     3506.98     3902.23    338.42 o 
   9  25   2      584.37      813.96    250.46 o 
  10  25   2       80.71      243.33    245.92 o 
 -10  26   2     3870.75     3373.17    708.53 o 
  -9  26   2     1276.12     1633.56    354.86 o 
  -8  26   2       22.11     -153.52    153.52 o 
  -7  26   2       20.31     -125.05    159.03 o 
  -6  26   2    12744.51    12074.99    457.09 o 
  -5  26   2      597.55      587.27    141.74 o 
  -4  26   2     1469.21     1687.29    122.09 o 
  -3  26   2      344.45      405.44    106.85 o 
  -2  26   2    22037.11    21568.62    355.55 o 
  -1  26   2      101.93      207.56     71.45 o 
   0  26   2     2910.90     2823.81    110.71 o 
   1  26   2     2684.22     2853.21    103.06 o 
   2  26   2      201.39      137.86     88.38 o 
   3  26   2      285.06      277.72    108.24 o 
   4  26   2      898.32      944.75    129.60 o 
   5  26   2     6268.97     6262.80    288.65 o 
   6  26   2     8718.49     8464.95    430.19 o 
   7  26   2     1257.45     1265.37    260.74 o 
   8  26   2     1588.09     1356.68    274.25 o 
   9  26   2      236.22      488.87    440.82 o 
  10  26   2     2351.20     2603.83    566.73 o 
 -10  27   2     1612.62     1112.42    569.41 o 
  -9  27   2       52.49     -283.14    295.94 o 
  -8  27   2     2396.00     2581.84    231.17 o 
  -7  27   2      161.12      294.18    178.99 o 
  -6  27   2      669.87     1003.61    231.32 o 
  -5  27   2      433.48      484.72    141.40 o 
  -4  27   2     3569.90     3458.67    150.75 o 
  -3  27   2      224.15      234.13    112.38 o 
  -2  27   2     2091.93     2483.50    148.51 o 
  -1  27   2    13618.61    13382.73    267.57 o 
   0  27   2     3434.32     3360.90    117.60 o 
   1  27   2       10.59      -42.45     72.86 o 
   2  27   2     5375.92     5275.66    174.49 o 
   3  27   2     2793.98     3130.59    150.37 o 
   4  27   2      678.76      730.76    135.26 o 
   5  27   2        2.75      123.57    163.14 o 
   6  27   2     2236.22     2549.58    291.81 o 
   7  27   2      668.90      746.80    244.98 o 
   8  27   2     1506.66     1297.41    271.97 o 
   9  27   2       84.00      157.09    272.19 o 
 -10  28   2      998.33     2026.52    588.82 o 
  -9  28   2      488.28      547.41    377.06 o 
  -8  28   2       80.77      185.25    171.08 o 
  -7  28   2     5778.90     5757.77    313.54 o 
  -6  28   2     8575.07     7388.71    397.33 o 
  -5  28   2    10462.86    10187.18    374.12 o 
  -4  28   2     3249.94     3108.48    155.47 o 
  -3  28   2      313.68      639.23    121.45 o 
  -2  28   2     3223.87     3280.33    162.70 o 
  -1  28   2     3917.86     4071.53    178.28 o 
   0  28   2     1036.88      961.87     92.60 o 
   1  28   2     1440.72     1630.39    117.18 o 
   2  28   2      307.02      379.46    115.17 o 
   3  28   2      451.54      325.22    123.30 o 
   4  28   2       49.90       26.17    142.05 o 
   5  28   2     4794.68     4680.79    256.47 o 
   6  28   2     7034.36     6882.78    551.03 o 
   7  28   2     4926.69     4885.98    383.26 o 
   8  28   2     2651.43     2257.38    305.40 o 
   9  28   2        0.35     -261.91    261.91 o 
 -10  29   2      328.45      -36.90    501.47 o 
  -9  29   2     1022.99      898.83    596.79 o 
  -8  29   2     2314.76     2423.43    281.66 o 
  -7  29   2     2459.58     2425.68    247.22 o 
  -6  29   2       10.66      190.42    185.70 o 
  -5  29   2     1969.31     2002.72    196.71 o 
  -4  29   2     7381.37     7488.22    225.90 o 
  -3  29   2     8533.57     8204.57    253.72 o 
  -2  29   2     2932.06     3436.57    179.51 o 
  -1  29   2       61.86      157.45     98.50 o 
   0  29   2     7450.69     7766.96    176.04 o 
   1  29   2      534.80      532.58     94.91 o 
   2  29   2      687.19      731.92    109.09 o 
   3  29   2      113.20      107.61    127.65 o 
   4  29   2      182.95      364.40    151.87 o 
   5  29   2     2574.91     2484.43    196.52 o 
   6  29   2      148.22      382.69    249.56 o 
   7  29   2      114.26      540.43    249.48 o 
   8  29   2      754.55     1131.82    274.03 o 
   9  29   2      471.41      573.74    306.95 o 
 -10  30   2      860.21     1022.36    640.59 o 
  -9  30   2      284.49      112.94    221.73 o 
  -8  30   2      622.24      477.97    275.51 o 
  -7  30   2     2514.64     2354.89    280.63 o 
  -6  30   2     4864.84     5112.31    311.93 o 
  -5  30   2     5364.31     5619.70    264.56 o 
  -4  30   2        0.72      -57.61    130.39 o 
  -3  30   2     1906.33     2084.83    182.92 o 
  -2  30   2     4473.75     4332.52    196.05 o 
  -1  30   2     2211.38     2601.36    135.19 o 
   0  30   2      780.53      884.72    101.70 o 
   1  30   2    10271.63    10664.46    211.21 o 
   2  30   2      554.44      325.61     89.99 o 
   3  30   2     1477.22     1328.96    173.46 o 
   4  30   2     2550.69     2340.26    191.91 o 
   5  30   2    17590.23    17341.36    751.43 o 
   6  30   2       79.11     -300.73    300.73 o 
   7  30   2     4168.92     3408.08    349.32 o 
   8  30   2        8.41      -27.58    268.26 o 
   9  30   2      209.29      820.04    325.20 o 
  -9  31   2       85.37       75.90    310.07 o 
  -8  31   2      725.67      677.07    210.75 o 
  -7  31   2        0.11      -57.42    183.04 o 
  -6  31   2      924.23      778.46    244.52 o 
  -5  31   2       50.16       48.02    176.25 o 
  -4  31   2     3798.41     3746.06    221.03 o 
  -3  31   2       84.46       -0.01    171.12 o 
  -2  31   2       53.19       40.54    128.37 o 
  -1  31   2     2820.77     2839.93    148.09 o 
   0  31   2     1999.36     2304.30    124.37 o 
   1  31   2      208.00      371.50    104.97 o 
   2  31   2       13.25      -49.41     98.39 o 
   3  31   2     2984.11     2812.74    233.70 o 
   4  31   2       35.68      170.19    202.31 o 
   5  31   2        1.08      433.51    186.12 o 
   6  31   2     3038.76     3097.29    360.77 o 
   7  31   2      221.02      513.41    346.40 o 
   8  31   2      109.38      222.10    317.54 o 
   9  31   2       13.24     -351.25    351.25 o 
  -9  32   2        4.09      203.60    478.08 o 
  -8  32   2      542.82      194.36    244.70 o 
  -7  32   2      552.55      476.71    210.72 o 
  -6  32   2      991.73      686.11    215.44 o 
  -5  32   2      507.85      288.18    156.25 o 
  -4  32   2     4546.06     4950.25    256.81 o 
  -3  32   2      933.44      826.84    198.64 o 
  -2  32   2     1188.65      858.89    190.69 o 
  -1  32   2    11038.03    10699.92    245.09 o 
   0  32   2    13522.02    14285.11    260.68 o 
   1  32   2     9918.90    10044.04    265.69 o 
   2  32   2     1353.69     1575.21    207.77 o 
   3  32   2      779.36     1104.01    196.00 o 
   4  32   2     6759.01     6361.90    324.01 o 
   5  32   2     6204.47     5865.80    297.79 o 
   6  32   2     2559.32     2653.61    363.50 o 
   7  32   2      738.87      914.24    410.42 o 
   8  32   2      399.12      242.18    496.86 o 
  -9  33   2       29.81       51.76    227.25 o 
  -8  33   2       81.07     -131.40    214.75 o 
  -7  33   2     2806.27     2618.95    294.57 o 
  -6  33   2       34.16      -70.59    195.45 o 
  -5  33   2      181.03     -144.07    148.51 o 
  -4  33   2     3482.25     3288.99    232.46 o 
  -3  33   2      773.74     1066.66    284.36 o 
  -2  33   2        1.51      157.10    172.71 o 
  -1  33   2       11.52       59.95    123.98 o 
   0  33   2      383.03      821.67    165.23 o 
   1  33   2     1012.98     1232.18    143.70 o 
   2  33   2     1467.44     1314.20    214.49 o 
   3  33   2     1215.38     1338.79    207.84 o 
   4  33   2        9.63      142.20    199.37 o 
   5  33   2     1493.05     1217.74    226.19 o 
   6  33   2       71.38       63.23    264.43 o 
   7  33   2     1794.93     2184.75    355.50 o 
   8  33   2       58.28     -303.76    303.76 o 
  -9  34   2     1282.52     1393.70    265.33 o 
  -8  34   2       31.62     -219.23    219.23 o 
  -7  34   2       15.73       82.40    213.75 o 
  -6  34   2     7949.57     8014.52    435.22 o 
  -5  34   2       80.19      255.82    178.13 o 
  -4  34   2     3496.63     3375.84    242.72 o 
  -3  34   2     2740.27     2855.61    257.97 o 
  -2  34   2     9218.18     9235.60    516.37 o 
  -1  34   2     1354.20     1453.27    179.38 o 
   0  34   2    20404.83    18786.86    320.42 o 
   1  34   2      380.97      335.85    154.85 o 
   2  34   2     2157.77     2179.89    235.25 o 
   3  34   2        5.23     -175.94    191.41 o 
   4  34   2     1229.74     1183.22    230.62 o 
   5  34   2      584.31      487.65    194.78 o 
   6  34   2     4542.59     4568.79    425.74 o 
   7  34   2       63.99      -66.51    291.39 o 
   8  34   2       60.75      264.95    328.27 o 
  -8  35   2       24.20     -241.47    241.47 o 
  -7  35   2      127.79       86.88    248.86 o 
  -6  35   2        2.84     -270.49    270.49 o 
  -5  35   2     3299.31     3528.72    251.11 o 
  -4  35   2        5.13      231.80    192.12 o 
  -3  35   2     1372.78     1382.40    251.89 o 
  -2  35   2     1802.73     1951.40    216.27 o 
  -1  35   2     2587.64     2816.16    274.91 o 
   0  35   2       27.70       73.73    116.05 o 
   1  35   2      613.16      553.66    175.00 o 
   2  35   2       56.88      -32.89    189.09 o 
   3  35   2      659.50      858.65    234.23 o 
   4  35   2      772.56      663.55    249.83 o 
   5  35   2       65.40      -96.47    218.30 o 
   6  35   2       37.52     -131.50    278.48 o 
   7  35   2      250.54     -211.50    299.14 o 
   8  35   2      101.48      336.98    883.17 o 
  -8  36   2      479.30      548.97    285.44 o 
  -7  36   2     1902.24     1864.60    341.66 o 
  -6  36   2     4484.75     4769.04    406.28 o 
  -5  36   2     5316.25     5590.60    295.66 o 
  -4  36   2      485.22      597.75    212.66 o 
  -3  36   2      404.58      330.23    223.09 o 
  -2  36   2     5666.95     5599.66    378.66 o 
  -1  36   2     2644.85     2616.80    245.94 o 
   0  36   2     4967.43     4910.26    190.02 o 
   1  36   2       49.46      297.25    190.80 o 
   2  36   2        9.75      370.69    201.89 o 
   3  36   2       48.06       62.92    216.48 o 
   4  36   2      571.18       73.30    225.06 o 
   5  36   2      476.35      693.48    245.12 o 
   6  36   2     3682.65     3885.07    481.71 o 
   7  36   2     2321.55     2554.55    391.11 o 
  -8  37   2     1001.82      547.08    359.09 o 
  -7  37   2       31.11      -10.31    261.68 o 
  -6  37   2      677.88      600.94    274.43 o 
  -5  37   2       26.17      214.83    212.83 o 
  -4  37   2     2194.96     2606.84    262.42 o 
  -3  37   2      376.85      708.35    297.27 o 
  -2  37   2      690.72      615.93    210.32 o 
  -1  37   2      813.06     1261.76    221.96 o 
   0  37   2     8391.69     8575.51    255.79 o 
   1  37   2     1802.11     2235.19    228.97 o 
   2  37   2     3056.43     3257.73    270.42 o 
   3  37   2     3252.22     3020.15    296.15 o 
   4  37   2     1344.85      968.48    251.49 o 
   5  37   2      242.75     -210.69    246.26 o 
   6  37   2        0.86      442.83    349.22 o 
   7  37   2     1197.94     1045.66    354.18 o 
  -7  38   2     2599.71     2455.64    418.66 o 
  -6  38   2       77.74       58.49    282.20 o 
  -5  38   2     3912.46     3635.46    352.55 o 
  -4  38   2        1.18      -59.47    204.85 o 
  -3  38   2      223.21      513.56    259.49 o 
  -2  38   2     1656.95     1390.65    233.25 o 
  -1  38   2     2755.35     2898.00    299.98 o 
   0  38   2      493.85      587.62    143.71 o 
   1  38   2     7657.02     7954.17    420.57 o 
   2  38   2      434.93      397.49    209.38 o 
   3  38   2      197.04       70.86    247.21 o 
   4  38   2     4566.65     4805.39    349.72 o 
   5  38   2     4869.33     4702.18    386.85 o 
   6  38   2      162.96      737.40    362.94 o 
   7  38   2      734.78      324.93    331.83 o 
  -7  39   2      882.29      435.80    304.70 o 
  -6  39   2       60.28     -309.74    393.28 o 
  -5  39   2       32.40     -216.54    216.54 o 
  -4  39   2        5.41      -92.20    229.26 o 
  -3  39   2     2427.22     2502.99    290.34 o 
  -2  39   2      150.57      371.00    225.11 o 
  -1  39   2     1214.97     1243.46    244.45 o 
   0  39   2      471.20      732.10    216.67 o 
   1  39   2      675.18      774.27    256.19 o 
   2  39   2     4178.98     4385.53    531.91 o 
   3  39   2     1636.03     1458.29    270.82 o 
   4  39   2        0.30     -220.93    220.93 o 
   5  39   2       46.62      193.16    261.38 o 
   6  39   2     3094.79     2312.54    441.45 o 
  -7  40   2      463.15      711.27    332.66 o 
  -6  40   2      184.71      416.08    324.34 o 
  -5  40   2     1615.64      678.76    361.44 o 
  -4  40   2     1013.40     1438.91    273.52 o 
  -3  40   2      272.66      459.89    256.93 o 
  -2  40   2     1031.57      396.52    330.47 o 
  -1  40   2     3018.02     2597.90    286.53 o 
   0  40   2     4673.59     4451.63    314.74 o 
   1  40   2     3157.28     2715.12    345.92 o 
   2  40   2     3403.43     3778.13    393.70 o 
   3  40   2      369.70      425.82    277.41 o 
   4  40   2       82.89     -182.91    227.17 o 
   5  40   2     2613.74     2963.82    588.77 o 
   6  40   2      107.68      502.16    374.97 o 
  -6  41   2        2.56      -32.40    324.35 o 
  -5  41   2      356.83      662.34    441.27 o 
  -4  41   2     2922.53     3125.54    318.61 o 
  -3  41   2     2301.25     2540.76    390.61 o 
  -2  41   2     1962.73     2299.02    318.43 o 
  -1  41   2       38.48        7.21    218.51 o 
   0  41   2     2411.60     2835.53    525.22 o 
   1  41   2       51.60      194.07    428.58 o 
   2  41   2      973.19      871.85    320.86 o 
   3  41   2        1.51       86.80    308.65 o 
   4  41   2      226.86      108.04    270.85 o 
   5  41   2      856.13      748.64    374.10 o 
   6  41   2      107.83     -332.89    350.21 o 
  -6  42   2     1552.98     1295.48    476.15 o 
  -5  42   2      362.43       50.78    402.17 o 
  -4  42   2     1130.14     1475.78    438.11 o 
  -3  42   2     3916.01     4070.89    348.40 o 
  -2  42   2     1050.50     1206.62    292.88 o 
  -1  42   2     2319.48     2121.29    620.48 o 
   0  42   2     1377.84     1692.32    478.02 o 
   1  42   2     1030.27     1156.49    379.35 o 
   2  42   2      153.77      317.38    301.97 o 
   3  42   2      143.93      207.45    312.47 o 
   4  42   2       91.49     -125.90    319.45 o 
   5  42   2      194.63      273.20    430.18 o 
  -6  43   2        4.67      266.48    441.43 o 
  -5  43   2      355.56      230.60    422.83 o 
  -4  43   2     2197.61     1831.97    329.55 o 
  -3  43   2     1182.77     1174.46    314.23 o 
  -2  43   2     3852.48     3858.46    455.77 o 
  -1  43   2     2511.26     3009.54    425.23 o 
   0  43   2      670.57      658.57    689.12 o 
   1  43   2       33.40      -82.12    614.71 o 
   2  43   2     3143.71     2616.74    382.07 o 
   3  43   2        1.15     -226.33    317.26 o 
   4  43   2     1527.09     1480.47    653.53 o 
   5  43   2       34.74       40.00   1164.71 o 
  -5  44   2     1561.22     2990.92    724.71 o 
  -4  44   2       46.05      -29.18    310.83 o 
  -3  44   2      132.49      206.30    327.82 o 
  -2  44   2     1039.23     1214.72    309.79 o 
  -1  44   2      194.53      422.11    478.82 o 
   0  44   2      688.32      152.12    471.00 o 
   1  44   2       31.83      146.39    307.17 o 
   2  44   2        1.16       18.42    305.39 o 
   3  44   2       52.51     -302.95    302.95 o 
   4  44   2      769.70     1004.61    666.47 o 
  -4  45   2       19.04       63.92    918.83 o 
  -3  45   2     2053.61     1473.34    375.01 o 
  -2  45   2     2520.18     2131.17    339.20 o 
  -1  45   2     1392.38     1695.30    750.59 o 
   0  45   2      628.86     1546.47    750.59 o 
   1  45   2     1059.48     1591.77    750.59 o 
   2  45   2     2654.76     4067.09    613.24 o 
   3  45   2     2277.38     2600.09    554.61 o 
   4  45   2     1751.81     1148.47    708.53 o 
  -4  46   2        9.56      197.13    438.03 o 
  -3  46   2      594.02      743.20    419.20 o 
  -2  46   2      246.19     -231.77    447.38 o 
  -1  46   2      267.93     1656.47    744.12 o 
   1  46   2      629.20      161.77    621.18 o 
   2  46   2        5.06     -524.12    627.65 o 
   3  46   2        3.87      601.77    692.35 o 
  -3  47   2     2895.47     2989.42    938.24 o 
  -2  47   2      221.98     -601.77    601.77 o 
  -1  47   2      444.60       25.88    692.35 o 
   1  47   2     1815.01     2342.36    834.71 o 
   2  47   2     1281.36     2077.06    757.06 o 
  -2  48   2      362.04      698.83    802.35 o 
  -1  48   2      174.35      187.65    750.59 o 
  -9   0   3       11.94       98.42    226.47 o 
  -7   0   3      254.46      240.79    190.32 o 
  -5   0   3    11774.90    12211.09    358.90 o 
  -3   0   3    37895.29    37802.19    588.10 o 
  -1   0   3    15806.08    14015.20    304.03 o 
   1   0   3     9435.54    10093.54    227.80 o 
   3   0   3    16779.59    18088.15    332.21 o 
   5   0   3     4002.08     4122.26    177.06 o 
   7   0   3        9.51       67.95    193.15 o 
   9   0   3     3200.64     2659.02    395.10 o 
  11   0   3       54.25      229.64    731.18 o 
 -11   1   3      485.06      205.14    228.92 o 
 -10   1   3     3558.49     4100.27    235.31 o 
  -9   1   3      706.61     1138.55    233.56 o 
  -8   1   3    38803.85    39150.34    610.82 o 
  -7   1   3      139.23      130.80     82.57 o 
  -6   1   3      134.82       96.85     74.61 o 
  -5   1   3     6227.07     5637.24    195.28 o 
  -4   1   3    39575.19    39392.20    621.19 o 
  -3   1   3     2253.51     2100.69     72.90 o 
  -2   1   3     1011.96     1059.36     92.73 o 
  -1   1   3    13576.74    12470.26    212.70 o 
   0   1   3      146.97       46.29     27.19 o 
   1   1   3    56109.33    54238.82    573.45 o 
   2   1   3    10225.81    10382.25    136.97 o 
   3   1   3    22304.90    22575.02    265.24 o 
   4   1   3    34096.65    33907.69    375.79 o 
   5   1   3     5691.99     5506.43    147.07 o 
   6   1   3       15.18      126.15     89.45 o 
   7   1   3     5163.70     5221.92    187.75 o 
   8   1   3     9297.99    10242.92    429.76 o 
   9   1   3     5970.21     5662.88    351.21 o 
  10   1   3     1218.68     1297.16    359.95 o 
  11   1   3       22.30      -52.77    345.78 o 
 -11   2   3        0.42     -182.88    333.24 o 
 -10   2   3       29.51     -183.61    197.94 o 
  -9   2   3      182.65       28.49    111.77 o 
  -8   2   3     7509.19     7506.73    201.77 o 
  -7   2   3     1037.34     1021.13     92.62 o 
  -6   2   3       57.90       79.72     70.28 o 
  -5   2   3      924.44      736.70    104.24 o 
  -4   2   3    26542.45    26283.41    453.26 o 
  -3   2   3     3072.26     3173.66     88.74 o 
  -1   2   3    70933.90    73330.91    966.83 o 
   1   2   3      371.44      320.77     56.51 o 
   2   2   3      324.07      449.77     50.21 o 
   3   2   3    54556.96    54229.54    531.79 o 
   4   2   3     2077.94     2020.15     89.79 o 
   5   2   3     1081.01     1247.23     91.33 o 
   6   2   3     5821.12     5504.11    158.71 o 
   7   2   3     3303.08     3360.00    148.04 o 
   8   2   3     2564.75     2799.10    269.86 o 
   9   2   3      250.01      311.23    250.77 o 
  10   2   3     1016.91      959.51    359.25 o 
  11   2   3       12.01      622.64    378.27 o 
 -11   3   3        3.17       89.05    244.72 o 
 -10   3   3     1815.85     2505.99    282.77 o 
  -9   3   3      199.71      208.12    186.16 o 
  -8   3   3      834.35      712.72    149.32 o 
  -7   3   3     1516.81     1500.15    159.18 o 
  -6   3   3     5282.39     7742.01    290.32 o 
  -5   3   3      838.78     1011.61    148.10 o 
  -4   3   3     2302.77     2763.96    149.67 o 
  -3   3   3    20949.46    20081.42    281.80 o 
  -1   3   3   260740.81   263229.53   3133.93 o 
   1   3   3    34314.16    32815.38    432.40 o 
   2   3   3    29180.77    27158.86    284.54 o 
   3   3   3    79522.08    81281.52    764.48 o 
   4   3   3        1.95      149.65     72.58 o 
   5   3   3       27.82       -4.21     78.66 o 
   6   3   3     2574.04     2802.13    124.73 o 
   7   3   3    10318.64    10369.72    283.27 o 
   8   3   3     2054.24     2049.39    231.43 o 
   9   3   3     6491.88     5961.07    590.93 o 
  10   3   3      396.97      217.15    343.08 o 
  11   3   3     1530.26     1199.51    408.87 o 
 -11   4   3      762.28     1021.49    485.30 o 
 -10   4   3     5424.62     5599.00    370.63 o 
  -9   4   3        2.12     -171.45    171.45 o 
  -8   4   3     6117.27     6175.97    279.73 o 
  -7   4   3     3709.14     3367.98    217.47 o 
  -6   4   3        5.47      193.93    111.42 o 
  -5   4   3     9489.22     9855.66    334.25 o 
  -4   4   3      242.60      112.44    118.92 o 
  -3   4   3     5071.95     5729.80    225.34 o 
  -2   4   3     5241.10     5543.02    150.79 o 
  -1   4   3     2409.12     2556.89    141.46 o 
   1   4   3     3579.49     3909.95     92.44 o 
   2   4   3    17370.33    16904.03    198.03 o 
   3   4   3       80.01      260.93     69.37 o 
   4   4   3     9694.50     8818.85    173.15 o 
   5   4   3     4590.70     4826.09    151.77 o 
   6   4   3     5663.30     5480.04    160.72 o 
   7   4   3       25.69       -8.73     99.22 o 
   8   4   3     2343.27     2312.85    226.31 o 
   9   4   3       45.81      -84.86    228.58 o 
  10   4   3      160.18     -141.66    226.10 o 
  11   4   3     1672.97     1959.41    472.92 o 
 -11   5   3      260.43      593.33    293.92 o 
 -10   5   3      141.54       62.73    220.04 o 
  -9   5   3      991.11      892.31    203.76 o 
  -8   5   3      392.39      340.41    141.95 o 
  -7   5   3      161.48      423.32    140.35 o 
  -6   5   3     8971.97     9132.48    338.81 o 
  -5   5   3      582.50      980.53    171.98 o 
  -4   5   3     2537.84     3027.08    158.36 o 
  -3   5   3    54216.91    53649.35    668.87 o 
  -2   5   3    11859.92    11014.79    216.92 o 
   0   5   3      261.65      303.09     92.89 o 
   1   5   3     2458.42     2315.71     86.48 o 
   2   5   3     3810.40     3254.42     83.51 o 
   3   5   3    34686.27    35284.35    374.23 o 
   4   5   3       23.93       26.58     68.19 o 
   5   5   3     1896.20     1899.29    113.60 o 
   6   5   3       24.96       60.49     86.58 o 
   7   5   3     1098.65      994.40    118.71 o 
   8   5   3      627.79      903.32    188.95 o 
   9   5   3     7834.58     7674.87    447.25 o 
  10   5   3     1159.15     1169.28    275.21 o 
  11   5   3      144.73      -77.15    357.89 o 
 -11   6   3     2123.11     2162.71    352.64 o 
 -10   6   3      346.39       64.08    199.81 o 
  -9   6   3     3584.75     3967.51    279.96 o 
  -8   6   3     7608.42     7826.65    389.80 o 
  -7   6   3    21789.32    21651.77    600.11 o 
  -6   6   3    14506.07    14740.01    495.00 o 
  -5   6   3    13706.08    13664.20    352.80 o 
  -4   6   3     4176.88     4288.87    154.35 o 
  -3   6   3       81.62       90.29     45.73 o 
  -2   6   3     2269.71     2371.97     75.57 o 
  -1   6   3    10405.17    10243.48    177.42 o 
   0   6   3     4015.62     4126.04    142.69 o 
   1   6   3      355.33      314.25     41.68 o 
   2   6   3     2116.78     2029.83     74.03 o 
   3   6   3    25481.38    25090.51    307.21 o 
   4   6   3     1013.40     1190.73     96.27 o 
   5   6   3     3509.69     3546.18    137.71 o 
   6   6   3     7267.00     6920.28    181.91 o 
   7   6   3    14455.94    14432.58    269.13 o 
   8   6   3      319.56     -273.89    334.54 o 
   9   6   3      198.78      197.08    212.38 o 
  10   6   3     4440.27     4422.31    379.86 o 
  11   6   3      896.74     1588.01    502.49 o 
 -12   7   3      604.74     1313.53    427.06 o 
 -11   7   3       21.28      -17.02    284.83 o 
 -10   7   3     2620.63     2357.35    301.46 o 
  -9   7   3     7550.31     8654.70    383.00 o 
  -8   7   3    25033.25    23873.19    668.32 o 
  -7   7   3      295.16      291.46     98.22 o 
  -6   7   3     2609.50     2598.95    204.53 o 
  -5   7   3    48603.99    46468.78    684.92 o 
  -4   7   3     9148.90     9713.84    217.45 o 
  -3   7   3     4424.81     5357.46    106.80 o 
  -2   7   3      589.49      611.24     56.00 o 
  -1   7   3    15788.53    14578.57    215.06 o 
   0   7   3     8378.85     8297.23    195.84 o 
   1   7   3     2698.12     2537.35     69.05 o 
   2   7   3     5736.70     5604.42    114.89 o 
   3   7   3     4795.51     5810.02    123.33 o 
   4   7   3    21187.01    19465.54    274.08 o 
   5   7   3     7895.57     8567.40    207.05 o 
   6   7   3     3211.56     3389.43    140.53 o 
   7   7   3     6456.67     6695.27    200.47 o 
   8   7   3     6669.46     5836.73    391.14 o 
   9   7   3     4356.54     4006.22    317.35 o 
  10   7   3      874.26      909.24    272.00 o 
  11   7   3      959.15     2187.45    502.60 o 
 -12   8   3     1601.91     1611.18    459.41 o 
 -11   8   3      489.14      352.67    462.65 o 
 -10   8   3     2179.13     2031.33    295.43 o 
  -9   8   3       55.13      -99.13    176.73 o 
  -8   8   3        9.55      292.68    180.68 o 
  -7   8   3     1772.84     1770.82    184.88 o 
  -6   8   3     8334.32     8125.41    286.82 o 
  -5   8   3    14923.21    15446.05    340.93 o 
  -4   8   3     2093.67     2057.62    104.37 o 
  -3   8   3    49361.14    47711.12    499.22 o 
  -2   8   3     6717.92     6133.98    113.52 o 
  -1   8   3     5860.22     5836.71    113.25 o 
   0   8   3      912.12      967.94     54.27 o 
   1   8   3     7293.36     7010.86    115.65 o 
   2   8   3    16569.87    16620.46    210.34 o 
   3   8   3       10.65       34.01     67.81 o 
   4   8   3    11590.25    12015.89    199.32 o 
   5   8   3      180.08      196.31     90.63 o 
   6   8   3     7347.56     7681.94    230.44 o 
   7   8   3      749.62      697.82    145.86 o 
   8   8   3     1125.43      876.63    209.99 o 
   9   8   3     2186.96     2166.93    267.23 o 
  10   8   3      679.35      922.97    280.13 o 
  11   8   3      224.23      319.54    429.15 o 
 -12   9   3      897.30      672.94    427.06 o 
 -11   9   3     1518.68     1148.14    315.35 o 
 -10   9   3     3255.51     3239.65    338.66 o 
  -9   9   3     1357.28     1345.64    218.52 o 
  -8   9   3    12523.89    12786.75    421.91 o 
  -7   9   3     1550.54     1511.89    185.61 o 
  -6   9   3     1394.77     1513.56    205.37 o 
  -5   9   3    16314.73    16681.37    342.42 o 
  -4   9   3    16347.02    15981.88    216.78 o 
  -3   9   3     4605.61     4369.27    100.36 o 
  -2   9   3      379.25      321.72     51.59 o 
  -1   9   3     7177.30     8090.11    139.79 o 
   0   9   3     7829.70     8775.42    137.35 o 
   1   9   3    19294.09    19120.99    216.59 o 
   2   9   3     6337.67     6253.74    128.61 o 
   3   9   3      391.68      616.08     74.54 o 
   4   9   3    32284.84    32887.82    379.56 o 
   5   9   3     1378.78     1442.26    109.29 o 
   6   9   3      322.99      343.08     98.93 o 
   7   9   3      226.68       26.37    137.87 o 
   8   9   3     5301.75     5126.95    312.76 o 
   9   9   3     1824.21     1720.56    292.36 o 
  10   9   3      617.26      734.08    309.00 o 
  11   9   3      128.40      127.26    462.62 o 
 -12  10   3     1466.29      938.24    452.94 o 
 -11  10   3      477.75      575.57    309.53 o 
 -10  10   3      452.98      110.68    243.60 o 
  -9  10   3       23.86       46.41    188.89 o 
  -8  10   3     1511.87     1597.51    256.12 o 
  -7  10   3        8.58      108.68    146.93 o 
  -6  10   3      699.44      710.51    155.30 o 
  -5  10   3     1265.46     1454.62    136.20 o 
  -4  10   3    21145.17    21395.37    275.19 o 
  -3  10   3       90.83        4.30     63.99 o 
  -2  10   3        5.22      -52.12     52.12 o 
  -1  10   3     5300.42     4628.70    103.80 o 
   0  10   3    63082.80    58881.36    576.61 o 
   1  10   3     5069.33     4602.93    108.15 o 
   2  10   3      730.84      731.69     68.93 o 
   3  10   3    12128.03    12039.08    201.98 o 
   4  10   3    11634.73    11641.15    212.83 o 
   5  10   3     8209.67     8135.41    215.69 o 
   6  10   3     4938.20     4662.88    167.28 o 
   7  10   3        1.22       48.52    145.01 o 
   8  10   3     2102.66     1952.79    312.52 o 
   9  10   3      751.34      427.25    215.49 o 
  10  10   3      199.06      770.41    264.61 o 
  11  10   3      322.23      976.36    621.18 o 
 -12  11   3     1014.68     1041.41    770.00 o 
 -11  11   3      202.73      212.45    284.81 o 
 -10  11   3      354.00      443.63    267.22 o 
  -9  11   3       57.70     -141.20    235.00 o 
  -8  11   3     1209.99     1717.06    263.80 o 
  -7  11   3      219.14      279.62    170.73 o 
  -6  11   3     3389.45     3441.00    211.13 o 
  -5  11   3     1029.85     1507.06    234.12 o 
  -4  11   3     7677.41     7629.18    144.85 o 
  -3  11   3    25927.23    26101.49    307.76 o 
  -2  11   3    12184.93    10730.52    162.71 o 
  -1  11   3    10668.80     9856.28    157.46 o 
   0  11   3    10587.58    10566.70    155.30 o 
   1  11   3     3965.27     4365.43     93.64 o 
   2  11   3    53282.70    52777.85    525.02 o 
   3  11   3     6194.32     6728.82    141.71 o 
   4  11   3     4755.06     4746.11    137.84 o 
   5  11   3      397.46      631.81     99.26 o 
   6  11   3     2447.63     2337.42    143.02 o 
   7  11   3      808.56      315.45    165.31 o 
   8  11   3      314.93      360.01    294.55 o 
   9  11   3     1528.07     1818.10    247.68 o 
  10  11   3       59.20      259.00    233.85 o 
  11  11   3     2113.02     2665.89    970.59 o 
 -12  12   3      473.14      910.89    850.88 o 
 -11  12   3     3350.19     3169.46    391.23 o 
 -10  12   3     3955.37     3844.46    363.54 o 
  -9  12   3     1443.64     1317.71    231.84 o 
  -8  12   3      138.21      275.72    269.91 o 
  -7  12   3     9607.66     9371.50    358.38 o 
  -6  12   3      383.53      500.16    128.92 o 
  -5  12   3    48261.38    47441.85    607.71 o 
  -4  12   3      355.98      478.36     66.61 o 
  -3  12   3      175.07      110.21     73.79 o 
  -2  12   3       42.61       85.85     57.25 o 
  -1  12   3    16264.97    16492.88    210.11 o 
   0  12   3       26.65      146.30     52.99 o 
   1  12   3    21215.92    21949.67    230.40 o 
   2  12   3    19338.32    18949.01    243.68 o 
   3  12   3     3104.43     3380.34    107.68 o 
   4  12   3     1303.14     1348.50    103.08 o 
   5  12   3    14864.96    14981.64    278.91 o 
   6  12   3     2327.99     2282.44    143.00 o 
   7  12   3     7680.85     7877.40    473.51 o 
   8  12   3      521.36      150.07    199.42 o 
   9  12   3     1318.93     1153.69    227.69 o 
  10  12   3      534.98      751.81    251.57 o 
  11  12   3     3583.34     3587.13    581.94 o 
 -12  13   3       52.23     -330.00    330.00 o 
 -11  13   3        4.63      626.07    308.55 o 
 -10  13   3      829.93      822.33    282.20 o 
  -9  13   3       87.99       89.20    235.81 o 
  -8  13   3      404.08     1130.43    262.69 o 
  -7  13   3     1002.73     1271.89    164.65 o 
  -6  13   3     8691.50     8804.62    284.80 o 
  -5  13   3       70.29       51.63     79.90 o 
  -4  13   3     7895.13     7654.72    143.62 o 
  -3  13   3    25607.55    23853.21    280.63 o 
  -2  13   3    15093.02    14680.74    185.98 o 
  -1  13   3      218.85      103.11     62.24 o 
   0  13   3    17122.82    18350.11    226.35 o 
   1  13   3    15321.51    15046.23    194.68 o 
   2  13   3    10654.61    10619.56    178.65 o 
   3  13   3      348.35      263.98     75.05 o 
   4  13   3      339.78      485.13     88.95 o 
   5  13   3     5082.25     5112.14    162.93 o 
   6  13   3     5917.67     5993.94    199.56 o 
   7  13   3      681.20      662.76    180.77 o 
   8  13   3      320.87      608.96    201.90 o 
   9  13   3      229.77      138.75    202.42 o 
  10  13   3      794.92      661.61    262.05 o 
  11  13   3      498.50     1503.24    485.99 o 
 -12  14   3      298.79     -119.79    359.13 o 
 -11  14   3     6114.96     5406.33    481.32 o 
 -10  14   3      478.88      435.50    268.70 o 
  -9  14   3     1248.69     1111.84    269.88 o 
  -8  14   3     1638.88     1448.61    281.00 o 
  -7  14   3    24505.23    24930.18    628.64 o 
  -6  14   3    13123.46    13188.89    337.97 o 
  -5  14   3    19710.55    19702.01    322.88 o 
  -4  14   3      963.97      921.42     75.79 o 
  -3  14   3     5822.08     5963.83    131.30 o 
  -2  14   3    19784.04    20077.65    228.62 o 
  -1  14   3     2201.30     2434.83    138.77 o 
   0  14   3    11314.35    11392.92    172.77 o 
   1  14   3    22268.83    23268.38    255.96 o 
   2  14   3      715.77      409.29     81.07 o 
   3  14   3    11488.83    11064.95    256.75 o 
   4  14   3     2353.50     2252.85    108.59 o 
   5  14   3     8532.38     8597.77    212.26 o 
   6  14   3     5623.43     5672.19    198.50 o 
   7  14   3    11698.40    11137.78    376.69 o 
   8  14   3      594.95      523.69    206.67 o 
   9  14   3     3168.38     3597.81    359.75 o 
  10  14   3     2025.49     2097.91    319.49 o 
  11  14   3     4534.92     4983.83    652.47 o 
 -12  15   3      414.41      299.02    411.17 o 
 -11  15   3       34.43      -82.90    424.28 o 
 -10  15   3       56.28      533.34    274.18 o 
  -9  15   3     3915.41     3128.86    341.77 o 
  -8  15   3     2758.60     2995.54    326.88 o 
  -7  15   3        5.31      207.67    151.91 o 
  -6  15   3    13124.41    13501.95    304.27 o 
  -5  15   3    29796.17    29284.96    413.20 o 
  -4  15   3    11419.79    11821.43    205.91 o 
  -3  15   3     1578.64     1695.43     88.53 o 
  -2  15   3     1280.83     1532.65     79.43 o 
  -1  15   3    14671.51    14120.15    201.98 o 
   0  15   3      670.57      846.24     75.46 o 
   1  15   3     1678.85     1611.07     86.97 o 
   2  15   3      686.70      911.16     86.09 o 
   3  15   3    11481.15    11839.29    214.52 o 
   4  15   3    18464.95    18241.06    322.23 o 
   5  15   3     4040.01     4061.75    160.99 o 
   6  15   3     8835.41     8677.28    284.70 o 
   7  15   3     5061.72     4727.60    272.78 o 
   8  15   3      386.82      388.18    199.96 o 
   9  15   3      686.56     1061.58    245.44 o 
  10  15   3      214.48      -25.55    220.57 o 
  11  15   3     1612.65     2237.65    539.87 o 
 -12  16   3     2468.81     2292.97    508.66 o 
 -11  16   3       15.80      104.11    396.40 o 
 -10  16   3     3805.04     4087.09    384.79 o 
  -9  16   3      108.74      255.90    258.19 o 
  -8  16   3      839.61     1124.75    272.22 o 
  -7  16   3     3241.35     3120.61    216.93 o 
  -6  16   3    11862.17    12051.80    268.05 o 
  -5  16   3    20437.05    20465.74    283.33 o 
  -4  16   3     1533.53     1564.64     85.74 o 
  -3  16   3    24584.76    26128.90    310.90 o 
  -2  16   3     4763.04     4784.80    117.18 o 
  -1  16   3    16020.52    14921.29    198.16 o 
   0  16   3    36130.27    37491.11    356.47 o 
   1  16   3    16259.99    16036.02    208.31 o 
   2  16   3     7184.68     7107.15    156.51 o 
   3  16   3     2003.02     1857.67    102.59 o 
   4  16   3     6624.24     6608.36    165.68 o 
   5  16   3     1595.53     1768.53    131.82 o 
   6  16   3     5694.94     5799.02    222.59 o 
   7  16   3     2163.62     2103.86    232.31 o 
   8  16   3       45.44       73.28    202.68 o 
   9  16   3      483.58      754.04    228.98 o 
  10  16   3     2114.34     1988.29    286.17 o 
  11  16   3      251.85      486.91    611.47 o 
 -11  17   3     2540.05     2775.13    431.74 o 
 -10  17   3      339.05       98.58    266.81 o 
  -9  17   3        0.64     -229.18    229.18 o 
  -8  17   3     1727.84     1606.46    288.58 o 
  -7  17   3     1972.05     1907.05    193.27 o 
  -6  17   3       16.86      128.92    102.91 o 
  -5  17   3      822.16     1027.74     85.51 o 
  -4  17   3    15966.60    16466.39    239.50 o 
  -3  17   3     5759.23     5886.20    136.53 o 
  -2  17   3    10441.56    10216.03    182.45 o 
  -1  17   3        8.44       11.58     59.55 o 
   0  17   3       90.93       33.92     57.03 o 
   1  17   3    12102.39    11297.02    184.96 o 
   2  17   3     2534.54     2578.60    104.40 o 
   3  17   3     2277.01     2222.13    116.42 o 
   4  17   3     1155.93     1196.92    103.96 o 
   5  17   3    11737.84    11742.98    278.38 o 
   6  17   3     1904.91     2000.61    180.33 o 
   7  17   3      586.48      993.98    198.76 o 
   8  17   3       83.07      103.53    206.60 o 
   9  17   3      643.13      343.33    246.33 o 
  10  17   3       60.66     -165.70    231.16 o 
 -11  18   3      608.31      740.11    516.44 o 
 -10  18   3      698.18      848.66    301.70 o 
  -9  18   3      207.59      443.36    268.86 o 
  -8  18   3     1195.80     1228.19    301.31 o 
  -7  18   3      262.69      198.09    199.53 o 
  -6  18   3     1036.42     1026.05    147.83 o 
  -5  18   3    10273.96     9557.69    208.70 o 
  -4  18   3    23511.94    23489.27    320.36 o 
  -3  18   3      553.54     1145.36     84.37 o 
  -2  18   3     7540.90     7332.56    150.13 o 
  -1  18   3      909.46      794.33     79.12 o 
   0  18   3    99186.30    96018.84    806.07 o 
   1  18   3     8299.96     8081.06    145.55 o 
   2  18   3     6026.63     6694.00    149.37 o 
   3  18   3      322.86      138.34     93.17 o 
   4  18   3    19104.98    18171.14    274.84 o 
   5  18   3     3507.24     3536.03    156.91 o 
   6  18   3     1856.98     1974.84    233.62 o 
   7  18   3      754.76      474.50    196.86 o 
   8  18   3      244.88      114.10    216.57 o 
   9  18   3        6.87      178.45    216.21 o 
  10  18   3        1.49      324.37    231.62 o 
 -11  19   3      664.08      791.52    362.20 o 
 -10  19   3      263.21      319.56    293.29 o 
  -9  19   3     1009.50     1705.61    475.38 o 
  -8  19   3     5440.35     5486.69    414.19 o 
  -7  19   3        5.73       22.13    125.36 o 
  -6  19   3       53.54       -2.88    111.90 o 
  -5  19   3     1754.27     1779.18    115.70 o 
  -4  19   3     1066.90     1055.11     91.04 o 
  -3  19   3     3950.64     3968.83    120.63 o 
  -2  19   3     7616.18     7643.51    153.45 o 
  -1  19   3     4517.35     4594.60    120.88 o 
   0  19   3     9574.97     9428.81    151.77 o 
   1  19   3      927.36      895.08     71.61 o 
   2  19   3     7982.81     7259.07    153.29 o 
   3  19   3      337.42      201.43     92.15 o 
   4  19   3     7625.43     7384.53    175.44 o 
   5  19   3      445.54      413.06    119.88 o 
   6  19   3     6586.88     6426.96    331.75 o 
   7  19   3      982.06     1269.42    223.78 o 
   8  19   3     4769.63     4697.52    424.46 o 
   9  19   3        0.14     -123.53    199.93 o 
  10  19   3      327.79     -138.93    252.43 o 
 -11  20   3     3005.63     3421.46    548.80 o 
 -10  20   3     2423.81     2713.82    378.48 o 
  -9  20   3     1279.27     1062.38    303.70 o 
  -8  20   3      844.06     1127.69    293.44 o 
  -7  20   3     3677.24     3942.06    289.59 o 
  -6  20   3     3474.22     3480.98    175.91 o 
  -5  20   3     8894.32     9047.72    282.31 o 
  -4  20   3     1029.71     1121.56     86.47 o 
  -3  20   3     3741.12     3663.38    119.17 o 
  -2  20   3     7191.66     7003.25    148.38 o 
  -1  20   3     2741.99     2636.94     98.62 o 
   0  20   3     1491.58     1521.63     79.67 o 
   1  20   3     8880.55     8906.41    154.40 o 
   2  20   3     5032.15     4835.64    134.49 o 
   3  20   3      148.82       94.72     80.25 o 
   4  20   3       51.91      199.36     88.33 o 
   5  20   3     3435.06     3606.78    161.66 o 
   6  20   3    13704.43    13175.28    448.22 o 
   7  20   3     2269.86     2094.37    217.44 o 
   8  20   3        5.48     -170.84    209.26 o 
   9  20   3       97.24      408.37    230.97 o 
  10  20   3     1271.09     1296.96    288.79 o 
 -11  21   3      331.14      530.72    440.23 o 
 -10  21   3      556.30      541.69    298.86 o 
  -9  21   3     2302.07     2967.07    369.35 o 
  -8  21   3        7.99      184.91    268.98 o 
  -7  21   3      873.82      924.53    170.25 o 
  -6  21   3     2040.30     2082.34    163.58 o 
  -5  21   3      608.84      809.77    121.55 o 
  -4  21   3     8239.60     8300.12    180.83 o 
  -3  21   3      120.72      170.21     74.14 o 
  -2  21   3    10677.96    10165.57    192.98 o 
  -1  21   3        0.28      -13.46     66.91 o 
   0  21   3     6109.74     6775.19    131.86 o 
   1  21   3     1495.40     1560.23     86.49 o 
   2  21   3       36.71       87.87     64.27 o 
   3  21   3     9880.61     9532.22    214.29 o 
   4  21   3      646.87      557.38     94.77 o 
   5  21   3     1665.79     1705.95    137.40 o 
   6  21   3     4851.02     4468.36    568.62 o 
   7  21   3     1767.76     1901.91    243.18 o 
   8  21   3     1591.94     1063.48    265.06 o 
   9  21   3      632.52      599.52    243.09 o 
  10  21   3      818.40      809.24    278.67 o 
 -11  22   3     3985.07     5288.82    652.66 o 
 -10  22   3      350.09      260.69    299.38 o 
  -9  22   3       57.62       97.34    278.87 o 
  -8  22   3       23.95     -248.80    252.40 o 
  -7  22   3    10369.12     9752.23    338.11 o 
  -6  22   3       34.39       84.00    191.70 o 
  -5  22   3    13280.59    13955.95    397.91 o 
  -4  22   3     4354.31     4352.79    126.40 o 
  -3  22   3     2293.84     2338.86    106.60 o 
  -2  22   3       13.18      -67.23     67.23 o 
  -1  22   3     5115.28     5457.27    139.17 o 
   0  22   3     1255.86     1433.02     80.14 o 
   1  22   3     1536.11     1686.34     87.37 o 
   2  22   3     6102.16     5699.05    153.62 o 
   3  22   3     2326.07     2381.09    129.57 o 
   4  22   3     2464.76     2449.69    137.21 o 
   5  22   3    10926.30    11192.78    275.12 o 
   6  22   3     1356.79     1306.41    232.46 o 
   7  22   3    11117.85    10409.98    429.71 o 
   8  22   3      871.16      810.05    249.76 o 
   9  22   3     1270.84     1442.66    270.29 o 
  10  22   3      136.88      236.08    554.36 o 
 -11  23   3      109.22      414.28    566.18 o 
 -10  23   3      310.77      -72.24    290.62 o 
  -9  23   3       75.84      382.01    292.72 o 
  -8  23   3      509.98     1076.25    387.59 o 
  -7  23   3     1975.24     1907.84    198.22 o 
  -6  23   3     1026.38     1032.69    167.17 o 
  -5  23   3     5294.17     5215.17    182.87 o 
  -4  23   3     3884.48     3938.47    125.36 o 
  -3  23   3     5549.02     5554.59    144.78 o 
  -2  23   3     6064.52     6206.55    210.64 o 
  -1  23   3    32750.52    32689.81    373.80 o 
   0  23   3     2024.53     2218.34     89.42 o 
   1  23   3    16403.00    15985.34    274.30 o 
   2  23   3     1454.17     1504.95     94.53 o 
   3  23   3     1939.63     1902.26    122.95 o 
   4  23   3     3044.00     3185.53    146.54 o 
   5  23   3      102.90      517.28    125.03 o 
   6  23   3     3236.58     3350.98    443.96 o 
   7  23   3      233.71      182.26    203.77 o 
   8  23   3     1905.98     2197.69    295.15 o 
   9  23   3       36.40        0.26    226.75 o 
  10  23   3       21.10      344.85    277.10 o 
 -11  24   3       25.69      296.68    450.87 o 
 -10  24   3     1463.52      714.49    854.12 o 
  -9  24   3      905.92      763.88    320.36 o 
  -8  24   3       32.37       -0.56    174.00 o 
  -7  24   3       89.84      -34.26    152.38 o 
  -6  24   3     1783.99     2101.50    206.30 o 
  -5  24   3     2348.79     2488.80    143.22 o 
  -4  24   3     3275.66     3674.38    126.14 o 
  -3  24   3     7550.19     7414.96    168.78 o 
  -2  24   3     1219.86     1243.72     93.70 o 
  -1  24   3    26357.53    25772.14    333.22 o 
   0  24   3    28656.02    29436.95    319.01 o 
   1  24   3     3622.10     3875.13    125.25 o 
   2  24   3     1392.41     1467.99    114.16 o 
   3  24   3    10822.08    10775.01    254.32 o 
   4  24   3     1158.37      954.19    123.59 o 
   5  24   3     1461.30     1488.49    171.84 o 
   6  24   3    10065.23     9591.37    504.90 o 
   7  24   3     1695.38     1659.27    270.06 o 
   8  24   3      350.11      752.12    252.86 o 
   9  24   3      256.85     -146.05    439.89 o 
  10  24   3      133.46      245.95    375.17 o 
 -10  25   3     1005.47      308.71    799.12 o 
  -9  25   3      103.41      154.08    280.60 o 
  -8  25   3     1108.52      946.18    166.08 o 
  -7  25   3     1169.33     1036.51    184.18 o 
  -6  25   3      253.61      145.51    171.30 o 
  -5  25   3      449.42      207.19    123.56 o 
  -4  25   3    16991.04    16115.72    265.28 o 
  -3  25   3      414.43      373.31     90.39 o 
  -2  25   3    14956.73    15290.08    268.57 o 
  -1  25   3      543.17      541.02     83.19 o 
   0  25   3     1123.77     1304.87     90.37 o 
   1  25   3     7922.47     8259.32    170.02 o 
   2  25   3     3632.83     3435.20    151.22 o 
   3  25   3      102.54      195.94    111.74 o 
   4  25   3     1929.04     2174.47    170.40 o 
   5  25   3     5414.50     5119.28    251.21 o 
   6  25   3     2633.64     2544.19    350.58 o 
   7  25   3       42.56      -62.69    222.23 o 
   8  25   3     1098.91      423.60    249.25 o 
   9  25   3     1451.78     1439.20    304.99 o 
 -10  26   3       87.70       -7.21    428.71 o 
  -9  26   3     1173.40     1554.25    346.47 o 
  -8  26   3       48.83      263.84    154.56 o 
  -7  26   3      150.58       84.83    167.59 o 
  -6  26   3      212.55      155.27    171.95 o 
  -5  26   3       49.74     -131.83    131.83 o 
  -4  26   3    14676.80    14609.23    276.24 o 
  -3  26   3     2772.85     3312.34    138.56 o 
  -2  26   3     7105.87     7380.08    236.31 o 
  -1  26   3        9.26      120.77     73.23 o 
   0  26   3    25253.84    25165.06    304.02 o 
   1  26   3     1626.33     1584.61     99.37 o 
   2  26   3      416.49      457.13    106.72 o 
   3  26   3     1110.58     1264.05    134.57 o 
   4  26   3    12193.54    12619.39    309.22 o 
   5  26   3       35.18       15.33    144.08 o 
   6  26   3      413.22      339.23    229.61 o 
   7  26   3     1256.81      655.03    310.09 o 
   8  26   3      179.25      142.88    251.65 o 
   9  26   3      928.29      801.62    451.27 o 
 -10  27   3      722.45       33.12    405.69 o 
  -9  27   3     4174.29     4320.72    482.01 o 
  -8  27   3     9551.96     9753.56    602.86 o 
  -7  27   3      893.68      674.23    192.38 o 
  -6  27   3      754.31      771.57    192.27 o 
  -5  27   3     2020.16     1992.85    181.07 o 
  -4  27   3     9222.15     9339.08    220.48 o 
  -3  27   3     2339.79     2371.74    130.63 o 
  -2  27   3       31.15      -19.98     85.13 o 
  -1  27   3      438.37      388.14     87.82 o 
   0  27   3      464.01      523.93     88.28 o 
   1  27   3     6429.51     6333.55    147.88 o 
   2  27   3      208.24      273.93    109.24 o 
   3  27   3     5674.30     6112.59    212.37 o 
   4  27   3    19580.70    18517.07    432.42 o 
   5  27   3      141.42      109.88    149.01 o 
   6  27   3     2021.54     1880.44    276.37 o 
   7  27   3      556.80      262.49    238.55 o 
   8  27   3     6086.24     5860.85    413.21 o 
   9  27   3        3.99       84.43    281.32 o 
 -10  28   3     2331.13     2151.73    530.59 o 
  -9  28   3      410.00      526.19    559.71 o 
  -8  28   3     1705.51     1798.11    217.77 o 
  -7  28   3      193.14      256.84    179.40 o 
  -6  28   3     6643.78     5905.59    338.10 o 
  -5  28   3     3873.88     4166.57    210.45 o 
  -4  28   3     4271.03     4613.54    169.22 o 
  -3  28   3     2528.60     2886.75    147.94 o 
  -2  28   3     2100.56     2152.17    142.99 o 
  -1  28   3      744.91      582.03    107.75 o 
   0  28   3      723.66      585.86     91.67 o 
   1  28   3     1866.22     2104.12    108.34 o 
   2  28   3        0.32      -81.87    100.84 o 
   3  28   3       15.52     -127.83    127.83 o 
   4  28   3       18.60      281.04    148.74 o 
   5  28   3       61.57      161.89    154.06 o 
   6  28   3     3002.50     3462.83    325.71 o 
   7  28   3      117.47      223.79    241.02 o 
   8  28   3      227.86      237.59    256.09 o 
   9  28   3        0.28     -416.41    416.41 o 
 -10  29   3       45.34     -511.18    511.18 o 
  -9  29   3     6849.67     6544.90    684.67 o 
  -8  29   3      168.67       60.52    183.43 o 
  -7  29   3     3827.96     3876.83    296.91 o 
  -6  29   3     4440.92     4873.82    318.37 o 
  -5  29   3     1372.50     1835.96    216.25 o 
  -4  29   3      287.50      270.57    126.48 o 
  -3  29   3     8966.34     8630.28    221.95 o 
  -2  29   3     1148.58      943.68    126.73 o 
  -1  29   3       22.45      -95.67     96.50 o 
   0  29   3       54.07      277.66     86.61 o 
   1  29   3     5227.02     5285.77    144.69 o 
   2  29   3     6187.16     6339.66    230.45 o 
   3  29   3    18074.57    18266.74    415.26 o 
   4  29   3      169.69      148.16    155.11 o 
   5  29   3     4095.56     3646.09    235.67 o 
   6  29   3      165.71     -145.44    228.07 o 
   7  29   3     1147.25     1086.12    400.44 o 
   8  29   3       21.85     -235.23    271.47 o 
   9  29   3     1054.47     1321.37    361.92 o 
 -10  30   3      268.67       84.12    582.35 o 
  -9  30   3        3.39      284.71    556.47 o 
  -8  30   3      464.73      554.12    198.18 o 
  -7  30   3     3000.71     2640.05    282.77 o 
  -6  30   3        4.30      -65.96    190.35 o 
  -5  30   3     1469.53     1572.31    238.83 o 
  -4  30   3       58.64      188.76    138.67 o 
  -3  30   3      882.36     1012.39    145.40 o 
  -2  30   3     4195.75     4383.13    177.05 o 
  -1  30   3      243.20      274.05    108.02 o 
   0  30   3     4444.05     4310.77    145.71 o 
   1  30   3       63.36      421.51     99.11 o 
   2  30   3      747.09      625.64    141.43 o 
   3  30   3     3854.50     3575.32    244.50 o 
   4  30   3     3147.51     2939.45    224.73 o 
   5  30   3     2826.35     2586.42    221.09 o 
   6  30   3       35.95       68.90    235.29 o 
   7  30   3      167.84       29.65    249.92 o 
   8  30   3       77.54     -115.31    277.44 o 
   9  30   3      730.75      285.82    387.80 o 
  -9  31   3      521.09      162.96    249.43 o 
  -8  31   3      392.15      403.19    217.39 o 
  -7  31   3     2286.86     1919.03    251.36 o 
  -6  31   3       30.32      -41.10    199.64 o 
  -5  31   3     3482.22     3504.83    263.96 o 
  -4  31   3     4156.21     3788.55    233.87 o 
  -3  31   3    16016.38    16439.22    365.67 o 
  -2  31   3     1294.54     1479.65    133.70 o 
  -1  31   3     6111.86     6235.56    189.92 o 
   0  31   3        7.30      -50.82     95.57 o 
   1  31   3    17791.19    18034.69    306.68 o 
   2  31   3      329.59      267.19    178.45 o 
   3  31   3     9429.14     9772.17    353.64 o 
   4  31   3      902.32      657.38    207.54 o 
   5  31   3      335.41      541.54    225.42 o 
   6  31   3      308.04     1077.93    406.27 o 
   7  31   3     1114.76     1209.16    313.16 o 
   8  31   3      601.78      590.56    342.59 o 
  -9  32   3     1422.59     1292.72    308.14 o 
  -8  32   3      366.68      499.05    237.91 o 
  -7  32   3       50.90        8.24    216.83 o 
  -6  32   3       42.76       48.86    227.41 o 
  -5  32   3      499.59      442.48    198.36 o 
  -4  32   3      349.24      131.63    154.08 o 
  -3  32   3      469.31      534.09    150.31 o 
  -2  32   3      131.27      561.58    143.72 o 
  -1  32   3     4109.48     3742.43    181.62 o 
   0  32   3      182.76      145.21    100.21 o 
   1  32   3       50.98       89.09    127.80 o 
   2  32   3     2796.37     2984.76    269.38 o 
   3  32   3    15298.37    15165.42    427.84 o 
   4  32   3      994.68      739.76    230.37 o 
   5  32   3      215.77     -171.47    171.47 o 
   6  32   3        1.35      333.17    319.53 o 
   7  32   3      690.28      739.80    308.31 o 
   8  32   3      582.43      433.19    381.36 o 
  -9  33   3      495.11      454.37    219.96 o 
  -8  33   3     1617.39     1710.56    298.07 o 
  -7  33   3       58.53      184.63    219.57 o 
  -6  33   3      598.20      536.63    360.51 o 
  -5  33   3     1208.45     1401.93    195.81 o 
  -4  33   3     3990.85     3785.63    246.10 o 
  -3  33   3      271.30      458.67    177.09 o 
  -2  33   3    25472.43    25946.87    759.26 o 
  -1  33   3      383.43      235.94    136.51 o 
   0  33   3       16.15       17.64    109.16 o 
   1  33   3     4225.90     4332.59    204.17 o 
   2  33   3    11728.28    11879.61    397.51 o 
   3  33   3      594.74      607.03    194.67 o 
   4  33   3     1114.59      939.22    271.38 o 
   5  33   3     1350.16     1261.39    239.22 o 
   6  33   3     1406.28     1565.31    616.02 o 
   7  33   3     1728.30     1586.71    345.35 o 
   8  33   3     3773.52     2944.45    450.45 o 
  -9  34   3      613.98      421.60    230.71 o 
  -8  34   3      859.71      985.71    274.92 o 
  -7  34   3     1289.63     1490.95    278.63 o 
  -6  34   3     1299.52     1096.87    272.00 o 
  -5  34   3      570.35      306.70    176.23 o 
  -4  34   3     2975.07     3536.52    272.85 o 
  -3  34   3     4080.15     4154.34    263.56 o 
  -2  34   3      239.24      256.13    178.39 o 
  -1  34   3      297.11      186.76    165.08 o 
   0  34   3     2437.98     3000.60    152.54 o 
   1  34   3     2387.03     2594.01    197.96 o 
   2  34   3     1296.38     1545.30    212.13 o 
   3  34   3      597.93      548.27    194.16 o 
   4  34   3      280.54      419.39    216.26 o 
   5  34   3      617.65      707.41    341.83 o 
   6  34   3      328.95      269.51    333.75 o 
   7  34   3      837.97      788.17    372.65 o 
   8  34   3       76.06     1440.78    498.24 o 
  -8  35   3     5665.94     6405.32    616.02 o 
  -7  35   3     1200.38      862.14    309.97 o 
  -6  35   3      811.08      964.70    271.56 o 
  -5  35   3       93.66       57.86    173.70 o 
  -4  35   3    10546.46    10491.94    407.22 o 
  -3  35   3     3467.65     3206.90    268.50 o 
  -2  35   3      958.54      733.01    193.62 o 
  -1  35   3      574.35      300.71    195.71 o 
   0  35   3      379.83      383.97    121.01 o 
   1  35   3     2349.90     2174.10    201.12 o 
   2  35   3      436.14      136.17    203.24 o 
   3  35   3     1038.01      802.32    243.42 o 
   4  35   3     7671.17     7442.49    391.76 o 
   5  35   3        0.23     -137.05    294.19 o 
   6  35   3      237.81      199.83    326.67 o 
   7  35   3        9.99     -291.05    291.05 o 
  -8  36   3      229.64      150.41    259.26 o 
  -7  36   3     2677.39     3146.94    383.63 o 
  -6  36   3      642.80      784.13    313.81 o 
  -5  36   3       20.71     -113.40    176.15 o 
  -4  36   3     7290.06     8011.72    371.03 o 
  -3  36   3     2888.83     2519.32    292.06 o 
  -2  36   3     1788.90     1605.88    233.59 o 
  -1  36   3      830.75     1244.95    218.95 o 
   0  36   3     3682.12     3628.36    186.73 o 
   1  36   3      238.55      599.94    192.89 o 
   2  36   3      443.38      407.21    264.78 o 
   3  36   3      229.53      355.73    232.81 o 
   4  36   3      854.71     1114.30    247.88 o 
   5  36   3     1140.59     1212.96    291.98 o 
   6  36   3      176.10     -192.06    308.49 o 
   7  36   3       43.52      136.22    324.15 o 
  -8  37   3       67.41      363.74    275.43 o 
  -7  37   3     2797.33     2558.75    368.39 o 
  -6  37   3      170.69     -134.92    255.68 o 
  -5  37   3     1557.62     2052.47    229.79 o 
  -4  37   3      684.18      932.67    248.73 o 
  -3  37   3     3921.84     3295.76    312.19 o 
  -2  37   3     2139.90     2401.29    253.19 o 
  -1  37   3      835.32      771.40    206.25 o 
   0  37   3      559.05      885.57    159.67 o 
   1  37   3     1550.94     1414.46    260.87 o 
   2  37   3     3890.37     4000.72    291.64 o 
   3  37   3     3423.50     3343.27    308.04 o 
   4  37   3      330.22      334.71    237.59 o 
   5  37   3     1311.16     1363.35    479.12 o 
   6  37   3      172.23      563.33    354.62 o 
   7  37   3     1668.86     1525.95    426.01 o 
  -8  38   3      352.87      297.88    317.97 o 
  -7  38   3      197.90      393.68    320.04 o 
  -6  38   3      226.23      164.59    285.44 o 
  -5  38   3     1511.20     1335.03    251.68 o 
  -4  38   3      471.22      649.50    225.14 o 
  -3  38   3      155.61       76.03    245.23 o 
  -2  38   3     1505.31     1217.82    239.98 o 
  -1  38   3     3324.36     3915.67    304.03 o 
   0  38   3      613.68      639.76    162.62 o 
   1  38   3     2806.82     2695.08    347.05 o 
   2  38   3     1465.48     1540.88    258.11 o 
   3  38   3     2380.44     2160.40    311.31 o 
   4  38   3     1093.48     1119.70    363.03 o 
   5  38   3     1136.92     1037.68    308.65 o 
   6  38   3      731.62      714.21    377.73 o 
  -7  39   3     1286.04     1592.98    350.99 o 
  -6  39   3      211.09      309.88    316.19 o 
  -5  39   3        3.26      120.88    222.69 o 
  -4  39   3      170.65      -81.63    230.77 o 
  -3  39   3     9717.83     9369.73    548.23 o 
  -2  39   3      923.22     1250.78    250.98 o 
  -1  39   3     3127.84     3526.40    357.82 o 
   0  39   3     1321.20     1362.32    175.56 o 
   1  39   3     3785.47     4364.13    391.89 o 
   2  39   3      366.41      847.73    379.78 o 
   3  39   3     4838.93     4799.38    351.49 o 
   4  39   3      287.20      415.85    246.17 o 
   5  39   3      356.30      -22.03    349.64 o 
   6  39   3       11.55      165.70    363.20 o 
  -7  40   3     1265.10     1301.01    401.21 o 
  -6  40   3      365.80      206.41    307.19 o 
  -5  40   3       44.87     -227.48    234.11 o 
  -4  40   3      277.08     -181.32    232.10 o 
  -3  40   3       55.77      380.08    272.00 o 
  -2  40   3     1621.60     1514.23    264.68 o 
  -1  40   3      338.36      524.94    227.29 o 
   0  40   3     4467.42     4178.95    266.41 o 
   1  40   3      160.25      314.05    269.88 o 
   2  40   3     1066.84     1092.27    317.70 o 
   3  40   3      951.34      987.68    329.21 o 
   4  40   3     4089.32     4070.87    342.81 o 
   5  40   3     1196.42     1716.94    624.78 o 
   6  40   3       26.65      249.87    363.48 o 
  -6  41   3      478.53      536.63    334.08 o 
  -5  41   3     3418.15     3025.13    544.34 o 
  -4  41   3      700.01      421.09    249.96 o 
  -3  41   3      715.30      293.66    271.79 o 
  -2  41   3     7997.06     7713.76    445.39 o 
  -1  41   3      217.62      228.52    220.10 o 
   0  41   3      370.50      -10.70    214.40 o 
   1  41   3       17.66       66.47    306.14 o 
   2  41   3     2256.62     2952.44    479.33 o 
   3  41   3      579.82      429.37    315.42 o 
   4  41   3       14.90      390.69    322.74 o 
   5  41   3        2.77      221.82    403.06 o 
  -6  42   3     2676.51     3055.27    692.35 o 
  -5  42   3      131.91      212.67    682.65 o 
  -4  42   3       37.70      273.88    256.07 o 
  -3  42   3      418.13      874.29    299.37 o 
  -2  42   3     1606.70     1298.54    293.53 o 
  -1  42   3      109.36      -84.64    264.79 o 
   0  42   3       36.45       51.18    402.56 o 
   1  42   3      105.67      137.28    268.48 o 
   2  42   3      601.41      748.20    320.37 o 
   3  42   3      818.22      626.64    410.02 o 
   4  42   3     1680.82     1858.51    643.82 o 
   5  42   3       14.92      297.49    476.80 o 
  -6  43   3      246.92     -132.42    491.77 o 
  -5  43   3     2508.33     2212.04    550.64 o 
  -4  43   3     2835.31     2833.69    558.30 o 
  -3  43   3       64.41     -306.48    306.48 o 
  -2  43   3        0.85     -343.73    343.73 o 
  -1  43   3      888.99      529.69    289.40 o 
   0  43   3       98.64      362.68    443.93 o 
   1  43   3       33.64      415.92    349.41 o 
   2  43   3      228.81     -195.69    297.10 o 
   3  43   3       95.86      398.43    456.89 o 
   4  43   3     1195.16     1975.86   1077.36 o 
  -5  44   3      127.33      808.64    477.12 o 
  -4  44   3     2831.83     3482.97    544.89 o 
  -3  44   3     1963.62     1459.70    324.97 o 
  -2  44   3       29.35      104.03    329.54 o 
  -1  44   3      104.63      -98.36    282.77 o 
   0  44   3     6105.30     6656.78    720.35 o 
   1  44   3      427.61      207.06    653.53 o 
   2  44   3       29.89     -136.32    296.42 o 
   3  44   3       24.88      217.24    336.41 o 
   4  44   3     1011.37      990.73    442.74 o 
  -4  45   3       25.25     -391.71    391.71 o 
  -3  45   3       16.27      -90.91    333.55 o 
  -2  45   3      883.43      558.60    295.97 o 
  -1  45   3      192.06      101.70    462.97 o 
   0  45   3     1235.83     2070.59    808.83 o 
   1  45   3      423.44      207.06    634.12 o 
   2  45   3     3119.82     4387.07    957.65 o 
   3  45   3     1278.06      902.97    498.26 o 
  -4  46   3      354.77      167.60    430.30 o 
  -3  46   3       44.47      459.41    757.06 o 
  -2  46   3        0.28     -356.97    356.97 o 
  -1  46   3     5209.73     5480.60   1015.88 o 
   1  46   3     1866.27     1080.59    698.83 o 
   2  46   3      344.44       77.65    672.94 o 
   3  46   3      722.28     1274.71    770.00 o 
  -3  47   3      553.48      983.53    776.47 o 
  -2  47   3      165.18       34.51    566.18 o 
  -1  47   3      133.43     -336.47    653.53 o 
   2  47   3      875.19     1287.65    757.06 o 
  -1  48   3      411.30      537.06    744.12 o 
 -10   0   4     5103.46     6208.19    388.69 o 
  -8   0   4    13455.68    13313.74    402.87 o 
  -6   0   4    10018.95    10411.20    517.65 o 
  -4   0   4      157.60      278.38    102.97 o 
  -2   0   4     8600.75     7740.72    238.87 o 
   0   0   4    39154.60    41128.07    733.03 o 
   2   0   4    20052.86    17366.51    292.57 o 
   4   0   4    38521.23    37935.29    597.67 o 
   6   0   4    41843.01    42086.29    939.50 o 
   8   0   4     6295.90     6391.49    597.51 o 
  10   0   4     3211.81     2962.11    702.06 o 
 -11   1   4     1258.02     1712.33    397.98 o 
 -10   1   4     4743.78     5876.49    360.23 o 
  -9   1   4      478.84      147.16    115.36 o 
  -8   1   4     1999.10     1992.45    128.95 o 
  -7   1   4     4695.80     4376.39    168.66 o 
  -6   1   4    15927.59    14972.81    361.81 o 
  -5   1   4    18388.24    18683.04    354.43 o 
  -4   1   4      106.08      -69.06     75.62 o 
  -3   1   4      989.14     1193.02     76.58 o 
  -2   1   4    14203.00    12876.87    226.42 o 
  -1   1   4      704.53      646.42     76.84 o 
   0   1   4     5250.98     5351.73    142.12 o 
   1   1   4     1805.96     1786.80     73.57 o 
   2   1   4       17.32       25.66     55.83 o 
   3   1   4     2973.37     3012.89    107.62 o 
   4   1   4     3481.65     3565.81    117.38 o 
   5   1   4    18163.23    19250.48    291.44 o 
   6   1   4    14141.15    14377.47    292.80 o 
   7   1   4     5261.99     5587.54    204.72 o 
   8   1   4     1572.10     1440.40    236.58 o 
   9   1   4      308.82      524.79    231.07 o 
  10   1   4     1614.91     2172.05    333.59 o 
  11   1   4     1012.87     1260.42    416.31 o 
 -11   2   4      903.45     1429.17    279.84 o 
 -10   2   4     2741.06     2517.98    274.11 o 
  -9   2   4      372.34       93.00    263.28 o 
  -8   2   4       41.33       31.44    154.25 o 
  -7   2   4     9929.57     9722.31    256.84 o 
  -6   2   4    14213.57    13372.77    340.52 o 
  -5   2   4      324.33      343.56    124.17 o 
  -4   2   4    29677.16    29989.18    439.73 o 
  -3   2   4      212.53      299.28     63.54 o 
  -2   2   4    30076.45    29179.41    362.13 o 
  -1   2   4      907.87      982.51    102.97 o 
   0   2   4    28263.89    27056.29    323.78 o 
   1   2   4    22221.66    21332.00    241.21 o 
   2   2   4       37.97      -29.61     56.24 o 
   3   2   4     2302.89     2259.40    101.01 o 
   4   2   4    17897.47    18035.75    257.23 o 
   5   2   4     8306.41     8652.84    242.32 o 
   6   2   4      359.07      420.85     96.41 o 
   7   2   4     4507.35     4028.82    183.93 o 
   8   2   4      709.29      746.90    224.33 o 
   9   2   4      419.49      785.01    239.88 o 
  10   2   4     2581.42     2938.65    370.86 o 
  11   2   4        7.92       87.56    437.60 o 
 -11   3   4      285.27      582.09    611.47 o 
 -10   3   4     2242.88     2065.97    286.29 o 
  -9   3   4        1.58     -173.64    242.75 o 
  -8   3   4      633.62      575.51    169.93 o 
  -7   3   4     3073.82     3476.72    251.15 o 
  -6   3   4     5593.08     5937.26    295.23 o 
  -5   3   4       92.69      242.62    107.72 o 
  -4   3   4     8040.52     8312.86    189.13 o 
  -3   3   4    15828.72    14756.95    234.92 o 
  -2   3   4     5239.25     5623.26    134.59 o 
  -1   3   4    31311.32    30926.15    317.43 o 
   0   3   4     3140.31     3279.73     84.89 o 
   1   3   4    12034.04    11422.50    167.59 o 
   2   3   4      436.52      470.31     60.55 o 
   3   3   4       21.37       19.66     74.73 o 
   4   3   4      870.90      977.37     85.81 o 
   5   3   4     2712.49     2654.61    117.64 o 
   6   3   4     4477.54     4467.16    162.34 o 
   7   3   4     3851.34     3784.33    193.54 o 
   8   3   4        5.64       58.08    200.15 o 
   9   3   4      295.69      256.51    216.94 o 
  10   3   4      461.73      168.71    271.89 o 
  11   3   4       24.64      102.89    416.27 o 
 -11   4   4      211.71      255.43    263.25 o 
 -10   4   4        0.31      -93.46    212.92 o 
  -9   4   4     2027.72     1929.28    256.10 o 
  -8   4   4     1220.65     1583.59    199.59 o 
  -7   4   4     1810.29     2208.46    406.15 o 
  -6   4   4     1722.60     1897.08    187.31 o 
  -5   4   4    62424.41    59590.52   1022.16 o 
  -4   4   4      904.53      965.03     91.51 o 
  -3   4   4     5951.45     6634.18    153.97 o 
  -2   4   4    19890.90    20197.21    274.94 o 
  -1   4   4    48926.57    47928.70    470.34 o 
   0   4   4    19016.90    19798.15    231.08 o 
   1   4   4     1817.14     2034.80     76.13 o 
   2   4   4     3506.40     3493.75     88.99 o 
   3   4   4    15677.15    15359.03    225.45 o 
   4   4   4     4722.73     5325.64    136.08 o 
   5   4   4     1567.05     1623.03    106.24 o 
   6   4   4     1801.85     1947.87    127.50 o 
   7   4   4     4164.33     4450.90    196.84 o 
   8   4   4      195.86     -200.94    200.94 o 
   9   4   4      636.27      776.12    231.67 o 
  10   4   4      677.95      434.68    271.64 o 
  11   4   4     3501.04     2513.55    535.66 o 
 -11   5   4      241.87      379.24    275.13 o 
 -10   5   4     7130.66     7182.33    416.41 o 
  -9   5   4    13038.84    12663.89    512.30 o 
  -8   5   4     1229.12     1313.38    201.38 o 
  -7   5   4      361.25      476.80    188.64 o 
  -6   5   4      203.75      -56.50     76.67 o 
  -5   5   4       20.80      191.91    109.78 o 
  -4   5   4    13666.54    13816.10    266.26 o 
  -3   5   4     1819.52     1599.61     99.44 o 
  -2   5   4      190.40      372.02     59.98 o 
  -1   5   4     7831.79     7295.04    127.59 o 
   0   5   4    13148.74    11994.67    167.51 o 
   1   5   4    13435.16    13077.00    185.78 o 
   2   5   4     9843.05    10603.81    168.98 o 
   3   5   4    25324.73    24513.56    285.42 o 
   4   5   4     2482.72     2425.39    102.04 o 
   5   5   4    11597.10    11182.46    218.15 o 
   6   5   4     4121.15     4354.43    163.36 o 
   7   5   4     2532.52     3043.43    192.52 o 
   8   5   4     1870.02     1792.36    255.53 o 
   9   5   4     1973.09     1593.31    292.56 o 
  10   5   4      356.10      511.51    421.92 o 
  11   5   4      286.73      374.23    460.75 o 
 -11   6   4     3574.80     3202.31    478.82 o 
 -10   6   4     2584.02     3206.88    315.61 o 
  -9   6   4      769.61      490.16    287.94 o 
  -8   6   4     1548.04     1790.69    221.27 o 
  -7   6   4    19258.39    18545.32    689.58 o 
  -6   6   4     3829.15     3607.95    320.33 o 
  -5   6   4     3195.59     3976.13    180.42 o 
  -4   6   4    34755.83    33149.00    491.50 o 
  -3   6   4      959.19     1107.71     70.18 o 
  -2   6   4    12013.67    11418.37    196.04 o 
  -1   6   4     1110.47     1118.32     56.37 o 
   0   6   4    30752.22    31916.28    338.35 o 
   1   6   4     7670.51     7700.52    138.24 o 
   2   6   4       46.77      184.38     67.11 o 
   3   6   4      145.82      174.80     68.32 o 
   4   6   4      489.69      315.13     72.91 o 
   5   6   4     5780.63     6223.59    246.02 o 
   6   6   4     1044.65     1280.72    116.19 o 
   7   6   4     1522.72     1872.66    174.36 o 
   8   6   4     1309.55     1559.74    246.47 o 
   9   6   4     1658.74     1944.48    363.33 o 
  10   6   4      452.67      438.47    270.20 o 
  11   6   4     1443.59      899.64    785.39 o 
 -11   7   4      211.27      489.25    305.14 o 
 -10   7   4     5940.90     6170.09    455.16 o 
  -9   7   4     3831.73     4454.26    421.23 o 
  -8   7   4     3424.87     3403.28    537.06 o 
  -7   7   4     2156.39     1729.41    278.69 o 
  -6   7   4     9972.08     9736.01    423.53 o 
  -5   7   4     2055.66     1800.13    182.86 o 
  -4   7   4     6798.24     7343.70    218.89 o 
  -3   7   4     6501.19     6592.32    144.25 o 
  -2   7   4       22.47      -27.24     50.75 o 
  -1   7   4     1205.29     1243.49     59.82 o 
   0   7   4        3.58      -13.90     29.70 o 
   1   7   4     1356.37     1490.89     73.19 o 
   2   7   4    18151.96    17116.65    222.75 o 
   3   7   4     4039.18     3688.68    102.58 o 
   4   7   4     7148.52     7030.21    157.85 o 
   5   7   4    14990.65    16100.48    294.84 o 
   6   7   4     6790.80     7099.06    200.16 o 
   7   7   4     1472.04     1416.29    204.86 o 
   8   7   4     2373.19     2697.62    273.18 o 
   9   7   4     2475.62     2295.88    306.59 o 
  10   7   4      880.15     1335.38    297.41 o 
  11   7   4      808.81      718.04    661.95 o 
 -12   8   4     5260.17     4648.25    493.84 o 
 -11   8   4      414.60      272.72    524.12 o 
 -10   8   4     6211.90     6593.72    419.45 o 
  -9   8   4     5161.38     5213.24    447.51 o 
  -8   8   4     4771.71     5113.18    378.10 o 
  -7   8   4     2563.79     2408.49    345.56 o 
  -6   8   4     4142.48     4193.24    204.71 o 
  -5   8   4      160.74       37.61    103.21 o 
  -4   8   4      153.41      258.96     92.88 o 
  -3   8   4    10888.99    10885.30    190.94 o 
  -2   8   4     9611.25     9488.96    156.40 o 
  -1   8   4     1164.91     1170.49     61.88 o 
   0   8   4    12484.54    11927.07    176.32 o 
   1   8   4       74.73       97.84     51.71 o 
   2   8   4    55082.61    52155.82    510.70 o 
   3   8   4     2693.96     2756.79     95.18 o 
   4   8   4    26500.90    26204.46    362.13 o 
   5   8   4    10386.40    10249.79    237.65 o 
   6   8   4    10607.62    10890.76    240.67 o 
   7   8   4      239.82      299.83    173.15 o 
   8   8   4     1709.68     1979.52    257.92 o 
   9   8   4      930.49      669.99    255.53 o 
  10   8   4     4220.75     3562.75    537.45 o 
  11   8   4       44.12      245.25    290.79 o 
 -12   9   4        4.85      227.72    342.94 o 
 -11   9   4      701.06     1020.27    327.86 o 
 -10   9   4      783.98      415.25    250.07 o 
  -9   9   4       12.10       -0.28    256.44 o 
  -8   9   4     8363.15     7424.07    350.76 o 
  -7   9   4     4526.74     5109.99    292.97 o 
  -6   9   4     4050.52     4097.43    231.02 o 
  -5   9   4    13940.74    14613.13    333.25 o 
  -4   9   4    49697.11    49079.28    605.89 o 
  -3   9   4        0.03       77.95     69.38 o 
  -2   9   4    25315.75    23728.35    285.60 o 
  -1   9   4     2241.68     2412.50     86.46 o 
   0   9   4    13638.83    13049.61    188.82 o 
   1   9   4       65.09      196.36     47.86 o 
   2   9   4     5576.34     5647.66    138.54 o 
   3   9   4     1100.61     1079.32     84.26 o 
   4   9   4     3941.63     4427.26    144.98 o 
   5   9   4     1833.09     1794.62    124.01 o 
   6   9   4     1859.20     1942.35    132.68 o 
   7   9   4     3298.17     3715.08    358.67 o 
   8   9   4     1591.31     1300.24    265.34 o 
   9   9   4       36.59       29.77    241.64 o 
  10   9   4     2511.37     2858.53    351.53 o 
  11   9   4      766.79      315.47    327.52 o 
 -12  10   4      910.79      908.51    373.33 o 
 -11  10   4     2088.65     2363.06    708.53 o 
 -10  10   4      177.93     -274.05    274.05 o 
  -9  10   4      833.91     1207.32    270.50 o 
  -8  10   4      350.63      482.48    247.03 o 
  -7  10   4       39.23      -56.80    165.79 o 
  -6  10   4     9109.76     8910.80    408.62 o 
  -5  10   4     4979.21     5522.62    212.27 o 
  -4  10   4     2889.17     2958.38     96.82 o 
  -3  10   4     7716.73     7818.45    165.38 o 
  -2  10   4    18158.00    17320.57    211.44 o 
  -1  10   4     5669.86     5265.15    116.96 o 
   0  10   4     2888.43     2860.74     95.84 o 
   1  10   4    52391.93    53638.71    513.77 o 
   2  10   4    17863.03    17914.31    255.91 o 
   3  10   4     9248.08     9070.37    188.85 o 
   4  10   4     2872.79     3397.54    134.25 o 
   5  10   4     2458.21     2326.99    135.16 o 
   6  10   4       44.41      -14.05    102.56 o 
   7  10   4     1767.21     1817.61    211.79 o 
   8  10   4      309.88      -67.29    268.27 o 
   9  10   4      113.07       64.43    253.62 o 
  10  10   4      810.20     1312.79    290.77 o 
  11  10   4       60.82      523.75    369.17 o 
 -12  11   4      878.57      896.55    572.65 o 
 -11  11   4       14.26      -18.68    296.88 o 
 -10  11   4      133.84      454.27    304.72 o 
  -9  11   4     1963.97     1881.20    312.28 o 
  -8  11   4     1640.14     1359.83    283.95 o 
  -7  11   4     9690.65    10335.89    472.58 o 
  -6  11   4      845.07      899.35    131.17 o 
  -5  11   4    14350.82    14556.81    245.53 o 
  -4  11   4     6025.38     6058.89    132.10 o 
  -3  11   4    39656.46    39409.61    462.95 o 
  -2  11   4     5851.91     6049.94    122.28 o 
  -1  11   4      206.39      231.40     65.17 o 
   0  11   4     6143.32     6069.10    122.77 o 
   1  11   4    49947.62    50405.98    475.71 o 
   2  11   4    10547.93    10192.84    191.75 o 
   3  11   4      128.79      215.91     78.29 o 
   4  11   4     3485.43     3703.80    162.09 o 
   5  11   4      550.06      745.61    119.81 o 
   6  11   4      839.77      746.26    116.20 o 
   7  11   4     2031.08     1896.02    237.88 o 
   8  11   4     1625.01     1549.88    272.27 o 
   9  11   4     3674.68     3476.63    372.51 o 
  10  11   4      312.77      437.31    265.06 o 
  11  11   4        5.00      407.94    349.33 o 
 -12  12   4      421.03      355.57    469.12 o 
 -11  12   4      659.75      711.25    614.71 o 
 -10  12   4     1523.19     1522.50    317.30 o 
  -9  12   4     4289.45     4349.34    393.21 o 
  -8  12   4       23.95      -45.64    230.45 o 
  -7  12   4      141.34      460.50    149.92 o 
  -6  12   4      284.29      281.48    123.56 o 
  -5  12   4    48309.98    48619.93    612.80 o 
  -4  12   4     9886.14    10049.91    205.64 o 
  -3  12   4      447.34      376.57     91.42 o 
  -2  12   4    21969.95    21637.41    271.47 o 
  -1  12   4    39755.03    39036.34    405.54 o 
   0  12   4     2052.87     2196.56     86.11 o 
   1  12   4     3914.78     4087.23    110.55 o 
   2  12   4    16496.65    16194.31    231.11 o 
   3  12   4    16503.05    15943.83    235.06 o 
   4  12   4     9408.51     9368.73    213.85 o 
   5  12   4     1851.22     1804.26    148.66 o 
   6  12   4       37.29     -107.19    107.19 o 
   7  12   4     1648.58     1610.25    227.86 o 
   8  12   4     2676.07     2746.09    306.53 o 
   9  12   4     2003.70     1907.61    293.68 o 
  10  12   4      278.78      392.87    254.43 o 
  11  12   4      132.42     -262.90    320.35 o 
 -12  13   4      636.86     1433.50    417.31 o 
 -11  13   4     1105.25     1270.98    379.23 o 
 -10  13   4       31.13       76.09    277.35 o 
  -9  13   4    21447.20    20971.10   1073.67 o 
  -8  13   4     2284.44     2343.21    547.72 o 
  -7  13   4      160.27      265.23    152.74 o 
  -6  13   4     3730.69     3654.15    191.87 o 
  -5  13   4       23.28       13.66     75.70 o 
  -4  13   4     9908.70    10028.87    192.07 o 
  -3  13   4     6173.04     5971.81    140.45 o 
  -2  13   4      376.89      364.86     73.90 o 
  -1  13   4    15905.52    16073.15    221.38 o 
   0  13   4    11850.11    11661.72    188.47 o 
   1  13   4      558.33      527.82     76.16 o 
   2  13   4     1322.79     1215.90     90.21 o 
   3  13   4    57217.17    56101.75    572.12 o 
   4  13   4      555.18      422.11     88.53 o 
   5  13   4     9931.93    10269.53    281.49 o 
   6  13   4       70.26      329.09    125.94 o 
   7  13   4    10554.17    10172.27    412.82 o 
   8  13   4        1.05       40.96    215.96 o 
   9  13   4     2396.80     1984.80    293.90 o 
  10  13   4       34.27       99.97    575.82 o 
 -12  14   4      472.46      577.16    385.39 o 
 -11  14   4      294.29       42.01    705.30 o 
 -10  14   4      696.05      300.57    295.01 o 
  -9  14   4      993.27     1013.73    306.26 o 
  -8  14   4     3299.27     3452.15    423.25 o 
  -7  14   4     5450.72     5922.06    267.71 o 
  -6  14   4       18.49      -35.37    125.39 o 
  -5  14   4       38.34      -25.49     79.79 o 
  -4  14   4    32324.08    30585.29    371.57 o 
  -3  14   4       66.82      -32.58     77.18 o 
  -2  14   4     1181.12     1053.18     84.46 o 
  -1  14   4     1439.67     1648.88     91.89 o 
   0  14   4     5823.08     5795.55    133.68 o 
   1  14   4     4359.19     4207.85    109.54 o 
   2  14   4     1015.12      963.19     84.82 o 
   3  14   4      279.34      369.15     84.08 o 
   4  14   4    11342.61    11531.79    228.48 o 
   5  14   4    12233.69    12420.81    310.67 o 
   6  14   4      797.96      980.16    148.80 o 
   7  14   4      565.26      556.77    201.33 o 
   8  14   4     4273.94     4047.19    345.07 o 
   9  14   4      436.58      448.25    241.93 o 
  10  14   4      814.06      471.53    363.32 o 
 -12  15   4       26.70      110.00    452.94 o 
 -11  15   4      886.25     1944.58    415.11 o 
 -10  15   4     3758.40     4415.42    437.90 o 
  -9  15   4     3137.39     3514.91    454.17 o 
  -8  15   4     6662.85     6387.11    462.63 o 
  -7  15   4      156.47      231.89    158.79 o 
  -6  15   4     2054.07     1923.44    141.18 o 
  -5  15   4      624.24      514.48     92.38 o 
  -4  15   4     1000.99     1204.10     87.27 o 
  -3  15   4     4494.98     4238.01    128.26 o 
  -2  15   4     2137.16     2184.47    100.60 o 
  -1  15   4     9098.74     9549.90    185.12 o 
   0  15   4     6349.37     5688.98    143.03 o 
   1  15   4      118.91        3.40     66.94 o 
   2  15   4    12262.92    12179.40    206.38 o 
   3  15   4    18307.95    18521.48    278.14 o 
   4  15   4     6372.64     6102.29    167.38 o 
   5  15   4      292.21      174.26    130.87 o 
   6  15   4       48.42      139.46    180.33 o 
   7  15   4     1788.09     1402.93    229.55 o 
   8  15   4     3234.20     2787.88    310.02 o 
   9  15   4     1668.83     1757.33    288.18 o 
  10  15   4      170.90      422.68    889.71 o 
 -12  16   4      137.22        0.00    478.82 o 
 -11  16   4      583.85      472.47    368.45 o 
 -10  16   4       76.80      197.77    286.19 o 
  -9  16   4     5853.11     6145.79    469.14 o 
  -8  16   4      507.43      563.76    288.06 o 
  -7  16   4     7553.53     7568.18    307.58 o 
  -6  16   4     1859.01     1823.19    140.39 o 
  -5  16   4     1478.43     1720.82     89.35 o 
  -4  16   4    14030.19    13471.24    236.39 o 
  -3  16   4    11212.38    10762.23    211.54 o 
  -2  16   4    14170.73    12674.83    204.25 o 
  -1  16   4      110.50      110.88     54.47 o 
   0  16   4    10602.84     9752.09    186.51 o 
   1  16   4     1586.36     1628.27     90.76 o 
   2  16   4    16472.66    15317.78    275.55 o 
   3  16   4     5273.72     5341.86    163.66 o 
   4  16   4     2464.10     2102.92    123.71 o 
   5  16   4     2429.84     2620.76    165.73 o 
   6  16   4     1251.74      926.05    162.33 o 
   7  16   4     2485.54     2455.16    258.75 o 
   8  16   4       78.32     -215.44    215.44 o 
   9  16   4     2980.66     3655.29   1317.58 o 
  10  16   4        0.53       54.48    310.98 o 
 -11  17   4      131.34     -464.71    540.30 o 
 -10  17   4      257.52      459.43    312.67 o 
  -9  17   4     1358.06     1148.98    319.32 o 
  -8  17   4     3111.98     3477.74    376.18 o 
  -7  17   4        5.46     -135.62    177.76 o 
  -6  17   4     3178.18     3415.06    160.16 o 
  -5  17   4     2390.04     2757.21    107.72 o 
  -4  17   4    63946.80    63864.50    698.79 o 
  -3  17   4     2313.13     2307.50     94.53 o 
  -2  17   4    45018.00    45557.95    478.04 o 
  -1  17   4     2127.54     2042.74     95.36 o 
   0  17   4     2279.78     1996.15    100.11 o 
   1  17   4      279.05      208.42     75.61 o 
   2  17   4    18407.44    18426.24    315.77 o 
   3  17   4     3366.93     3458.26    148.93 o 
   4  17   4      392.41      217.14    113.21 o 
   5  17   4      116.41       43.86    120.27 o 
   6  17   4       45.75       12.88    237.77 o 
   7  17   4      388.30      324.15    203.76 o 
   8  17   4      871.85      915.03    263.86 o 
   9  17   4        2.34      100.08    280.88 o 
  10  17   4     2274.25     2464.88    428.27 o 
 -11  18   4      172.32       72.36    320.63 o 
 -10  18   4       98.12      329.18    310.78 o 
  -9  18   4      526.19      640.60    307.13 o 
  -8  18   4     1173.82      692.14    294.63 o 
  -7  18   4     2191.03     2003.84    230.07 o 
  -6  18   4       11.65      177.53    107.63 o 
  -5  18   4      544.09      722.76     93.96 o 
  -4  18   4     2738.43     2623.84    121.10 o 
  -3  18   4     9184.83     9457.34    175.06 o 
  -2  18   4     7551.37     6858.79    161.46 o 
  -1  18   4     8388.05     8274.92    162.20 o 
   0  18   4     8367.13     8951.00    174.86 o 
   1  18   4    28654.22    28440.38    335.18 o 
   2  18   4     3685.59     3781.02    141.77 o 
   3  18   4     2046.66     2014.83    131.20 o 
   4  18   4      893.93      820.89    123.03 o 
   5  18   4      417.32      491.74    132.91 o 
   6  18   4     8173.86     8672.58    432.84 o 
   7  18   4      656.38      785.13    227.99 o 
   8  18   4        0.26     -268.01    268.01 o 
   9  18   4     1058.13      847.88    437.66 o 
  10  18   4        1.06      104.59    266.19 o 
 -11  19   4      440.73      675.39    352.26 o 
 -10  19   4      681.52      107.64    299.58 o 
  -9  19   4     1399.79     1405.43    363.29 o 
  -8  19   4     1604.31     1627.16    394.29 o 
  -7  19   4     3966.32     3976.69    330.24 o 
  -6  19   4     9591.49     9039.75    255.04 o 
  -5  19   4      198.81      288.41     92.00 o 
  -4  19   4    16080.68    16202.67    273.80 o 
  -3  19   4    26305.87    24880.36    305.42 o 
  -2  19   4    12094.92    11864.68    212.20 o 
  -1  19   4     1613.48     1622.05     87.89 o 
   0  19   4        4.40      -67.27     67.27 o 
   1  19   4     7056.71     7222.27    157.31 o 
   2  19   4    13162.04    12651.27    238.31 o 
   3  19   4     3702.35     3997.62    162.26 o 
   4  19   4     1051.50     1151.32    125.61 o 
   5  19   4      239.27      251.38    133.52 o 
   6  19   4     1237.87     1510.17    328.54 o 
   7  19   4       50.84      179.96    208.85 o 
   8  19   4     1909.84     1129.65    434.03 o 
   9  19   4     2994.07     3279.07    438.31 o 
  10  19   4      173.47      305.31    452.68 o 
 -11  20   4     2030.79     2127.05    496.31 o 
 -10  20   4      461.93      238.02    322.28 o 
  -9  20   4     1292.67     1780.63    366.64 o 
  -8  20   4        9.50     -126.58    406.54 o 
  -7  20   4     3025.98     2878.65    197.63 o 
  -6  20   4     3080.62     2959.76    167.19 o 
  -5  20   4     7337.99     7261.11    208.09 o 
  -4  20   4     5924.97     5666.59    162.39 o 
  -3  20   4     9819.80     9903.20    200.08 o 
  -2  20   4     8441.01     8250.63    172.33 o 
  -1  20   4     3676.96     3644.53    111.59 o 
   0  20   4        2.03       56.10     68.26 o 
   1  20   4     1068.48     1021.29     89.85 o 
   2  20   4    16649.98    16475.43    261.85 o 
   3  20   4       58.18      118.83    108.99 o 
   4  20   4     1607.64     1591.50    155.31 o 
   5  20   4     5023.48     5148.50    219.11 o 
   6  20   4     2224.17     2334.07    310.48 o 
   7  20   4      355.03      257.00    213.18 o 
   8  20   4      855.44      458.74    332.32 o 
   9  20   4     4391.58     4693.09    415.26 o 
  10  20   4      250.69       43.93    282.78 o 
 -11  21   4     1021.21      965.49    461.17 o 
 -10  21   4     1789.90     2063.76    390.98 o 
  -9  21   4     9162.30     9450.69    598.10 o 
  -8  21   4       33.80     -193.84    304.96 o 
  -7  21   4       12.67      -54.14    138.22 o 
  -6  21   4     8150.07     8402.86    422.51 o 
  -5  21   4     1268.40     1606.03    122.83 o 
  -4  21   4      845.13      715.07     96.74 o 
  -3  21   4     1630.34     1759.64     98.18 o 
  -2  21   4     2777.72     2957.70    115.00 o 
  -1  21   4     4587.15     4728.67    126.13 o 
   0  21   4        9.14      -61.96     67.41 o 
   1  21   4       13.78        9.68     57.51 o 
   2  21   4      126.90      267.42     87.95 o 
   3  21   4    18782.55    19200.67    346.92 o 
   4  21   4     2072.46     2207.08    134.82 o 
   5  21   4     2502.84     2408.33    177.30 o 
   6  21   4     4094.02     4213.85    328.47 o 
   7  21   4    12751.87    12318.87    591.22 o 
   8  21   4      191.03      341.52    258.46 o 
   9  21   4     1364.56     1176.00    299.87 o 
  10  21   4      771.64      201.92    374.87 o 
 -11  22   4      120.26     -399.66    399.66 o 
 -10  22   4       86.64      494.88    404.89 o 
  -9  22   4     2298.07     2968.10    418.68 o 
  -8  22   4     5793.63     5855.41    485.29 o 
  -7  22   4       44.84      129.72    150.37 o 
  -6  22   4        3.46      114.40    131.61 o 
  -5  22   4     2431.52     2677.98    150.49 o 
  -4  22   4     1385.88     1527.46    106.89 o 
  -3  22   4       45.99       57.33     82.25 o 
  -2  22   4     2327.36     2619.17    121.11 o 
  -1  22   4    15160.08    14245.25    230.89 o 
   0  22   4     2362.75     2208.11     98.32 o 
   1  22   4       22.77       70.33     64.59 o 
   2  22   4     1768.16     1858.53    114.54 o 
   3  22   4      338.21      454.86    115.37 o 
   4  22   4    14490.25    14656.70    345.56 o 
   5  22   4      298.26      223.77    149.21 o 
   6  22   4     3139.26     3230.41    298.16 o 
   7  22   4     1946.48     1863.61    382.74 o 
   8  22   4     3622.59     3645.36    508.76 o 
   9  22   4      146.33      300.02    302.56 o 
  10  22   4      342.29      337.41    303.19 o 
 -11  23   4     1379.66      761.73    478.57 o 
 -10  23   4      422.37      865.84    357.91 o 
  -9  23   4     3463.75     3283.99    429.43 o 
  -8  23   4     1363.21     1564.25    434.28 o 
  -7  23   4     1045.13     1323.61    187.87 o 
  -6  23   4      906.85      837.87    206.76 o 
  -5  23   4     2536.54     2749.37    156.45 o 
  -4  23   4       63.83       95.90     87.14 o 
  -3  23   4     1187.81     1003.76     92.63 o 
  -2  23   4     9760.73     9929.89    232.18 o 
  -1  23   4        3.75      -57.76     79.94 o 
   0  23   4    12334.00    11805.73    195.40 o 
   1  23   4     8425.33     8692.76    161.21 o 
   2  23   4     2096.87     2458.56    125.98 o 
   3  23   4     5667.85     5358.17    184.72 o 
   4  23   4    12560.85    12851.79    262.64 o 
   5  23   4        6.26       81.15    129.57 o 
   6  23   4      576.94      380.55    401.25 o 
   7  23   4     2891.30     2385.27    348.68 o 
   8  23   4     1624.48     1230.83    309.77 o 
   9  23   4      682.88      732.22    648.43 o 
 -11  24   4      343.32     -414.17    414.17 o 
 -10  24   4       33.59     -205.70    378.08 o 
  -9  24   4     2197.86     2328.55    399.24 o 
  -8  24   4      339.44      632.58    319.59 o 
  -7  24   4      373.13      134.48    164.31 o 
  -6  24   4     7237.55     8098.42    350.21 o 
  -5  24   4     9624.71     9446.40    264.06 o 
  -4  24   4     1492.68     1549.82    107.47 o 
  -3  24   4     1468.52     1605.21    109.03 o 
  -2  24   4     2187.74     2224.44    122.38 o 
  -1  24   4      988.97     1236.04    101.28 o 
   0  24   4     5874.74     5657.56    139.34 o 
   1  24   4      249.86      267.63     75.67 o 
   2  24   4     8928.83     8836.81    187.67 o 
   3  24   4      679.60      496.26    125.41 o 
   4  24   4     2564.34     2675.89    161.48 o 
   5  24   4      774.62      553.04    151.40 o 
   6  24   4      605.02      884.73    266.57 o 
   7  24   4     1013.37      496.37    275.44 o 
   8  24   4     1087.87      597.99    288.13 o 
   9  24   4     1443.22     1803.84    385.52 o 
 -10  25   4       87.58      316.73    431.98 o 
  -9  25   4      115.48      379.17    320.78 o 
  -8  25   4     2559.96     2670.31    269.91 o 
  -7  25   4      271.90      351.93    180.14 o 
  -6  25   4     3738.60     4654.52    333.62 o 
  -5  25   4     1448.33     1514.29    139.21 o 
  -4  25   4     8313.97     8513.47    193.55 o 
  -3  25   4     9790.51     9738.46    198.45 o 
  -2  25   4    13542.47    13772.02    271.28 o 
  -1  25   4    14265.63    14635.24    287.40 o 
   0  25   4      892.73      968.01     90.90 o 
   1  25   4     7223.38     7211.64    152.65 o 
   2  25   4     6000.23     5950.35    171.14 o 
   3  25   4     1066.65     1093.99    143.83 o 
   4  25   4      269.74      275.20    145.40 o 
   5  25   4     1925.87     1804.12    215.89 o 
   6  25   4      103.49       51.63    235.65 o 
   7  25   4       17.64        2.27    290.73 o 
   8  25   4      942.28     1613.08    451.10 o 
   9  25   4        0.70       82.56    295.67 o 
 -10  26   4     1303.35     1457.84    481.96 o 
  -9  26   4        7.80     -201.26    314.02 o 
  -8  26   4     4989.73     4716.60    334.48 o 
  -7  26   4      129.21        4.39    188.09 o 
  -6  26   4     5570.61     5209.40    353.89 o 
  -5  26   4     3004.77     3145.73    200.52 o 
  -4  26   4     1248.38     1325.61    105.98 o 
  -3  26   4     2279.02     2488.03    123.65 o 
  -2  26   4     1436.31     1646.38    130.14 o 
  -1  26   4    10591.47    10580.27    265.99 o 
   0  26   4      255.72      208.23     83.50 o 
   1  26   4     3734.71     3828.43    118.34 o 
   2  26   4     8042.14     7675.32    220.78 o 
   3  26   4      839.97      631.96    142.42 o 
   4  26   4     5166.16     5114.91    241.76 o 
   5  26   4      419.86      377.62    159.92 o 
   6  26   4     7605.70     7282.59    457.58 o 
   7  26   4      230.91      118.34    286.67 o 
   8  26   4      211.42      288.48    279.88 o 
   9  26   4      318.39      413.37    318.65 o 
 -10  27   4      992.60      815.30    601.77 o 
  -9  27   4        0.84      117.84    541.10 o 
  -8  27   4      157.11      196.74    167.89 o 
  -7  27   4     4434.37     4492.39    292.56 o 
  -6  27   4     1062.90     1051.35    213.27 o 
  -5  27   4     5272.79     5478.75    248.56 o 
  -4  27   4     5212.80     5396.39    161.81 o 
  -3  27   4     6347.37     6361.43    179.46 o 
  -2  27   4     1889.37     2097.52    141.66 o 
  -1  27   4      155.60      207.95     80.99 o 
   0  27   4      822.96      952.94     96.12 o 
   1  27   4      377.23      555.00     85.09 o 
   2  27   4     3720.95     3640.79    175.90 o 
   3  27   4      254.64      127.08    134.47 o 
   4  27   4     1333.69     1463.52    182.20 o 
   5  27   4      236.25      200.12    164.03 o 
   6  27   4     1750.08     2573.49    371.19 o 
   7  27   4      123.82     -129.83    288.73 o 
   8  27   4     1690.26     2092.90    352.25 o 
   9  27   4      884.18     1067.60    354.01 o 
 -10  28   4      358.27      427.06    575.88 o 
  -9  28   4       76.69       12.94    530.59 o 
  -8  28   4      153.57       74.35    170.30 o 
  -7  28   4     6328.34     6512.52    344.40 o 
  -6  28   4     1175.81     1840.10    238.33 o 
  -5  28   4      750.77      799.24    178.68 o 
  -4  28   4      344.31      432.17    118.37 o 
  -3  28   4       28.09       -9.02    100.23 o 
  -2  28   4      361.53      451.19     87.68 o 
  -1  28   4     2276.68     2220.42    125.55 o 
   0  28   4      977.09     1288.66    102.68 o 
   1  28   4    16487.22    16421.78    263.80 o 
   2  28   4     2871.40     2900.82    174.47 o 
   3  28   4      195.58      196.34    157.41 o 
   4  28   4      848.18      492.90    167.63 o 
   5  28   4     6556.35     6320.34    298.05 o 
   6  28   4     4669.71     4772.22    410.71 o 
   7  28   4      300.98      498.58    308.78 o 
   8  28   4       81.46        0.34    319.41 o 
   9  28   4     2625.03     3151.15    543.79 o 
 -10  29   4     2430.17     1611.18    718.24 o 
  -9  29   4     1997.81     1591.77    653.53 o 
  -8  29   4      578.07      646.54    298.86 o 
  -7  29   4      619.44      996.47    210.98 o 
  -6  29   4     7849.34     7553.44    371.55 o 
  -5  29   4        0.17      -14.01    168.53 o 
  -4  29   4       85.40      -64.51    130.29 o 
  -3  29   4     1639.23     1779.80    131.41 o 
  -2  29   4     3564.91     3295.71    167.04 o 
  -1  29   4     2250.62     2572.76    151.35 o 
   0  29   4       38.96      -94.11     94.11 o 
   1  29   4      118.17      129.68     98.29 o 
   2  29   4     1089.47     1050.91    143.36 o 
   3  29   4     7319.51     6920.25    308.16 o 
   4  29   4      364.76      669.56    172.22 o 
   5  29   4       80.13      190.53    179.14 o 
   6  29   4     2376.10     3015.53    362.33 o 
   7  29   4     1861.86     1617.04    411.93 o 
   8  29   4      481.18      592.20    446.07 o 
 -10  30   4       28.35     -220.00    614.71 o 
  -9  30   4      492.41      362.35    575.88 o 
  -8  30   4     3072.44     3106.56    426.82 o 
  -7  30   4      825.81      677.43    233.67 o 
  -6  30   4       26.61      105.85    213.71 o 
  -5  30   4    14935.30    13638.26    476.51 o 
  -4  30   4     1832.26     2004.76    181.03 o 
  -3  30   4       44.97      -79.89    139.54 o 
  -2  30   4      944.52      770.93    156.19 o 
  -1  30   4    24613.57    24287.62    377.37 o 
   0  30   4      955.37     1158.81    114.84 o 
   1  30   4     3304.01     3354.08    142.88 o 
   2  30   4     1214.55     1229.13    150.56 o 
   3  30   4     1770.16     2108.33    218.80 o 
   4  30   4       19.23      100.74    198.65 o 
   5  30   4     4587.28     4185.39    348.21 o 
   6  30   4      876.44     1113.90    304.26 o 
   7  30   4      868.38     1050.41    359.39 o 
   8  30   4       15.81      696.68    339.69 o 
  -9  31   4     1295.05      446.47    614.71 o 
  -8  31   4       15.27      276.35    209.89 o 
  -7  31   4       33.23     -199.42    199.42 o 
  -6  31   4      354.86      453.10    273.65 o 
  -5  31   4        1.99      504.96    192.35 o 
  -4  31   4     3644.29     3945.52    240.23 o 
  -3  31   4     1455.00     1425.27    181.78 o 
  -2  31   4      166.74      251.34    132.42 o 
  -1  31   4     5278.39     5135.84    206.75 o 
   0  31   4    10615.56    11172.82    229.24 o 
   1  31   4     2247.99     2242.63    130.41 o 
   2  31   4      124.68     -116.20    154.97 o 
   3  31   4      822.30      916.76    216.36 o 
   4  31   4     5247.56     5121.75    312.96 o 
   5  31   4      783.35      917.86    204.76 o 
   6  31   4      811.21      744.83    303.73 o 
   7  31   4      334.87      547.56    342.31 o 
   8  31   4        5.30     -296.17    296.17 o 
  -9  32   4      412.23     1015.88    660.00 o 
  -8  32   4      311.04      574.23    241.67 o 
  -7  32   4      287.88      345.25    227.49 o 
  -6  32   4     6655.65     6712.42    424.17 o 
  -5  32   4     5620.50     5835.02    478.97 o 
  -4  32   4     4177.98     4536.48    254.56 o 
  -3  32   4       60.15     -106.31    178.28 o 
  -2  32   4     4014.62     4134.46    238.85 o 
  -1  32   4     2610.31     2994.41    179.05 o 
   0  32   4     5968.06     5913.37    183.05 o 
   1  32   4     1577.86     1723.63    137.79 o 
   2  32   4     1317.20     1165.26    184.55 o 
   3  32   4     1476.61     1545.78    214.91 o 
   4  32   4     1376.53     1586.16    234.74 o 
   5  32   4     1151.79      791.74    274.42 o 
   6  32   4     2304.51     2623.43    362.36 o 
   7  32   4     1352.96      837.81    516.29 o 
   8  32   4     1382.77     1068.15    381.94 o 
  -9  33   4       42.98      512.83    339.71 o 
  -8  33   4        2.93      -85.79    223.07 o 
  -7  33   4      374.19      236.65    236.01 o 
  -6  33   4     1520.68     1889.33    296.16 o 
  -5  33   4     2305.46     2007.66    243.00 o 
  -4  33   4      143.95      101.31    171.36 o 
  -3  33   4     1078.29      993.54    197.87 o 
  -2  33   4     1525.51     1777.51    199.30 o 
  -1  33   4     6899.84     6710.92    260.36 o 
   0  33   4       65.33       69.30    112.29 o 
   1  33   4    12562.44    12839.58    356.23 o 
   2  33   4       19.65     -150.16    176.49 o 
   3  33   4     3753.58     3780.81    264.03 o 
   4  33   4      721.33      651.69    223.57 o 
   5  33   4     2580.10     2614.58    339.75 o 
   6  33   4     1521.27     2365.49    445.49 o 
   7  33   4       26.90      233.32    454.58 o 
   8  33   4      257.67     -495.00    495.00 o 
  -9  34   4     1465.48     1752.93    258.27 o 
  -8  34   4     2207.30     1955.24    361.72 o 
  -7  34   4      478.80      176.90    240.83 o 
  -6  34   4     3716.87     3737.10    360.13 o 
  -5  34   4     2167.64     2287.45    286.31 o 
  -4  34   4     1237.57     1203.83    216.32 o 
  -3  34   4       80.67      -65.39    189.95 o 
  -2  34   4     1465.96     1321.31    205.37 o 
  -1  34   4     7925.70     8261.45    298.62 o 
   0  34   4     2264.15     2403.80    144.97 o 
   1  34   4        5.27      193.20    147.84 o 
   2  34   4     6106.80     5785.26    300.27 o 
   3  34   4      232.75      244.88    193.17 o 
   4  34   4     3269.55     3700.64    293.65 o 
   5  34   4     1279.96     1193.30    264.42 o 
   6  34   4     7579.72     7858.00    535.14 o 
   7  34   4        3.42      -51.45    330.51 o 
  -8  35   4      587.47      583.45    350.52 o 
  -7  35   4     2424.92     2501.45    356.96 o 
  -6  35   4      739.36      807.20    267.95 o 
  -5  35   4     3207.08     2420.74    262.32 o 
  -4  35   4        9.94      474.27    200.85 o 
  -3  35   4     1057.17     1235.76    259.94 o 
  -2  35   4     1612.78     1547.38    211.15 o 
  -1  35   4     1580.71     1875.70    214.87 o 
   0  35   4     2067.84     1688.38    146.83 o 
   1  35   4       90.17       90.95    162.74 o 
   2  35   4     1549.49     1805.87    228.19 o 
   3  35   4     1718.63     1462.89    279.73 o 
   4  35   4        5.86      270.18    290.09 o 
   5  35   4     1807.84     2189.69    291.23 o 
   6  35   4      182.61     1164.46    387.21 o 
   7  35   4     2157.18     2098.45    702.06 o 
  -8  36   4      923.11     1022.54    477.41 o 
  -7  36   4      284.10      181.63    277.74 o 
  -6  36   4     2960.91     3320.55    365.68 o 
  -5  36   4      222.35      357.10    212.84 o 
  -4  36   4      142.42      173.63    232.46 o 
  -3  36   4       20.35      276.64    202.33 o 
  -2  36   4      236.57      449.89    203.22 o 
  -1  36   4     1407.00     1252.54    220.52 o 
   0  36   4     3458.39     3585.23    187.21 o 
   1  36   4    13224.37    13688.31    397.65 o 
   2  36   4     1844.77     1939.87    233.71 o 
   3  36   4      987.36     1034.30    232.44 o 
   4  36   4     1772.29     1317.69    245.34 o 
   5  36   4     2497.96     2346.25    305.19 o 
   6  36   4      705.77     1201.61    390.97 o 
   7  36   4      217.37      244.38    422.85 o 
  -8  37   4       68.57      458.40    320.52 o 
  -7  37   4      228.66      398.20    319.45 o 
  -6  37   4     4339.25     4282.36    392.99 o 
  -5  37   4     1423.57     1365.51    249.62 o 
  -4  37   4      196.33      168.34    205.40 o 
  -3  37   4     4924.60     5446.38    327.74 o 
  -2  37   4     3219.69     2755.36    259.27 o 
  -1  37   4      182.80      550.57    220.49 o 
   0  37   4       10.78     -144.35    144.35 o 
   1  37   4     3948.22     3961.92    274.24 o 
   2  37   4       46.61       65.68    207.20 o 
   3  37   4       77.85     -125.64    209.06 o 
   4  37   4      159.01      184.25    225.96 o 
   5  37   4      675.97      596.54    309.14 o 
   6  37   4     1752.78     1461.33    410.11 o 
  -8  38   4       66.24      -93.05    293.81 o 
  -7  38   4      535.79      391.73    295.63 o 
  -6  38   4      357.73      415.03    302.08 o 
  -5  38   4     4757.42     5383.92    349.56 o 
  -4  38   4      148.57       46.08    208.16 o 
  -3  38   4        4.30     -217.56    217.56 o 
  -2  38   4     6692.64     6999.30    413.93 o 
  -1  38   4     8303.42     8112.84    398.45 o 
   0  38   4      151.15      -26.20    177.09 o 
   1  38   4     5286.55     4979.09    401.74 o 
   2  38   4     2185.81     2398.46    261.68 o 
   3  38   4      109.13     -208.13    208.13 o 
   4  38   4      167.27        0.39    246.39 o 
   5  38   4      102.29      439.39    475.99 o 
   6  38   4     2278.30     2328.48    488.26 o 
  -7  39   4        2.74      343.62    308.12 o 
  -6  39   4        1.15       82.95    294.08 o 
  -5  39   4      606.15      742.26    240.31 o 
  -4  39   4     1897.04     1684.75    279.62 o 
  -3  39   4     2257.20     1983.72    283.00 o 
  -2  39   4     1318.00     1395.70    263.91 o 
  -1  39   4     1515.69     1333.14    251.54 o 
   0  39   4     5755.66     6045.40    371.35 o 
   1  39   4       91.37       61.80    231.04 o 
   2  39   4      587.91      332.41    292.53 o 
   3  39   4     2046.28     1926.14    313.36 o 
   4  39   4      953.60      570.89    332.74 o 
   5  39   4      156.39      434.57    363.74 o 
   6  39   4      651.35      623.02    484.56 o 
  -7  40   4     1978.66     1603.34    382.26 o 
  -6  40   4      636.62      774.51    339.75 o 
  -5  40   4     1621.72     1591.07    292.16 o 
  -4  40   4     4003.83     3930.99    331.86 o 
  -3  40   4      975.29      852.88    261.43 o 
  -2  40   4      213.56      368.85    267.60 o 
  -1  40   4     3815.82     4448.87    328.35 o 
   0  40   4      876.74      682.74    254.01 o 
   1  40   4      516.60      511.22    289.59 o 
   2  40   4      261.16      585.55    312.28 o 
   3  40   4     1322.21     1937.59    364.67 o 
   4  40   4       96.40       24.87    271.08 o 
   5  40   4      384.32      318.25    373.60 o 
  -6  41   4      276.98      462.46    323.29 o 
  -5  41   4      158.31      322.88    401.11 o 
  -4  41   4     1911.67     1418.85    289.70 o 
  -3  41   4        6.32      -83.10    325.95 o 
  -2  41   4      133.94      268.92    262.65 o 
  -1  41   4      604.89      678.95    344.63 o 
   0  41   4      373.60      663.02    237.13 o 
   1  41   4     3289.75     2724.01    369.06 o 
   2  41   4     3020.89     3037.23    898.90 o 
   3  41   4     1730.66     1485.74    352.41 o 
   4  41   4      362.89      333.40    322.11 o 
   5  41   4     1777.08     2183.81    692.35 o 
  -6  42   4     1709.82     1580.08    480.00 o 
  -5  42   4      403.32      452.74    428.31 o 
  -4  42   4      317.97       30.42    252.11 o 
  -3  42   4      976.66      612.88    292.95 o 
  -2  42   4        9.09     -186.69    253.28 o 
  -1  42   4      428.70      422.03    300.28 o 
   0  42   4     1691.11     1974.57    270.11 o 
   1  42   4      102.53     -284.15    284.15 o 
   2  42   4      789.61      909.04    371.35 o 
   3  42   4      340.38      559.91    333.88 o 
   4  42   4      369.69      618.65    416.18 o 
   5  42   4     4325.48     3500.60    918.83 o 
  -5  43   4      565.64     1172.43    489.50 o 
  -4  43   4      982.21     1005.77    485.66 o 
  -3  43   4       52.69     -300.73    301.94 o 
  -2  43   4      670.87      672.91    289.38 o 
  -1  43   4      192.47      282.31    281.12 o 
   0  43   4       49.35      -82.22    435.74 o 
   1  43   4       20.83     -185.54    293.78 o 
   2  43   4     2336.14     1986.32    357.26 o 
   3  43   4     1872.38     1873.10    383.03 o 
   4  43   4     1133.10     1214.40    808.83 o 
  -5  44   4       39.12     -140.15    413.90 o 
  -4  44   4        0.35       10.97    330.62 o 
  -3  44   4      866.31      938.58    364.12 o 
  -2  44   4      753.76      535.44    298.93 o 
  -1  44   4      257.64      144.87    290.37 o 
   0  44   4     1210.41     1527.06    763.53 o 
   1  44   4     2143.50     2717.65    795.88 o 
   2  44   4      297.64     1520.59    763.53 o 
   3  44   4     1629.22     1453.97    886.47 o 
  -4  45   4     1349.44      876.46    484.17 o 
  -3  45   4     1875.92     2272.83    495.45 o 
  -2  45   4     1342.80     1101.65    403.22 o 
  -1  45   4        7.23     -410.88    410.88 o 
   0  45   4      579.79     1268.24    770.00 o 
   1  45   4     2111.47      750.59    698.83 o 
   2  45   4      460.99      672.94    711.77 o 
   3  45   4     1225.51     2504.12    828.24 o 
  -3  46   4       64.70     1417.06    795.88 o 
  -2  46   4     4903.47     3685.10    496.19 o 
  -1  46   4      414.00     -370.22    682.65 o 
   1  46   4      724.56      304.12    685.88 o 
   2  46   4     2688.33     2678.83    841.18 o 
  -2  47   4       55.71      562.31    488.54 o 
  -1  47   4      598.38      135.88    750.59 o 
 -11   0   5       45.03     -174.71    465.88 o 
  -9   0   5    21801.84    21288.15    564.51 o 
  -7   0   5    16028.66    15959.85    512.45 o 
  -5   0   5     7725.88     7884.74    327.09 o 
  -3   0   5    33992.36    37886.00    758.20 o 
  -1   0   5       12.67       31.68     67.32 o 
   1   0   5        5.02       32.86     79.25 o 
   3   0   5    22278.70    20792.08    399.97 o 
   5   0   5     1058.19      718.52    140.94 o 
   7   0   5    12614.30    12763.96    590.46 o 
   9   0   5     1558.26     1615.11    375.20 o 
  11   0   5      123.71      -71.18    821.77 o 
 -11   1   5      438.93      -65.44    391.47 o 
 -10   1   5     2715.13     2868.37    404.61 o 
  -9   1   5     1880.28     2214.02    182.10 o 
  -8   1   5       97.36       91.33    106.47 o 
  -7   1   5     1408.48     1649.55    128.04 o 
  -6   1   5      246.91      381.07    145.05 o 
  -5   1   5      371.01      155.01     81.89 o 
  -4   1   5      861.35     1096.61    110.29 o 
  -3   1   5     7902.68     8671.63    207.68 o 
  -2   1   5    28324.21    27997.70    326.88 o 
  -1   1   5    13049.42    12224.33    159.27 o 
   0   1   5    15523.06    15473.50    198.36 o 
   1   1   5      558.95      244.15     64.96 o 
   2   1   5    37091.71    35682.09    371.29 o 
   3   1   5     1882.89     1505.85     95.87 o 
   4   1   5    17339.64    17897.67    308.92 o 
   5   1   5      681.87      739.82    100.22 o 
   6   1   5    12878.88    13328.93    268.11 o 
   7   1   5     1450.98     1278.47    182.86 o 
   8   1   5     9924.23     9423.21    445.49 o 
   9   1   5      369.39      517.82    241.13 o 
  10   1   5      910.67      344.74    248.28 o 
  11   1   5       83.46       90.11   1064.41 o 
 -11   2   5        5.43       11.92    319.40 o 
 -10   2   5     4624.78     4997.36    341.65 o 
  -9   2   5     1880.30     1746.08    288.02 o 
  -8   2   5     3950.21     3361.01    359.12 o 
  -7   2   5    13164.45    13354.33    376.53 o 
  -6   2   5     4692.18     4499.18    211.33 o 
  -5   2   5       38.06       -5.43     82.06 o 
  -4   2   5     7682.59     8170.83    219.82 o 
  -3   2   5    61718.57    61426.39    817.17 o 
  -2   2   5       64.70      388.12     58.16 o 
  -1   2   5      289.08      290.40     52.06 o 
   0   2   5     1155.21      966.41     66.30 o 
   1   2   5     8243.60     7996.04    180.51 o 
   2   2   5     1377.03     1481.87     90.87 o 
   3   2   5     3787.02     4006.42    146.86 o 
   4   2   5    28651.33    28404.39    360.74 o 
   5   2   5     1458.43     1420.35    109.70 o 
   6   2   5      253.19      239.72    103.39 o 
   7   2   5      366.12      274.38    165.75 o 
   8   2   5     5560.42     5706.81    367.26 o 
   9   2   5     1555.78     1813.04    289.84 o 
  10   2   5       87.35      287.47    246.54 o 
  11   2   5     1074.45        3.31    737.65 o 
 -11   3   5        3.15     -106.27    216.13 o 
 -10   3   5      340.06       62.52    215.17 o 
  -9   3   5     6913.49     6223.01    429.60 o 
  -8   3   5     8238.16     9001.67    540.30 o 
  -7   3   5    18613.57    18314.44    466.02 o 
  -6   3   5      837.37      703.77    153.68 o 
  -5   3   5     9496.17     9703.31    225.19 o 
  -4   3   5    49137.54    47931.07    693.42 o 
  -3   3   5    55811.89    54597.91    684.19 o 
  -2   3   5      506.78      549.50     66.55 o 
  -1   3   5     1577.59     1938.01     67.58 o 
   0   3   5    15112.61    13680.45    184.90 o 
   1   3   5     8033.94     8274.44    161.46 o 
   2   3   5     1815.02     2256.80     95.33 o 
   3   3   5     4052.09     4190.18    118.35 o 
   4   3   5     1990.96     2239.74    109.02 o 
   5   3   5     5520.23     5238.94    162.09 o 
   6   3   5     3848.51     4091.84    172.25 o 
   7   3   5       50.98      186.64    157.11 o 
   8   3   5     3727.71     4024.54    326.01 o 
   9   3   5     3733.40     3311.32    329.70 o 
  10   3   5     1206.24      614.59    388.25 o 
  11   3   5       25.86        4.95    461.46 o 
 -11   4   5      373.72      214.33    235.96 o 
 -10   4   5       48.82     -120.19    217.90 o 
  -9   4   5      368.77      160.39    249.85 o 
  -8   4   5     3462.37     4082.53    268.45 o 
  -7   4   5     2311.49     2500.46    365.59 o 
  -6   4   5     9050.17     9011.94    323.71 o 
  -5   4   5     1280.15     1632.44    150.30 o 
  -4   4   5    15668.91    15654.04    274.86 o 
  -3   4   5        0.31        7.05     73.86 o 
  -2   4   5    18851.67    18360.14    242.51 o 
  -1   4   5      487.45      226.85     51.73 o 
   0   4   5     7135.12     7022.48    138.89 o 
   1   4   5     2822.06     3019.06    104.51 o 
   2   4   5    17631.18    17505.50    232.34 o 
   3   4   5        0.51        9.87     69.30 o 
   4   4   5     4113.48     4311.33    140.09 o 
   5   4   5      571.57      655.71     99.41 o 
   6   4   5      251.91       -4.20     97.87 o 
   7   4   5      593.05      655.28    170.96 o 
   8   4   5     1239.87     1408.61    251.94 o 
   9   4   5       64.29      439.57    236.05 o 
  10   4   5     1637.21     1602.13    337.11 o 
  11   4   5      398.38       57.56    466.04 o 
 -12   5   5      425.98      213.53    614.71 o 
 -11   5   5        0.91     -240.34    423.82 o 
 -10   5   5     1416.23     1270.77    263.92 o 
  -9   5   5    11660.46    11446.18    922.06 o 
  -8   5   5     4071.03     4538.27    287.49 o 
  -7   5   5    11305.72    10037.86    438.10 o 
  -6   5   5     5752.28     5572.12    223.18 o 
  -5   5   5    24543.58    24298.14    412.45 o 
  -4   5   5      150.03       47.14     85.77 o 
  -3   5   5    42647.63    44930.80    550.59 o 
  -2   5   5    11106.65    11489.69    171.93 o 
  -1   5   5      392.09      310.18     52.03 o 
   0   5   5      715.23      617.05     69.01 o 
   1   5   5    10347.15    10302.71    185.99 o 
   2   5   5    22061.99    21304.81    254.28 o 
   3   5   5     5764.27     6028.07    130.79 o 
   4   5   5    18785.55    18401.10    286.05 o 
   5   5   5    11900.88    12202.36    253.88 o 
   6   5   5      819.16      915.89    123.89 o 
   7   5   5        4.52       46.70    164.77 o 
   8   5   5     1732.35     2261.13    280.50 o 
   9   5   5     3439.96     3264.93    325.30 o 
  10   5   5     1496.02     1109.14    442.32 o 
  11   5   5       49.24      435.51    335.79 o 
 -12   6   5     2967.24     2051.18    724.71 o 
 -11   6   5     1329.96      957.12    339.71 o 
 -10   6   5     2465.25     2496.57    301.16 o 
  -9   6   5       47.23       93.96    256.44 o 
  -8   6   5     4969.48     5413.22    337.95 o 
  -7   6   5     2097.56     2096.48    375.29 o 
  -6   6   5     2302.24     2654.01    206.71 o 
  -5   6   5     8911.18     9516.05    254.70 o 
  -4   6   5      498.83      476.35     91.29 o 
  -3   6   5    53642.88    53397.37    615.58 o 
  -2   6   5      684.77      822.85     63.25 o 
  -1   6   5      185.05      102.94     48.39 o 
   0   6   5    19362.12    19436.96    247.53 o 
   1   6   5    16341.55    14482.66    226.84 o 
   2   6   5     4510.58     4582.13    115.38 o 
   3   6   5      613.90      830.05     88.35 o 
   4   6   5    38362.45    37686.27    466.13 o 
   5   6   5    11405.03    11277.67    237.44 o 
   6   6   5      700.28      501.00    120.34 o 
   7   6   5     2689.19     2324.74    239.98 o 
   8   6   5     4389.14     4446.69    333.34 o 
   9   6   5      791.42      464.35    240.13 o 
  10   6   5      670.00     1543.52    357.47 o 
 -12   7   5      538.98     -129.41    550.00 o 
 -11   7   5     3470.25     4191.06    588.82 o 
 -10   7   5      796.03      740.41    278.22 o 
  -9   7   5     1056.54     1385.09    747.35 o 
  -8   7   5       92.43       83.19    123.75 o 
  -7   7   5     1453.46      516.91    439.06 o 
  -6   7   5     2106.43     2249.31    257.99 o 
  -5   7   5        3.00       64.22     93.56 o 
  -4   7   5      859.66      770.11     84.16 o 
  -3   7   5     1061.58     1239.64     94.78 o 
  -2   7   5    17148.60    16895.61    218.67 o 
  -1   7   5    15502.54    14345.32    193.09 o 
   0   7   5    14462.56    13364.96    204.22 o 
   1   7   5    14602.05    14245.69    215.39 o 
   2   7   5    45337.27    46249.55    447.62 o 
   3   7   5    41181.41    40101.92    420.41 o 
   4   7   5    14465.03    15318.89    251.63 o 
   5   7   5     4449.54     4522.06    186.04 o 
   6   7   5      422.48      626.01    122.87 o 
   7   7   5     2175.46     2444.03    275.75 o 
   8   7   5     4801.94     5256.29    352.24 o 
   9   7   5      241.13      -10.42    225.34 o 
  10   7   5     1101.69      881.28    391.60 o 
 -12   8   5     1081.28      388.24    588.82 o 
 -11   8   5      601.30      357.73    355.88 o 
 -10   8   5     2108.00     2012.33    360.29 o 
  -9   8   5     6832.03     7812.08    530.00 o 
  -8   8   5     4094.79     3418.12    430.30 o 
  -7   8   5      420.06      244.05    271.91 o 
  -6   8   5    11001.06    11288.75    338.88 o 
  -5   8   5     9308.67     9474.35    267.94 o 
  -4   8   5    31191.38    31010.24    391.97 o 
  -3   8   5       11.58       35.19     83.01 o 
  -2   8   5    15061.82    15705.27    213.39 o 
  -1   8   5      581.46      843.93     70.04 o 
   0   8   5    33729.99    33700.20    375.94 o 
   1   8   5     7998.32     7561.76    154.40 o 
   2   8   5        1.42      146.01     71.15 o 
   3   8   5    10776.89    10767.37    188.60 o 
   4   8   5     1990.43     1874.16    103.13 o 
   5   8   5      459.95      497.26    112.23 o 
   6   8   5     3968.53     4342.29    189.95 o 
   7   8   5     7654.95     7207.73    459.29 o 
   8   8   5       18.73      392.09    217.42 o 
   9   8   5     1244.19     1589.98    311.48 o 
  10   8   5      811.95      750.95    437.38 o 
 -12   9   5      110.97       99.58    337.49 o 
 -11   9   5      422.93      400.19    306.24 o 
 -10   9   5     1824.13     1583.40    349.51 o 
  -9   9   5       58.10      201.24    267.28 o 
  -8   9   5      876.25     1292.77    312.47 o 
  -7   9   5     2085.80     2099.06    243.26 o 
  -6   9   5      837.37     1185.85    222.28 o 
  -5   9   5    21335.33    21116.59    397.55 o 
  -4   9   5      288.14      461.71     77.18 o 
  -3   9   5      185.78      331.86     90.22 o 
  -2   9   5    13908.40    13180.96    200.74 o 
  -1   9   5    92533.29    92803.92    892.84 o 
   0   9   5       82.49      123.89     73.69 o 
   1   9   5     2482.87     2647.34    110.53 o 
   2   9   5    37694.15    37877.11    386.36 o 
   3   9   5    12691.52    12009.92    200.60 o 
   4   9   5     3863.84     4062.96    150.36 o 
   5   9   5     5235.52     5474.15    192.23 o 
   6   9   5     9141.35     8832.96    312.68 o 
   7   9   5     1983.81     2091.72    235.62 o 
   8   9   5     3173.80     3099.81    410.49 o 
   9   9   5       41.25     -164.88    230.05 o 
  10   9   5      387.58      401.60    286.07 o 
 -12  10   5        3.21      -53.60    372.06 o 
 -11  10   5      105.46      537.32    327.50 o 
 -10  10   5     6705.50     6374.51    528.41 o 
  -9  10   5      304.96      634.45    491.77 o 
  -8  10   5      678.23      609.05    291.11 o 
  -7  10   5    10103.43    10422.03    722.42 o 
  -6  10   5    50528.82    48866.25    897.07 o 
  -5  10   5     2478.38     2564.54    123.50 o 
  -4  10   5    12551.76    12336.75    216.60 o 
  -3  10   5    32360.97    32057.02    436.27 o 
  -2  10   5    10816.29    11337.92    225.71 o 
  -1  10   5    21409.59    21197.70    271.01 o 
   0  10   5    14897.23    16859.39    246.01 o 
   1  10   5     9309.12     9590.79    184.36 o 
   2  10   5     2838.74     2922.03    106.55 o 
   3  10   5       27.29       -1.33     79.53 o 
   4  10   5     6395.08     6115.94    184.04 o 
   5  10   5     1137.61     1077.95    150.35 o 
   6  10   5     2588.66     2738.21    180.34 o 
   7  10   5      513.14      189.96    275.62 o 
   8  10   5     4431.43     4252.60    328.68 o 
   9  10   5      600.10      679.08    264.04 o 
  10  10   5     2072.16     2490.66    384.20 o 
 -12  11   5      210.46       23.64    337.50 o 
 -11  11   5      817.33     1019.34    356.02 o 
 -10  11   5      460.56      372.75    295.38 o 
  -9  11   5      696.61      920.00    323.11 o 
  -8  11   5     7820.23     8579.92    581.45 o 
  -7  11   5     8929.41     9585.29    453.25 o 
  -6  11   5     3837.81     4062.09    175.56 o 
  -5  11   5      585.41      509.30     91.76 o 
  -4  11   5    57162.24    54083.71    632.70 o 
  -3  11   5     4850.34     5370.70    163.69 o 
  -2  11   5    15767.39    15482.12    216.46 o 
  -1  11   5     2452.32     2603.39     94.70 o 
   0  11   5    43284.80    42151.81    424.77 o 
   1  11   5     2737.68     2879.12    104.00 o 
   2  11   5       75.60       24.13     52.97 o 
   3  11   5     2224.56     2195.23    114.40 o 
   4  11   5     5818.79     5887.13    169.12 o 
   5  11   5    15954.29    15956.49    416.98 o 
   6  11   5      151.95      298.86    149.04 o 
   7  11   5      711.56      771.23    230.65 o 
   8  11   5     1291.41     1165.73    265.17 o 
   9  11   5     2295.61     2706.45    333.69 o 
  10  11   5      183.98      646.93    308.89 o 
 -12  12   5        2.04      405.10    361.85 o 
 -11  12   5     1894.57     2334.79    446.47 o 
 -10  12   5       69.07      223.50    394.71 o 
  -9  12   5      863.47     1044.11    332.63 o 
  -8  12   5       26.26       34.93    355.88 o 
  -7  12   5     6080.62     6458.48    305.58 o 
  -6  12   5     2345.92     2066.44    142.69 o 
  -5  12   5    11545.25    11812.61    253.95 o 
  -4  12   5    28995.01    29300.23    386.83 o 
  -3  12   5     1197.28     1455.61    111.89 o 
  -2  12   5    26469.35    26607.75    316.92 o 
  -1  12   5    40026.81    40979.98    414.36 o 
   0  12   5    35199.66    33353.84    348.38 o 
   1  12   5     2811.77     3416.14    110.75 o 
   2  12   5    11313.09    11388.53    187.14 o 
   3  12   5     1127.96     1169.74     95.35 o 
   4  12   5     2247.92     2331.38    130.01 o 
   5  12   5    12061.69    11832.15    338.11 o 
   6  12   5     1165.92      777.02    172.43 o 
   7  12   5     3546.27     3366.26    263.20 o 
   8  12   5       46.26      125.21    236.96 o 
   9  12   5      793.45     1015.40    275.85 o 
  10  12   5      130.32      680.02    343.54 o 
 -12  13   5     2552.95     2977.39    520.88 o 
 -11  13   5       32.01       77.12    332.37 o 
 -10  13   5     2439.15     2849.58    427.15 o 
  -9  13   5     2528.00     2961.43    416.66 o 
  -8  13   5      834.18     1227.05    337.10 o 
  -7  13   5     4675.45     4900.68    287.43 o 
  -6  13   5    12811.56    12529.09    304.59 o 
  -5  13   5       38.55      126.88     87.44 o 
  -4  13   5     5362.61     5154.23    140.92 o 
  -3  13   5      486.80      447.00     83.69 o 
  -2  13   5        4.50       34.56     83.42 o 
  -1  13   5      484.63      622.93     79.50 o 
   0  13   5     6396.97     7256.12    144.99 o 
   1  13   5        1.33      114.65     61.25 o 
   2  13   5    22558.83    21463.85    276.01 o 
   3  13   5     2480.23     2472.72     99.62 o 
   4  13   5     1943.13     1795.96    114.29 o 
   5  13   5     4507.66     4803.27    228.87 o 
   6  13   5     6314.90     6285.99    287.62 o 
   7  13   5       19.41     -174.94    178.35 o 
   8  13   5      243.42       95.31    235.45 o 
   9  13   5      541.39      613.57    272.50 o 
  10  13   5     1949.83     2806.24    451.58 o 
 -12  14   5     1441.65     1061.18    524.12 o 
 -11  14   5     3661.87     5055.17    537.78 o 
 -10  14   5       30.52     -289.18    289.18 o 
  -9  14   5      705.63      579.75    332.63 o 
  -8  14   5      839.55     1065.57    702.06 o 
  -7  14   5     1228.77     1137.81    214.34 o 
  -6  14   5       43.11       62.90     82.72 o 
  -5  14   5     4961.75     4274.42    142.18 o 
  -4  14   5      269.50      171.31     75.35 o 
  -3  14   5    10796.62    10694.81    214.66 o 
  -2  14   5      685.51      804.47     92.56 o 
  -1  14   5     3717.75     3804.68    145.70 o 
   0  14   5    18119.17    17747.06    400.92 o 
   1  14   5    60891.70    61995.11    595.56 o 
   2  14   5      407.72      293.03     60.53 o 
   3  14   5     8534.15     8392.03    241.51 o 
   4  14   5     1425.63     1534.53    116.46 o 
   5  14   5    12433.91    12999.61    340.56 o 
   6  14   5     1447.46     1912.97    217.31 o 
   7  14   5      924.16      666.57    218.96 o 
   8  14   5     1102.17      915.93    269.14 o 
   9  14   5      719.79      227.91    253.96 o 
  10  14   5      180.99      264.23    340.95 o 
 -12  15   5      170.17      401.18    491.77 o 
 -11  15   5     7377.71     6615.70    799.12 o 
 -10  15   5       69.80       42.82    327.05 o 
  -9  15   5      131.84      -12.47    306.21 o 
  -8  15   5       13.97      -24.10    385.00 o 
  -7  15   5     3498.02     3692.48    254.37 o 
  -6  15   5     3622.88     4168.88    154.71 o 
  -5  15   5     3610.25     3681.97    123.99 o 
  -4  15   5     3143.80     3201.92    130.61 o 
  -3  15   5    12756.87    12722.92    200.05 o 
  -2  15   5     2017.87     1960.76    119.98 o 
  -1  15   5     1987.11     2042.78     98.27 o 
   0  15   5    10651.68    10595.26    196.16 o 
   1  15   5    18584.24    17845.34    231.91 o 
   2  15   5       47.19       41.93     70.59 o 
   3  15   5    10973.30    11214.56    221.08 o 
   4  15   5     3709.03     3956.08    197.10 o 
   5  15   5    12183.86    12630.43    354.91 o 
   6  15   5       83.28      -57.10    195.79 o 
   7  15   5     1930.68     1943.57    280.82 o 
   8  15   5       16.49        0.51    239.75 o 
   9  15   5     2725.38     2262.43    366.84 o 
  10  15   5      668.87      795.52    358.00 o 
 -12  16   5     1626.48     2200.00    608.24 o 
 -11  16   5     1767.93     1825.58    442.74 o 
 -10  16   5     1861.75     1886.39    412.58 o 
  -9  16   5     1157.40     1189.36    376.23 o 
  -8  16   5     1135.50     1100.48    352.65 o 
  -7  16   5     7455.86     7071.26    305.26 o 
  -6  16   5    17936.64    17913.37    329.12 o 
  -5  16   5     1232.08     1147.97    105.00 o 
  -4  16   5     7579.94     7908.08    200.20 o 
  -3  16   5      324.69      490.21     83.02 o 
  -2  16   5     1964.52     1933.68    100.67 o 
  -1  16   5      450.75      244.24     53.77 o 
   0  16   5    34504.38    34165.34    386.43 o 
   1  16   5      933.20      838.09     77.72 o 
   2  16   5     3917.87     4039.81    142.53 o 
   3  16   5     5292.22     4969.33    170.27 o 
   4  16   5      473.52      288.09    103.90 o 
   5  16   5      303.11      364.56    145.00 o 
   6  16   5     1841.91     2213.38    263.44 o 
   7  16   5     2665.90     3197.97    283.64 o 
   8  16   5       78.31     -176.21    239.80 o 
   9  16   5       13.23      348.85    274.07 o 
  10  16   5     1349.41     1315.69    416.70 o 
 -12  17   5        8.71      291.18    504.71 o 
 -11  17   5      688.40      527.92    504.71 o 
 -10  17   5       33.16      -40.67    341.65 o 
  -9  17   5     1095.22      357.54    361.85 o 
  -8  17   5       95.29      356.67    270.98 o 
  -7  17   5     3906.00     3971.46    281.38 o 
  -6  17   5      848.49     1023.83    113.77 o 
  -5  17   5    16728.53    16632.06    296.01 o 
  -4  17   5        2.81      -67.08     87.59 o 
  -3  17   5     2475.71     2380.62    104.16 o 
  -2  17   5        4.98      -77.93     77.93 o 
  -1  17   5    39665.88    37936.55    455.97 o 
   0  17   5      967.99      927.46     89.44 o 
   1  17   5    11892.92    11802.71    199.26 o 
   2  17   5      530.52      556.57     82.51 o 
   3  17   5     5680.37     5849.09    159.05 o 
   4  17   5     2522.49     2378.00    142.77 o 
   5  17   5     3056.47     2947.65    191.15 o 
   6  17   5      827.07      950.92    222.01 o 
   7  17   5     2684.57     2623.42    309.13 o 
   8  17   5      246.82       75.87    262.53 o 
   9  17   5        3.08     -113.08    284.50 o 
  10  17   5       77.43      202.49    343.15 o 
 -11  18   5      118.10      191.75    376.14 o 
 -10  18   5     4887.58     5407.04    575.22 o 
  -9  18   5      528.74      465.48    397.94 o 
  -8  18   5     1075.85      807.36    305.30 o 
  -7  18   5      774.50      933.55    249.42 o 
  -6  18   5    31822.88    31876.97    474.07 o 
  -5  18   5     1690.87     1600.39    115.56 o 
  -4  18   5     5256.11     5378.89    176.73 o 
  -3  18   5     3122.67     3132.77    115.87 o 
  -2  18   5    14681.08    13909.08    226.01 o 
  -1  18   5     3856.88     3921.96    148.35 o 
   0  18   5    11980.74    12624.69    216.91 o 
   1  18   5      244.89      317.77     73.04 o 
   2  18   5     1217.27     1475.74    100.89 o 
   3  18   5       80.22      111.41     83.32 o 
   4  18   5      439.79      412.77    121.65 o 
   5  18   5     2979.52     2746.34    202.47 o 
   6  18   5     3152.67     3405.90    296.88 o 
   7  18   5     3343.29     3375.40    368.60 o 
   8  18   5     1385.02     1028.18    347.53 o 
   9  18   5      123.26       22.81    311.87 o 
  10  18   5     2832.50     2497.73    837.94 o 
 -11  19   5     1758.54     1915.30    582.35 o 
 -10  19   5       55.29      -71.51    449.71 o 
  -9  19   5      935.70      817.57    386.70 o 
  -8  19   5      403.04      151.80    363.68 o 
  -7  19   5     1349.31     1265.48    178.23 o 
  -6  19   5     4207.67     4590.00    178.40 o 
  -5  19   5    12183.70    12004.21    249.79 o 
  -4  19   5    16935.78    16198.01    305.43 o 
  -3  19   5      342.24      201.85     79.14 o 
  -2  19   5    11834.69    11712.61    215.10 o 
  -1  19   5     4749.39     4661.11    127.02 o 
   0  19   5    16220.70    16051.69    247.96 o 
   1  19   5     6111.36     6247.44    182.26 o 
   2  19   5     5027.19     4825.19    150.65 o 
   3  19   5      705.03      654.58    100.89 o 
   4  19   5     6105.55     5929.27    193.64 o 
   5  19   5    11756.62    11479.79    426.12 o 
   6  19   5      276.35      222.87    208.15 o 
   7  19   5     2851.02     2941.77    342.00 o 
   8  19   5      578.01      557.94    334.44 o 
   9  19   5        5.33     -129.99    355.14 o 
  10  19   5       21.49     -338.42    338.42 o 
 -11  20   5     2631.35     2038.24    621.18 o 
 -10  20   5      259.09      367.11    388.60 o 
  -9  20   5      370.71      824.27    394.80 o 
  -8  20   5     3166.05     2764.76    385.43 o 
  -7  20   5     1521.74     1671.00    185.22 o 
  -6  20   5       78.84       23.73    112.61 o 
  -5  20   5     8109.12     7595.20    214.08 o 
  -4  20   5      742.63      653.58     92.98 o 
  -3  20   5       19.45       22.72     79.72 o 
  -2  20   5      246.13      259.81     78.17 o 
  -1  20   5     3057.51     2852.75    107.49 o 
   0  20   5    23876.32    22991.37    315.58 o 
   1  20   5    14423.74    14574.57    244.87 o 
   2  20   5      364.79      573.62    102.88 o 
   3  20   5     2508.56     2513.60    130.27 o 
   4  20   5     8037.57     8415.75    247.61 o 
   5  20   5     8528.06     9156.38    564.93 o 
   6  20   5       58.32      235.42    231.55 o 
   7  20   5     2666.25     2739.34    478.57 o 
   8  20   5     2635.58     2066.32    406.49 o 
   9  20   5      233.36      -96.99    356.05 o 
 -11  21   5      259.41     -155.29    504.71 o 
 -10  21   5     2869.00     2810.28    503.71 o 
  -9  21   5     1420.17     1318.08    348.80 o 
  -8  21   5     2317.18     2168.38    362.55 o 
  -7  21   5      136.72      138.30    144.69 o 
  -6  21   5     5657.97     5763.01    212.13 o 
  -5  21   5      385.07      478.80    105.51 o 
  -4  21   5       87.35       23.50     88.01 o 
  -3  21   5     5431.22     5506.27    154.49 o 
  -2  21   5        3.63       -3.86     79.32 o 
  -1  21   5     3287.44     3361.77    117.78 o 
   0  21   5     9127.50     9655.75    268.23 o 
   1  21   5     3014.69     3155.50    127.16 o 
   2  21   5     2689.77     2520.13    135.38 o 
   3  21   5        8.28      -36.24    103.19 o 
   4  21   5     1677.24     1775.06    156.38 o 
   5  21   5      208.80      616.30    183.80 o 
   6  21   5    10033.92    10051.81    477.64 o 
   7  21   5     2007.35     2304.85    495.00 o 
   8  21   5      122.94     -212.04    505.99 o 
   9  21   5        6.74     -103.25    367.36 o 
 -11  22   5     2426.70     2355.30    660.00 o 
 -10  22   5      819.19      535.40    409.33 o 
  -9  22   5      202.30      461.70    373.12 o 
  -8  22   5       90.79      323.84    293.42 o 
  -7  22   5     1361.02     1330.55    207.47 o 
  -6  22   5     1922.38     2007.83    182.01 o 
  -5  22   5       64.86       24.27    104.06 o 
  -4  22   5     5242.10     5377.03    156.04 o 
  -3  22   5     6631.45     6086.84    166.70 o 
  -2  22   5      262.13      468.09     85.81 o 
  -1  22   5    14590.34    15090.70    253.04 o 
   0  22   5       60.54      100.94     80.32 o 
   1  22   5    18947.32    18687.91    276.01 o 
   2  22   5     4109.99     4135.92    163.17 o 
   3  22   5     1481.57     1617.09    133.23 o 
   4  22   5      324.21      166.30    132.77 o 
   5  22   5    17789.91    17825.41    430.64 o 
   6  22   5      149.82      140.24    286.66 o 
   7  22   5      312.62      155.85    353.08 o 
   8  22   5      286.38      200.72    327.77 o 
   9  22   5      550.65      162.59    309.40 o 
 -11  23   5     2003.49     2588.24    692.35 o 
 -10  23   5     1405.37     1338.40    430.50 o 
  -9  23   5      633.78      717.28    467.99 o 
  -8  23   5     1021.66     1137.21    329.06 o 
  -7  23   5    12270.44    12298.93    562.77 o 
  -6  23   5      200.64      344.83    164.40 o 
  -5  23   5     4113.26     4220.18    170.86 o 
  -4  23   5     3912.17     4003.52    144.38 o 
  -3  23   5     3291.67     3384.56    136.90 o 
  -2  23   5      342.94      254.89     80.51 o 
  -1  23   5     2442.04     2459.22    118.65 o 
   0  23   5     5972.29     5866.58    148.78 o 
   1  23   5      357.50      292.28     88.53 o 
   2  23   5     9116.33     9608.66    235.59 o 
   3  23   5      541.58      745.08    124.07 o 
   4  23   5      149.71      412.72    159.69 o 
   5  23   5    11313.04    11314.81    525.21 o 
   6  23   5     1112.58     1078.46    323.05 o 
   7  23   5      990.58     1246.49    432.01 o 
   8  23   5      501.89      369.07    285.59 o 
   9  23   5     4012.86     3821.64    466.64 o 
 -11  24   5      633.73      698.83    569.41 o 
 -10  24   5     1393.91     2128.83    660.00 o 
  -9  24   5      784.29      733.47    338.87 o 
  -8  24   5      702.08      948.86    324.63 o 
  -7  24   5    12403.45    11343.13    435.49 o 
  -6  24   5     2803.00     3080.66    232.66 o 
  -5  24   5     5465.86     5662.42    202.19 o 
  -4  24   5     2978.69     3529.88    144.39 o 
  -3  24   5    14661.40    14667.98    261.32 o 
  -2  24   5       15.03      -77.36     77.36 o 
  -1  24   5     2948.37     3018.04    142.87 o 
   0  24   5     5671.73     5724.87    151.24 o 
   1  24   5      696.32      674.20     89.43 o 
   2  24   5     5311.12     5064.57    215.91 o 
   3  24   5     1843.26     1960.32    166.31 o 
   4  24   5      517.33      587.14    179.63 o 
   5  24   5       80.77      149.70    165.32 o 
   6  24   5      745.17      450.18    315.05 o 
   7  24   5     1890.89     1693.00    355.82 o 
   8  24   5      462.18      515.47    299.28 o 
   9  24   5      523.03      605.41    338.19 o 
 -10  25   5     1341.41     1112.94    621.18 o 
  -9  25   5        9.42       23.66    465.69 o 
  -8  25   5     6393.31     5626.16    413.73 o 
  -7  25   5      146.60      227.36    173.25 o 
  -6  25   5      758.12      865.22    187.35 o 
  -5  25   5     6421.85     6300.04    231.29 o 
  -4  25   5     1885.41     1915.85    127.40 o 
  -3  25   5      336.38      119.23    101.76 o 
  -2  25   5     1641.00     1528.41    119.39 o 
  -1  25   5     5407.60     5664.43    172.98 o 
   0  25   5     5774.50     6280.69    183.60 o 
   1  25   5      764.82      587.68     90.97 o 
   2  25   5     2292.54     2251.79    137.33 o 
   3  25   5     5693.23     5919.72    228.87 o 
   4  25   5     3730.17     3984.31    272.56 o 
   5  25   5     2469.28     1978.24    226.06 o 
   6  25   5      385.33      335.58    259.90 o 
   7  25   5     1106.97     1547.08    374.04 o 
   8  25   5     1627.57      930.24    353.97 o 
   9  25   5       26.54      433.75    332.94 o 
 -10  26   5     1377.96     2102.95    660.00 o 
  -9  26   5     2581.16     3066.34    533.97 o 
  -8  26   5      565.42      516.42    166.57 o 
  -7  26   5     1817.13     2101.57    224.18 o 
  -6  26   5    14330.59    14421.37    594.66 o 
  -5  26   5       88.48      205.68    145.33 o 
  -4  26   5     1051.38     1029.13    123.53 o 
  -3  26   5     2961.41     3213.36    152.09 o 
  -2  26   5     5995.90     6427.95    200.63 o 
  -1  26   5     2139.83     2391.32    133.15 o 
   0  26   5      473.37      476.52     93.65 o 
   1  26   5     2869.98     2939.91    119.63 o 
   2  26   5      100.87      147.81     95.44 o 
   3  26   5     2029.63     2207.44    188.45 o 
   4  26   5      574.92      505.64    194.29 o 
   5  26   5      376.87      300.06    181.91 o 
   6  26   5     3853.98     3828.40    378.66 o 
   7  26   5     1454.48      982.77    341.89 o 
   8  26   5      268.27      371.16    298.48 o 
   9  26   5      722.00     4218.83   1151.77 o 
 -10  27   5     1758.28     1035.30    640.59 o 
  -9  27   5     1015.68      976.60    449.58 o 
  -8  27   5      906.52      686.97    227.87 o 
  -7  27   5      146.19       78.00    172.91 o 
  -6  27   5     1134.75     1150.54    194.20 o 
  -5  27   5     3678.26     4451.41    269.40 o 
  -4  27   5      719.28      672.54    123.32 o 
  -3  27   5     4134.63     4365.23    171.77 o 
  -2  27   5     9121.55     9296.57    240.55 o 
  -1  27   5      333.29      249.99    103.82 o 
   0  27   5     5798.70     5982.40    168.55 o 
   1  27   5     2807.28     2950.40    153.85 o 
   2  27   5    27388.97    27230.33    419.47 o 
   3  27   5       24.86      139.72    163.77 o 
   4  27   5     5620.64     5409.39    251.88 o 
   5  27   5     1344.86     1411.62    206.44 o 
   6  27   5      322.95     1278.59    289.32 o 
   7  27   5     1685.22     1356.52    527.15 o 
   8  27   5      106.39     -135.18    320.96 o 
 -10  28   5     1668.57     2426.48    718.24 o 
  -9  28   5     2559.00     3733.54    776.47 o 
  -8  28   5     2935.02     2891.04    316.61 o 
  -7  28   5        2.77      126.77    218.37 o 
  -6  28   5       35.48     -174.05    174.05 o 
  -5  28   5     2104.98     2268.55    234.30 o 
  -4  28   5       60.82        8.66    121.50 o 
  -3  28   5     2887.98     2860.66    161.27 o 
  -2  28   5      829.86      858.42    104.99 o 
  -1  28   5      151.47      252.90    101.05 o 
   0  28   5     7172.85     7214.16    178.91 o 
   1  28   5     4714.89     4886.04    165.50 o 
   2  28   5      163.68      243.07    128.76 o 
   3  28   5      157.36       55.99    190.52 o 
   4  28   5    17448.03    16622.04    445.74 o 
   5  28   5      916.73      839.53    197.33 o 
   6  28   5       49.87       10.12    254.98 o 
   7  28   5     3445.56     2567.98    419.44 o 
   8  28   5     1974.36     1873.18    406.27 o 
 -10  29   5      104.34     -543.53    543.53 o 
  -8  29   5     1979.70     1999.13    250.30 o 
  -7  29   5      339.24      412.56    215.89 o 
  -6  29   5      891.19      861.42    246.67 o 
  -5  29   5        7.16      243.99    220.20 o 
  -4  29   5     1558.32     1773.76    166.62 o 
  -3  29   5    12513.33    12118.19    326.38 o 
  -2  29   5     1017.77      842.93    111.03 o 
  -1  29   5     5632.81     6137.79    189.33 o 
   0  29   5       40.06       83.12     97.18 o 
   1  29   5     4500.04     5100.03    186.44 o 
   2  29   5     2028.28     1931.23    183.51 o 
   3  29   5     7780.89     7852.69    350.39 o 
   4  29   5     1240.09     1028.45    218.63 o 
   5  29   5      119.79      216.64    183.52 o 
   6  29   5      296.50     -202.71    248.54 o 
   7  29   5     1113.43     1250.38    500.61 o 
   8  29   5      346.93      898.09    380.72 o 
 -10  30   5      447.10      498.24    672.94 o 
  -9  30   5        3.73      -58.24    550.00 o 
  -8  30   5     4400.65     4589.19    327.13 o 
  -7  30   5      723.65      675.73    235.81 o 
  -6  30   5       81.08      265.88    216.95 o 
  -5  30   5       94.88     -200.36    205.94 o 
  -4  30   5     2182.07     2074.41    188.35 o 
  -3  30   5     5217.33     5423.74    246.27 o 
  -2  30   5     8334.78     8984.58    293.02 o 
  -1  30   5     2885.67     2779.38    158.49 o 
   0  30   5      944.27      918.42    115.58 o 
   1  30   5     4737.06     4801.25    168.15 o 
   2  30   5    11194.84    11116.61    509.10 o 
   3  30   5     5449.44     5976.78    300.51 o 
   4  30   5     2452.80     2215.46    249.83 o 
   5  30   5     2062.49     1839.55    225.07 o 
   6  30   5      626.54      338.87    286.77 o 
   7  30   5       66.47      339.76    341.34 o 
   8  30   5     2149.45     1937.59    428.34 o 
  -9  31   5     2321.82     2005.89    724.71 o 
  -8  31   5     1369.09     1657.83    338.26 o 
  -7  31   5     7483.38     7514.87    674.31 o 
  -6  31   5        0.74      183.24    225.33 o 
  -5  31   5     6005.89     5324.25    393.85 o 
  -4  31   5     1379.51     1055.29    174.32 o 
  -3  31   5    13437.31    13144.55    348.55 o 
  -2  31   5      825.81      814.78    163.44 o 
  -1  31   5      104.17       91.09    133.42 o 
   0  31   5     7381.67     7310.99    215.97 o 
   1  31   5        4.65      -24.13    109.90 o 
   2  31   5     1770.81     1978.17    206.25 o 
   3  31   5     1151.98     1151.23    203.66 o 
   4  31   5      712.39      434.53    227.64 o 
   5  31   5     2100.25     1922.59    274.61 o 
   6  31   5        4.12       -7.74    280.74 o 
   7  31   5      305.11       65.08    393.40 o 
   8  31   5       19.65     -396.36    396.36 o 
  -9  32   5      429.62      918.83    640.59 o 
  -8  32   5     1260.27     1245.91    262.41 o 
  -7  32   5      918.14      975.88    258.64 o 
  -6  32   5     1089.55      841.93    258.93 o 
  -5  32   5     1631.48     1670.33    289.24 o 
  -4  32   5     3601.78     3842.15    243.40 o 
  -3  32   5    17102.33    17357.56    424.82 o 
  -2  32   5     2425.39     2516.33    208.27 o 
  -1  32   5     1811.32     1983.84    218.27 o 
   0  32   5      546.44      552.12    126.14 o 
   1  32   5     6876.14     6920.42    208.18 o 
   2  32   5     2621.04     2899.69    217.60 o 
   3  32   5     2169.11     2598.83    243.27 o 
   4  32   5      722.66      723.28    232.68 o 
   5  32   5      714.31      829.12    248.33 o 
   6  32   5       15.93     -260.43    260.43 o 
   7  32   5       15.21       -9.88    335.70 o 
  -9  33   5      178.60     -246.03    251.56 o 
  -8  33   5     6498.86     6943.37    456.54 o 
  -7  33   5      148.54      192.54    229.27 o 
  -6  33   5      222.08      609.33    249.52 o 
  -5  33   5       58.85     -217.83    217.83 o 
  -4  33   5     8524.21     8163.90    322.20 o 
  -3  33   5        1.95      -96.40    166.61 o 
  -2  33   5      793.26      671.30    175.78 o 
  -1  33   5     1515.40     1473.71    206.84 o 
   0  33   5       28.00      -63.97    120.00 o 
   1  33   5     1523.76     1588.77    157.77 o 
   2  33   5     4235.69     4462.04    248.58 o 
   3  33   5     3813.59     3947.05    320.77 o 
   4  33   5     1913.46     1888.72    252.38 o 
   5  33   5       10.09      -13.91    227.79 o 
   6  33   5        1.19     -225.90    291.05 o 
   7  33   5     1081.58      931.67    450.24 o 
  -9  34   5     1209.28     1294.12    329.89 o 
  -8  34   5       75.42     -252.09    344.62 o 
  -7  34   5     1810.10     1135.52    263.49 o 
  -6  34   5      346.81      553.30    262.78 o 
  -5  34   5      509.21      532.67    255.16 o 
  -4  34   5      339.70      420.56    195.75 o 
  -3  34   5     3106.73     2970.41    243.88 o 
  -2  34   5     1476.25     1551.89    198.02 o 
  -1  34   5     3577.03     3486.57    283.09 o 
   0  34   5     4020.15     4065.56    181.98 o 
   1  34   5     2458.33     2225.28    227.75 o 
   2  34   5      451.55      618.26    178.15 o 
   3  34   5     3580.88     2869.52    309.63 o 
   4  34   5     1823.48     2007.20    263.43 o 
   5  34   5      670.85      196.68    242.50 o 
   6  34   5       26.61     -127.43    304.75 o 
   7  34   5      881.57      663.88    443.14 o 
  -8  35   5      391.53       21.73    249.20 o 
  -7  35   5      263.76       12.58    248.73 o 
  -6  35   5        0.17     -225.07    225.07 o 
  -5  35   5       52.77      110.83    277.38 o 
  -4  35   5      198.26      -43.36    190.89 o 
  -3  35   5     1499.64     1787.97    216.40 o 
  -2  35   5     8696.26     8910.06    349.01 o 
  -1  35   5     1681.66     1640.62    211.14 o 
   0  35   5     1620.41     1432.76    143.44 o 
   1  35   5      217.29      202.61    178.22 o 
   2  35   5    14108.00    15255.41    452.61 o 
   3  35   5       33.49      102.75    209.70 o 
   4  35   5     1017.87      607.90    238.20 o 
   5  35   5      194.14      389.32    248.55 o 
   6  35   5     1564.97     1926.72    422.19 o 
   7  35   5      694.00      672.30    460.42 o 
  -8  36   5     1745.88     1816.81    319.35 o 
  -7  36   5     1318.80     1023.69    321.50 o 
  -6  36   5      549.92      707.71    276.77 o 
  -5  36   5        1.66       71.36    198.91 o 
  -4  36   5     1129.54     1173.73    226.49 o 
  -3  36   5      796.98      828.61    224.24 o 
  -2  36   5      329.44      480.98    188.21 o 
  -1  36   5     1158.38     1346.44    210.59 o 
   0  36   5      176.68      105.34    137.77 o 
   1  36   5      664.82      544.72    191.26 o 
   2  36   5     1228.74      866.37    230.74 o 
   3  36   5     3806.96     3425.89    291.79 o 
   4  36   5     2341.89     2136.16    276.83 o 
   5  36   5      302.29      240.40    261.96 o 
   6  36   5       51.62      -15.79    348.61 o 
  -8  37   5      358.35       -7.68    263.16 o 
  -7  37   5      629.98      730.86    301.24 o 
  -6  37   5      570.52      638.62    287.52 o 
  -5  37   5       73.14       -7.91    207.00 o 
  -4  37   5     5223.25     5285.55    324.96 o 
  -3  37   5     1988.51     1577.82    267.00 o 
  -2  37   5      170.70      170.95    200.86 o 
  -1  37   5     9777.64     9983.83    394.43 o 
   0  37   5      823.43      923.71    183.91 o 
   1  37   5      462.60      292.35    183.29 o 
   2  37   5      202.23       23.57    216.55 o 
   3  37   5     2521.01     2407.69    292.64 o 
   4  37   5        5.24     -188.80    224.72 o 
   5  37   5       58.43     -291.21    291.21 o 
   6  37   5       67.45      390.59    421.91 o 
  -7  38   5     2308.12     2550.97    389.96 o 
  -6  38   5      141.73      158.77    295.90 o 
  -5  38   5     1130.70      752.43    235.99 o 
  -4  38   5     1925.89     1791.19    254.65 o 
  -3  38   5     1197.85     1458.39    271.31 o 
  -2  38   5     1488.30     1635.06    265.04 o 
  -1  38   5      476.22      430.09    207.96 o 
   0  38   5        0.14      -78.95    203.51 o 
   1  38   5      190.41      173.33    215.90 o 
   2  38   5     4670.57     4439.91    336.04 o 
   3  38   5        0.19       93.35    243.07 o 
   4  38   5      890.34      950.44    280.14 o 
   5  38   5      182.80      726.29    545.43 o 
   6  38   5       57.52     -157.80    377.28 o 
  -7  39   5     1034.21     1051.23    341.75 o 
  -6  39   5     1800.74     1533.51    366.45 o 
  -5  39   5     3635.27     3382.14    307.51 o 
  -4  39   5     1467.00     1509.71    333.03 o 
  -3  39   5     6640.41     6642.07    439.68 o 
  -2  39   5     1013.94     1013.33    254.73 o 
  -1  39   5      574.67      505.57    209.14 o 
   0  39   5       78.27     -236.54    247.54 o 
   1  39   5     1455.32     1202.22    274.65 o 
   2  39   5      380.18      684.90    277.38 o 
   3  39   5      173.28     -229.98    235.28 o 
   4  39   5      332.49      412.05    567.91 o 
   5  39   5     1051.30     1294.04    432.19 o 
  -7  40   5        7.60     -132.64    309.12 o 
  -6  40   5      811.47      201.26    313.51 o 
  -5  40   5      398.86      741.16    446.20 o 
  -4  40   5     1055.31      801.23    262.40 o 
  -3  40   5     1792.52     1998.71    287.83 o 
  -2  40   5     2504.24     2315.36    366.72 o 
  -1  40   5     1119.10      974.29    278.82 o 
   0  40   5       56.45      -49.38    208.70 o 
   1  40   5     6336.09     6678.67    494.35 o 
   2  40   5      535.03      302.72    337.16 o 
   3  40   5       17.43      107.58    274.80 o 
   4  40   5     1179.26     1422.31    300.24 o 
   5  40   5     1488.00     2282.29    562.72 o 
  -6  41   5      552.94      480.59    342.86 o 
  -5  41   5     1300.60     1240.92    537.06 o 
  -4  41   5      656.66      873.99    295.01 o 
  -3  41   5      389.19      368.68    251.65 o 
  -2  41   5      641.35      169.89    438.02 o 
  -1  41   5       27.48       37.43    245.33 o 
   0  41   5       85.51     -224.11    224.11 o 
   1  41   5     1653.78     1637.01    315.53 o 
   2  41   5      345.30      226.48    269.37 o 
   3  41   5     2713.73     2927.26    451.83 o 
   4  41   5     1223.95     1630.97    460.11 o 
   5  41   5     1122.90     1835.83    552.21 o 
  -6  42   5       52.31      205.02    418.64 o 
  -5  42   5      845.52      327.83    488.53 o 
  -4  42   5       90.18     -238.35    350.23 o 
  -3  42   5      956.89      991.23    308.65 o 
  -2  42   5      304.14     -289.52    289.52 o 
  -1  42   5      109.62     -221.70    337.45 o 
   0  42   5     2561.17     2363.00    286.95 o 
   1  42   5      133.41      227.09    308.60 o 
   2  42   5      265.53      -86.34    299.76 o 
   3  42   5     1637.95     1953.32    376.52 o 
   4  42   5     2234.01     2650.26    517.18 o 
  -5  43   5      224.81      577.34    482.06 o 
  -4  43   5       21.21     -125.24    321.27 o 
  -3  43   5      305.29      167.52    290.53 o 
  -2  43   5     3509.90     3653.06    374.02 o 
  -1  43   5      737.11      519.43    350.36 o 
   0  43   5      390.77     -569.41    569.41 o 
   1  43   5     2313.99     3008.83    815.30 o 
   2  43   5     1723.26     2141.77    795.88 o 
   3  43   5      417.34     1338.67    512.89 o 
  -5  44   5        5.23      492.71    550.00 o 
  -4  44   5       30.64      -28.39    433.92 o 
  -3  44   5        9.17     -190.69    351.59 o 
  -2  44   5     1867.25     2495.93    342.73 o 
  -1  44   5     1155.90     1144.06    821.77 o 
   0  44   5      301.41      472.35    737.65 o 
   1  44   5     1085.36     1164.71    718.24 o 
   2  44   5      113.25      407.65    679.41 o 
   3  44   5     1332.54     1714.71    770.00 o 
  -4  45   5     3013.26     2826.43   1339.41 o 
  -3  45   5      543.72      301.43    431.49 o 
  -2  45   5       46.01      326.42    459.91 o 
  -1  45   5     3385.04     3427.15    613.77 o 
   1  45   5      433.18      672.94    718.24 o 
   2  45   5      195.82       77.65    666.47 o 
  -3  46   5      632.76     1184.12    782.94 o 
  -2  46   5       28.64     -366.30    369.50 o 
  -1  46   5     1988.72     2090.00    892.94 o 
  -1  47   5      185.94      802.35    776.47 o 
 -10   0   6     1197.42     1320.00    530.59 o 
  -8   0   6      190.94       87.62    163.01 o 
  -6   0   6      585.06      960.88    173.14 o 
  -4   0   6    17421.14    17040.48    943.33 o 
  -2   0   6      211.52      149.11    109.64 o 
   0   0   6    29715.87    28097.85    527.58 o 
   2   0   6     4036.92     3411.33    157.31 o 
   4   0   6    24440.66    22688.24    473.02 o 
   6   0   6       10.84       13.31    164.46 o 
   8   0   6      998.26     1428.38    492.24 o 
  10   0   6      468.56      349.24    401.40 o 
 -11   1   6     4204.40     4356.38    539.84 o 
 -10   1   6       41.14      291.45    207.35 o 
  -9   1   6     3392.77     3715.39    239.41 o 
  -8   1   6     4403.75     4026.94    183.88 o 
  -7   1   6     1428.34     1310.81    154.24 o 
  -6   1   6      563.82      585.80    113.99 o 
  -5   1   6    44483.43    44945.32    663.63 o 
  -4   1   6       11.76      -37.74    107.98 o 
  -3   1   6        1.11      -27.73     83.13 o 
  -2   1   6      432.97      235.75     78.90 o 
  -1   1   6    18628.08    17421.92    220.73 o 
   0   1   6     2215.91     1858.26     97.23 o 
   1   1   6    39538.06    37658.12    411.86 o 
   2   1   6     3985.24     3742.20    114.67 o 
   3   1   6     4868.38     5108.01    118.18 o 
   4   1   6    20054.83    20292.76    311.95 o 
   5   1   6    10152.94    10387.47    238.19 o 
   6   1   6     2846.14     2913.42    152.95 o 
   7   1   6     2715.98     2691.13    346.23 o 
   8   1   6     1064.87      991.00    252.59 o 
   9   1   6      337.08      488.87    254.32 o 
  10   1   6      518.52      285.17    271.72 o 
 -11   2   6      165.78     -161.34    344.33 o 
 -10   2   6      464.79      100.36    213.28 o 
  -9   2   6      577.59     1028.83    310.59 o 
  -8   2   6     2947.94     2681.15    157.27 o 
  -7   2   6       18.21      -87.63    125.59 o 
  -6   2   6     9959.43     9969.86    291.71 o 
  -5   2   6    16254.25    15599.53    292.76 o 
  -4   2   6      133.21      271.81    110.51 o 
  -3   2   6     5156.61     5342.85    165.90 o 
  -2   2   6     3180.37     3602.66    117.50 o 
  -1   2   6    54349.76    51830.84    494.09 o 
   0   2   6     3930.50     3733.70    127.63 o 
   1   2   6    19105.48    18806.39    370.14 o 
   2   2   6     1656.75     1454.83     91.65 o 
   3   2   6        6.41      -38.65     71.60 o 
   4   2   6     3549.34     3310.41    135.82 o 
   5   2   6       95.71       82.59    102.60 o 
   6   2   6     5480.37     5549.57    191.02 o 
   7   2   6      797.11      612.61    297.93 o 
   8   2   6      268.60      563.58    241.51 o 
   9   2   6       60.40       66.88    244.39 o 
  10   2   6      448.66      711.59    289.46 o 
 -12   3   6      471.41     -394.71    537.06 o 
 -11   3   6      995.24      717.17    241.41 o 
 -10   3   6     1465.96     1675.56    305.46 o 
  -9   3   6     6079.55     5788.38    430.71 o 
  -8   3   6     2856.83     3259.53    192.59 o 
  -7   3   6     4036.98     3722.12    214.44 o 
  -6   3   6     6902.19     7081.85    248.84 o 
  -5   3   6    31902.68    32036.14    526.58 o 
  -4   3   6      467.19      557.09    117.00 o 
  -3   3   6      433.40      747.74     96.24 o 
  -2   3   6     5126.85     5505.66    137.84 o 
  -1   3   6    38357.88    39891.91    413.04 o 
   0   3   6     6088.77     6404.48    158.57 o 
   1   3   6     8352.72    10008.12    216.15 o 
   2   3   6      209.31      263.26     79.47 o 
   3   3   6     1828.29     1872.78     96.50 o 
   4   3   6    10954.41    11033.61    232.20 o 
   5   3   6     1175.95     1226.65    173.42 o 
   6   3   6    13892.79    14002.26    359.46 o 
   7   3   6     5518.51     6004.41    450.58 o 
   8   3   6       51.32       19.37    225.89 o 
   9   3   6      248.45      296.35    246.60 o 
  10   3   6     1935.26     1597.80    321.88 o 
 -12   4   6       37.58     -252.35    530.59 o 
 -11   4   6     5825.32     5739.01    540.00 o 
 -10   4   6        2.75       -1.98    262.12 o 
  -9   4   6     2373.21     1820.94    315.30 o 
  -8   4   6     3898.35     3936.11    488.53 o 
  -7   4   6    21371.59    20786.10    544.91 o 
  -6   4   6     1389.31     1462.86    128.74 o 
  -5   4   6     7041.68     7472.79    215.22 o 
  -4   4   6     3622.99     3852.49    159.43 o 
  -3   4   6    12130.25    11390.42    302.11 o 
  -2   4   6    19297.73    20631.92    274.67 o 
  -1   4   6     1198.00     2056.56    102.82 o 
   0   4   6      324.11      406.40     99.98 o 
   1   4   6    17010.24    16556.29    276.86 o 
   2   4   6     7031.55     7094.81    148.41 o 
   3   4   6    13402.74    12699.03    209.85 o 
   4   4   6      695.37      727.12    103.93 o 
   5   4   6     4732.12     4594.45    169.68 o 
   6   4   6      218.54      364.36    119.32 o 
   7   4   6     1946.41     2384.91    340.67 o 
   8   4   6      433.68      484.14    233.88 o 
   9   4   6     6482.50     6323.14    467.82 o 
  10   4   6      714.28      680.42    277.16 o 
 -12   5   6      604.72      977.06    627.65 o 
 -11   5   6       46.44      -25.55    239.45 o 
 -10   5   6     2869.35     2934.91    373.46 o 
  -9   5   6     2223.41     2314.15    342.25 o 
  -8   5   6     1661.78     1342.10    245.93 o 
  -7   5   6     1443.09     1634.91    164.69 o 
  -6   5   6    23648.37    23686.46    607.55 o 
  -5   5   6    12265.33    11614.55    274.87 o 
  -4   5   6     9641.66     9970.92    224.51 o 
  -3   5   6    26651.25    27018.97    386.09 o 
  -2   5   6     3400.81     3282.58    108.54 o 
  -1   5   6     2179.65     1791.64     87.23 o 
   0   5   6    27378.34    29465.75    351.17 o 
   1   5   6     5627.75     5457.16    144.88 o 
   2   5   6     7575.59     8746.72    169.24 o 
   3   5   6     5066.27     5223.11    137.61 o 
   4   5   6     4779.08     4908.74    183.84 o 
   5   5   6     4893.08     4920.52    174.27 o 
   6   5   6     8373.13     8659.39    248.26 o 
   7   5   6     3596.02     3778.72    384.70 o 
   8   5   6      654.18      755.68    248.82 o 
   9   5   6       20.97      377.78    247.67 o 
  10   5   6     1126.02      905.65    403.74 o 
 -12   6   6      410.93     -491.77    491.77 o 
 -11   6   6      510.66      731.11    269.69 o 
 -10   6   6     2730.86     3086.23    511.18 o 
  -9   6   6      153.63      187.82    255.12 o 
  -8   6   6       98.70      137.52    172.30 o 
  -7   6   6      647.79     1001.69    152.29 o 
  -6   6   6      599.90      893.23    155.50 o 
  -5   6   6     7913.85     7821.69    280.77 o 
  -4   6   6     6016.38     6139.74    169.16 o 
  -3   6   6      490.47     1044.59    103.30 o 
  -2   6   6      231.98      132.08     76.39 o 
  -1   6   6    40382.12    38508.85    405.93 o 
   0   6   6    17771.50    18746.38    264.59 o 
   1   6   6     3471.14     3288.22    125.93 o 
   2   6   6    16926.99    16308.47    230.57 o 
   3   6   6     8675.28     8818.52    191.82 o 
   4   6   6       91.32       54.29     91.22 o 
   5   6   6      245.19      351.63    121.43 o 
   6   6   6     7183.63     8026.97    253.00 o 
   7   6   6     1929.61     2394.83    348.11 o 
   8   6   6     1841.64     1153.79    255.51 o 
   9   6   6      908.19      792.49    277.82 o 
  10   6   6      170.21      262.82    329.35 o 
 -12   7   6     1252.74     1106.47    647.06 o 
 -11   7   6     2126.48     2088.72    362.35 o 
 -10   7   6      853.67      470.80    365.59 o 
  -9   7   6       31.71     -215.61    287.94 o 
  -8   7   6      253.43      323.69    275.16 o 
  -7   7   6     3777.50     3839.68    218.36 o 
  -6   7   6      329.01      226.86    137.88 o 
  -5   7   6     8327.22     8568.05    294.48 o 
  -4   7   6     7599.82     8382.35    235.26 o 
  -3   7   6     3666.63     4064.54    176.62 o 
  -2   7   6    23025.24    21906.76    292.20 o 
  -1   7   6    29580.12    29749.02    348.47 o 
   0   7   6    19681.56    19661.72    274.37 o 
   1   7   6    19036.21    19550.52    280.78 o 
   2   7   6    23908.32    24308.99    283.79 o 
   3   7   6        2.44       45.24     75.78 o 
   4   7   6     1531.47     1643.51    122.76 o 
   5   7   6     3250.14     3666.34    161.09 o 
   6   7   6     3328.93     3418.44    259.68 o 
   7   7   6      711.59      659.23    287.94 o 
   8   7   6        5.56     -112.99    217.05 o 
   9   7   6      543.19      838.92    266.67 o 
  10   7   6       65.72      568.99    340.06 o 
 -12   8   6      320.56     -291.18    537.06 o 
 -11   8   6        8.04     -205.79    284.71 o 
 -10   8   6       86.98      -84.67    266.23 o 
  -9   8   6     3692.26     3781.01    416.45 o 
  -8   8   6     1120.65      908.37    301.15 o 
  -7   8   6     3766.48     3642.24    217.67 o 
  -6   8   6      444.11      313.35    145.07 o 
  -5   8   6     1328.72     1415.83    127.29 o 
  -4   8   6    54103.84    52879.45    685.17 o 
  -3   8   6     8543.39     9237.61    224.21 o 
  -2   8   6      687.43     1087.36    119.89 o 
  -1   8   6     3154.34     3174.18    107.10 o 
   0   8   6    16674.54    14905.95    238.76 o 
   1   8   6      450.82      574.09     71.32 o 
   2   8   6     4501.43     4254.14    121.64 o 
   3   8   6    22484.50    23207.29    301.04 o 
   4   8   6    26199.45    25541.58    373.93 o 
   5   8   6       66.46      110.63    101.31 o 
   6   8   6      521.93      334.68    198.31 o 
   7   8   6     2193.02     2082.82    332.57 o 
   8   8   6     2048.00     2018.31    293.01 o 
   9   8   6     2650.06     2849.15    413.98 o 
  10   8   6     1237.38     1445.61    519.28 o 
 -12   9   6      625.72      957.72    370.93 o 
 -11   9   6     2119.23     1842.73    377.42 o 
 -10   9   6     2254.18     2669.78    389.59 o 
  -9   9   6     1235.70     1020.08    320.29 o 
  -8   9   6    14860.06    15638.71   1921.77 o 
  -7   9   6      125.83      106.92    133.99 o 
  -6   9   6      310.54      411.35    151.39 o 
  -5   9   6     2671.22     2921.89    163.78 o 
  -4   9   6     8689.40     9027.51    237.19 o 
  -3   9   6     2078.09     2288.65    122.51 o 
  -2   9   6      559.77      429.43     85.39 o 
  -1   9   6     6758.81     7564.64    238.30 o 
   0   9   6     4630.88     4600.52    130.37 o 
   1   9   6    50378.29    48866.11    522.49 o 
   2   9   6     1120.02     1038.46     79.31 o 
   3   9   6        3.39      -80.86     80.86 o 
   4   9   6    16258.23    16346.44    265.32 o 
   5   9   6     4897.88     4735.64    215.60 o 
   6   9   6     2284.74     2307.71    254.97 o 
   7   9   6      340.09      299.07    230.29 o 
   8   9   6     7930.50     8651.61    446.17 o 
   9   9   6      695.24      870.78    260.90 o 
  10   9   6      122.91      354.52    338.60 o 
 -12  10   6      361.82      -77.39    647.06 o 
 -11  10   6       62.23      167.31    310.59 o 
 -10  10   6      723.40      458.71    326.77 o 
  -9  10   6     5622.42     5848.63    509.93 o 
  -8  10   6     5875.88     5963.32    502.07 o 
  -7  10   6     2901.27     3010.33    182.17 o 
  -6  10   6    15770.38    16231.44    462.32 o 
  -5  10   6     8595.49     8741.98    228.34 o 
  -4  10   6     5176.46     4955.69    154.66 o 
  -3  10   6    30662.74    30373.59    399.68 o 
  -2  10   6    13467.91    13651.22    237.29 o 
  -1  10   6     5203.00     4517.37    124.39 o 
   0  10   6        0.20      -35.18     72.73 o 
   1  10   6    14657.30    15017.35    241.25 o 
   2  10   6     2014.59     2115.19     98.33 o 
   3  10   6     6153.86     6193.75    159.85 o 
   4  10   6     3862.40     4173.08    130.05 o 
   5  10   6     1541.52     1344.08    159.48 o 
   6  10   6     2976.08     2944.36    276.32 o 
   7  10   6     2606.18     2865.92    326.63 o 
   8  10   6      119.67      392.73    297.76 o 
   9  10   6     2303.64     2354.89    345.53 o 
  10  10   6     1167.85      751.00    351.15 o 
 -12  11   6        6.85       -6.97    345.14 o 
 -11  11   6      875.12     1146.99    374.55 o 
 -10  11   6        0.46      218.55    305.88 o 
  -9  11   6     8195.21     9069.71    613.77 o 
  -8  11   6     3204.88     2863.20    430.30 o 
  -7  11   6     1232.60     1136.90    147.18 o 
  -6  11   6     3622.90     3650.94    145.42 o 
  -5  11   6    13501.50    12933.93    255.77 o 
  -4  11   6        7.79       27.04     83.93 o 
  -3  11   6        2.27       -0.05     87.54 o 
  -2  11   6     8261.59     8325.69    184.62 o 
  -1  11   6    11261.31    11187.98    202.81 o 
   0  11   6     9183.95     9024.96    307.78 o 
   1  11   6     1101.37     1399.41    100.80 o 
   2  11   6     4628.07     4870.72    160.65 o 
   3  11   6    10607.12    10556.68    213.04 o 
   4  11   6     9728.63     9868.62    219.31 o 
   5  11   6       89.27       39.10    135.29 o 
   6  11   6     3040.95     3159.09    277.87 o 
   7  11   6     1091.08     1152.05    250.81 o 
   8  11   6     2810.76     2949.44    311.32 o 
   9  11   6      344.71      561.68    287.18 o 
  10  11   6      891.69     1450.21    417.35 o 
 -12  12   6      367.09     -289.83    352.85 o 
 -11  12   6     2780.14     3421.63    458.61 o 
 -10  12   6      413.69      354.98    325.20 o 
  -9  12   6     1648.07     1813.39    524.12 o 
  -8  12   6     8272.64     7413.80    554.34 o 
  -7  12   6     2324.43     2519.48    167.03 o 
  -6  12   6     2846.57     2907.80    135.28 o 
  -5  12   6       14.64      -38.51     77.04 o 
  -4  12   6    19019.98    19429.84    316.46 o 
  -3  12   6    11942.88    12574.38    218.03 o 
  -2  12   6    13927.22    13960.40    226.55 o 
  -1  12   6    11280.32    10713.14    191.51 o 
   0  12   6     7258.08     7723.74    160.56 o 
   1  12   6     4723.69     4887.71    132.08 o 
   2  12   6    16343.38    16894.63    238.15 o 
   3  12   6    38621.45    41097.20    476.32 o 
   4  12   6      277.93      405.15    103.49 o 
   5  12   6       13.64      -11.51    137.91 o 
   6  12   6       37.57     -152.66    195.80 o 
   7  12   6     1884.50     1818.92    274.18 o 
   8  12   6     5185.97     4940.76    361.68 o 
   9  12   6     1007.27      960.57    306.75 o 
  10  12   6     2153.67     2036.42    430.91 o 
 -12  13   6        5.08        6.47    465.88 o 
 -11  13   6      294.11      386.27    359.01 o 
 -10  13   6      970.17     1034.03    469.12 o 
  -9  13   6      347.42      503.27    647.06 o 
  -8  13   6     1772.29     2030.68    815.30 o 
  -7  13   6     2341.93     2333.06    239.76 o 
  -6  13   6     1326.21     1325.10    113.47 o 
  -5  13   6      747.24      756.97     95.00 o 
  -4  13   6     2973.80     3242.70    139.05 o 
  -3  13   6    46773.94    47235.36    529.30 o 
  -2  13   6     6054.52     6237.07    154.02 o 
  -1  13   6     2664.24     2852.74    107.05 o 
   0  13   6        0.61        3.57     75.36 o 
   1  13   6    47787.77    46665.11    475.45 o 
   2  13   6     2920.74     3209.00    111.35 o 
   3  13   6     7863.34     7893.25    192.17 o 
   4  13   6        7.01       40.40    101.51 o 
   5  13   6      833.04      851.53    157.80 o 
   6  13   6      878.59     1044.59    269.76 o 
   7  13   6       41.16      203.95    223.42 o 
   8  13   6      546.26      833.73    267.51 o 
   9  13   6        7.42     -253.84    253.84 o 
  10  13   6      284.28       36.19    348.13 o 
 -12  14   6      146.02      944.71    524.12 o 
 -11  14   6       33.53       -6.90    337.31 o 
 -10  14   6     3292.13     3803.42    511.18 o 
  -9  14   6      114.00      178.12    332.68 o 
  -8  14   6     6434.12     6529.86    543.53 o 
  -7  14   6      378.09      474.32    175.74 o 
  -6  14   6       39.87        3.90     95.86 o 
  -5  14   6     1581.89     1657.44    117.17 o 
  -4  14   6     8845.55     9349.87    226.47 o 
  -3  14   6      514.90      784.88     85.59 o 
  -2  14   6    36180.08    36157.03    446.27 o 
  -1  14   6    15567.21    14706.19    251.30 o 
   0  14   6     2000.86     2143.08     99.83 o 
   1  14   6     3735.24     3946.85    122.33 o 
   2  14   6    25236.48    25283.24    334.44 o 
   3  14   6     7826.22     8584.40    202.98 o 
   4  14   6     2864.81     2879.69    144.11 o 
   5  14   6      752.92      667.54    157.25 o 
   6  14   6     4074.69     4453.87    374.38 o 
   7  14   6     5192.90     5083.84    351.56 o 
   8  14   6     3772.08     3674.29    367.79 o 
   9  14   6      408.47      355.80    321.61 o 
  10  14   6     1127.78     1521.73    522.85 o 
 -12  15   6      539.78      336.47    491.77 o 
 -11  15   6      241.03      225.62    359.12 o 
 -10  15   6      181.14      492.03    329.42 o 
  -9  15   6      793.89      222.72    337.34 o 
  -8  15   6     1140.22     1700.44    410.88 o 
  -7  15   6      722.61      756.01    175.46 o 
  -6  15   6     2514.37     2547.96    238.15 o 
  -5  15   6     4668.48     4690.96    171.42 o 
  -4  15   6    18632.81    19049.79    359.22 o 
  -3  15   6     6908.49     6906.41    174.17 o 
  -2  15   6    26930.93    25150.17    346.92 o 
  -1  15   6     1394.21     1435.51     96.71 o 
   0  15   6     5736.48     5621.64    143.06 o 
   1  15   6      279.13      270.85     76.95 o 
   2  15   6    13380.46    13224.34    213.22 o 
   3  15   6     9906.44    10090.85    214.79 o 
   4  15   6      223.81       36.60    112.59 o 
   5  15   6      333.10      325.06    161.94 o 
   6  15   6     1322.52     1530.87    291.82 o 
   7  15   6      423.15      323.46    246.35 o 
   8  15   6      324.77      408.45    260.81 o 
   9  15   6      299.61     -235.37    298.47 o 
  10  15   6      762.08      995.06    377.05 o 
 -12  16   6      225.26      342.94    498.24 o 
 -11  16   6       47.71       98.13    375.99 o 
 -10  16   6      668.74      488.91    527.35 o 
  -9  16   6     6211.30     5940.75    569.94 o 
  -8  16   6     8225.91     8769.73    636.19 o 
  -7  16   6     4202.79     3911.61    236.17 o 
  -6  16   6      101.59       79.99    106.60 o 
  -5  16   6     1320.96     1541.47    125.62 o 
  -4  16   6    30994.54    31199.02    481.12 o 
  -3  16   6     9518.08     8790.61    190.44 o 
  -2  16   6      130.68      184.48     85.69 o 
  -1  16   6     6283.13     6573.01    197.15 o 
   0  16   6     6652.29     6306.99    150.26 o 
   1  16   6    10675.52    11412.58    210.24 o 
   2  16   6      111.66      211.57     72.52 o 
   3  16   6    28608.96    28759.04    399.87 o 
   4  16   6     6658.52     7009.81    206.86 o 
   5  16   6      994.50      843.68    183.55 o 
   6  16   6      576.52      268.49    293.26 o 
   7  16   6     3804.20     4289.88    363.32 o 
   8  16   6     1189.66     1559.42    299.38 o 
   9  16   6     1027.65      482.11    368.00 o 
 -11  17   6      286.88      583.36    436.77 o 
 -10  17   6     2679.19     2445.08    449.06 o 
  -9  17   6     1731.99      839.53    368.13 o 
  -8  17   6     9046.50     8184.49    630.03 o 
  -7  17   6     1687.68     1888.74    219.18 o 
  -6  17   6    12324.40    12359.69    286.19 o 
  -5  17   6     7010.16     6894.99    216.77 o 
  -4  17   6     2902.69     3263.08    157.52 o 
  -3  17   6      763.00      758.79     90.85 o 
  -2  17   6     1142.00     1230.50     97.08 o 
  -1  17   6      882.14      699.16     84.03 o 
   0  17   6      702.24      627.22     88.36 o 
   1  17   6     1504.92     1472.38     94.99 o 
   2  17   6      656.56      841.50     82.77 o 
   3  17   6      578.54      782.89    103.15 o 
   4  17   6    13436.63    13403.58    282.23 o 
   5  17   6      360.94      655.50    178.57 o 
   6  17   6      583.78      731.24    430.07 o 
   7  17   6      711.47      582.07    272.87 o 
   8  17   6     8431.40     8999.26    704.20 o 
   9  17   6       47.48     -224.89    338.23 o 
 -11  18   6      413.98     1650.00    562.94 o 
 -10  18   6        0.11      478.17    443.24 o 
  -9  18   6     5553.51     5345.72   1624.12 o 
  -8  18   6     3795.03     3910.07    490.09 o 
  -7  18   6    13399.42    12880.20    378.70 o 
  -6  18   6     2330.68     2596.13    155.61 o 
  -5  18   6     1430.20     1803.03    139.49 o 
  -4  18   6     5888.58     5805.05    189.43 o 
  -3  18   6     8957.97     9319.74    198.42 o 
  -2  18   6      234.14      210.93     85.28 o 
  -1  18   6     2061.29     2252.62    122.83 o 
   0  18   6     5503.71     5701.52    151.62 o 
   1  18   6     7911.64     7925.87    179.03 o 
   2  18   6     4290.43     4018.64    167.77 o 
   3  18   6    12954.45    13363.84    259.74 o 
   4  18   6       22.24     -107.47    127.19 o 
   5  18   6    10932.22    10382.86    356.02 o 
   6  18   6     3589.01     4117.77    348.01 o 
   7  18   6      215.51       75.03    260.79 o 
   8  18   6        5.59      -91.14    295.47 o 
   9  18   6     3151.81     3264.98   1019.12 o 
 -11  19   6      220.67     1222.94    550.00 o 
 -10  19   6     2619.39     2185.03    495.00 o 
  -9  19   6     3976.25     3882.83    517.65 o 
  -8  19   6     1273.40     1492.84    403.36 o 
  -7  19   6        1.80      123.81    119.28 o 
  -6  19   6     1084.26      980.19    134.35 o 
  -5  19   6      155.66      183.95    109.08 o 
  -4  19   6     1586.32     1668.70    116.72 o 
  -3  19   6     1703.74     1824.54    110.35 o 
  -2  19   6      340.85      314.98     89.07 o 
  -1  19   6      887.76     1017.21     97.14 o 
   0  19   6      873.73      828.28     84.18 o 
   1  19   6     1149.74      924.16     96.69 o 
   2  19   6     5685.76     5322.11    146.31 o 
   3  19   6    13066.86    13080.03    260.46 o 
   4  19   6     1475.09     1274.81    145.89 o 
   5  19   6     4720.32     4697.75    372.07 o 
   6  19   6      397.01      420.35    244.07 o 
   7  19   6     1655.01     1877.00    391.78 o 
   8  19   6      619.82      317.55    310.38 o 
   9  19   6     1108.02      906.00    424.63 o 
 -11  20   6      269.18     -459.41    459.41 o 
 -10  20   6      775.50     1183.85    854.12 o 
  -9  20   6     1782.34     1739.56    428.92 o 
  -8  20   6     8864.75     7846.61    656.77 o 
  -7  20   6      334.31      444.55    150.90 o 
  -6  20   6      426.84      427.11    131.93 o 
  -5  20   6     2774.11     2810.89    159.76 o 
  -4  20   6    19595.96    18750.28    322.40 o 
  -3  20   6      170.46      109.01     85.28 o 
  -2  20   6     9299.29     9044.05    202.92 o 
  -1  20   6     7897.97     7819.00    186.98 o 
   0  20   6     2427.49     2496.94    127.51 o 
   1  20   6      299.26      218.12     84.92 o 
   2  20   6     1386.47     1671.08    126.63 o 
   3  20   6    19539.41    19196.89    346.30 o 
   4  20   6     1806.94     1988.53    163.67 o 
   5  20   6      868.26      739.23    218.60 o 
   6  20   6       25.75     -220.10    220.10 o 
   7  20   6     1204.54      836.15    410.57 o 
   8  20   6     1882.00     1402.21    493.69 o 
   9  20   6       46.68      -34.19    511.18 o 
 -11  21   6      116.79     -491.77    491.77 o 
 -10  21   6      205.63      223.99    368.49 o 
  -9  21   6       49.94      581.75    388.77 o 
  -8  21   6      115.85      694.38    381.77 o 
  -7  21   6      444.84      470.76    156.25 o 
  -6  21   6      527.07      440.49    158.47 o 
  -5  21   6      261.59      238.05    117.40 o 
  -4  21   6     2273.83     2262.75    125.00 o 
  -3  21   6    15552.43    14903.06    261.28 o 
  -2  21   6     2102.29     2184.52    123.60 o 
  -1  21   6    13255.64    12917.03    266.50 o 
   0  21   6    15082.98    14787.62    247.92 o 
   1  21   6    10265.07     9916.06    208.06 o 
   2  21   6     3811.61     4139.90    165.85 o 
   3  21   6     5324.12     4921.73    185.71 o 
   4  21   6     1283.82     1192.73    220.26 o 
   5  21   6      348.28      262.29    297.00 o 
   6  21   6      147.94      331.81    340.89 o 
   7  21   6       42.52      -39.50    369.80 o 
   8  21   6      116.74      353.83    352.47 o 
   9  21   6      378.61     -390.87    390.87 o 
 -11  22   6      152.55      336.47    556.47 o 
 -10  22   6     1758.61     1538.03    461.55 o 
  -9  22   6      212.76       11.14    361.37 o 
  -8  22   6     1860.96     1511.91    430.02 o 
  -7  22   6     6255.27     6298.93    302.99 o 
  -6  22   6        0.99      -69.70    140.30 o 
  -5  22   6     1220.85     1332.89    145.90 o 
  -4  22   6     4720.05     4596.82    150.78 o 
  -3  22   6      446.41      483.37    102.49 o 
  -2  22   6    10599.01    10460.31    305.65 o 
  -1  22   6      592.86      649.95     98.51 o 
   0  22   6    12114.54    12350.05    228.83 o 
   1  22   6        9.27       75.88     91.41 o 
   2  22   6    11147.44    10998.71    259.70 o 
   3  22   6     3689.65     3427.46    168.74 o 
   4  22   6      831.43      817.51    183.60 o 
   5  22   6     5423.57     5391.32    321.85 o 
   6  22   6     3458.92     3683.46    614.23 o 
   7  22   6     3607.92     4048.79    573.54 o 
   8  22   6     3102.84     2707.28    461.28 o 
   9  22   6        1.16      244.98    410.32 o 
 -11  23   6      159.52     -504.71    504.71 o 
 -10  23   6      251.94     -200.59    498.24 o 
  -9  23   6     1233.35     1261.60    462.65 o 
  -8  23   6     1014.08     1076.42    511.18 o 
  -7  23   6        0.53      130.60    160.11 o 
  -6  23   6     5653.05     5997.68    375.62 o 
  -5  23   6     8831.61     9156.71    283.46 o 
  -4  23   6      223.22      289.50     99.51 o 
  -3  23   6     5613.98     5444.86    172.44 o 
  -2  23   6    14201.65    13701.49    253.95 o 
  -1  23   6        9.95      -13.87     92.48 o 
   0  23   6     2931.55     3290.56    135.38 o 
   1  23   6     1532.67     1802.79    116.29 o 
   2  23   6        4.44       89.61    112.15 o 
   3  23   6     2497.41     2595.65    159.34 o 
   4  23   6      282.23       24.07    170.64 o 
   5  23   6       22.92     -228.21    228.21 o 
   6  23   6        5.09     -273.06    273.06 o 
   7  23   6     2552.74     2338.39   1041.77 o 
   8  23   6        2.96       39.02    352.94 o 
   9  23   6      741.05      129.83    442.19 o 
 -11  24   6      395.26      815.30    608.24 o 
 -10  24   6      558.50      543.53    556.47 o 
  -9  24   6     1683.04     1765.60    459.67 o 
  -8  24   6     7166.93     6107.83    620.99 o 
  -7  24   6     1554.29     1823.54    215.94 o 
  -6  24   6     6502.00     6744.72    305.09 o 
  -5  24   6      393.24      645.30    161.94 o 
  -4  24   6     5882.99     5909.93    176.65 o 
  -3  24   6     1138.92     1046.25    119.20 o 
  -2  24   6     6711.74     6896.72    197.88 o 
  -1  24   6     1029.78      834.35    105.36 o 
   0  24   6       14.22       45.59     88.42 o 
   1  24   6      754.31      844.30    113.45 o 
   2  24   6      625.62      676.24    125.42 o 
   3  24   6     8468.66     7954.28    255.31 o 
   4  24   6     1299.68     1247.27    196.28 o 
   5  24   6       14.09     -247.11    247.11 o 
   6  24   6     3343.29     2856.70    411.48 o 
   7  24   6     3718.07     3535.23    562.80 o 
   8  24   6     1138.61     1352.08    494.40 o 
   9  24   6      403.01      210.31    440.00 o 
 -10  25   6     1147.55     1908.83    640.59 o 
  -9  25   6     1543.82     1179.00    436.93 o 
  -8  25   6     8373.01     7142.33    411.62 o 
  -7  25   6     6121.09     6236.95    339.27 o 
  -6  25   6      387.98      146.77    165.32 o 
  -5  25   6    22098.89    22003.05    497.32 o 
  -4  25   6     3787.77     4095.48    163.92 o 
  -3  25   6       83.45       63.91    106.07 o 
  -2  25   6       45.08      133.05     96.54 o 
  -1  25   6     6674.49     7045.79    208.43 o 
   0  25   6     1584.54     1632.87    107.74 o 
   1  25   6     2434.50     2658.56    129.02 o 
   2  25   6      237.48      306.41    105.15 o 
   3  25   6     1166.16      803.33    159.95 o 
   4  25   6     2013.23     1944.96    215.81 o 
   5  25   6       23.58      -26.64    201.73 o 
   6  25   6       89.66      439.15    455.81 o 
   7  25   6     2504.25     2083.57    509.90 o 
   8  25   6     4416.21     3589.54    473.58 o 
 -10  26   6      381.05      782.94    575.88 o 
  -9  26   6     2223.25     1956.33    478.11 o 
  -8  26   6      140.52       -8.19    161.77 o 
  -7  26   6    12319.65    11688.54    438.54 o 
  -6  26   6      243.69      260.93    167.04 o 
  -5  26   6      471.92      491.66    165.47 o 
  -4  26   6     7523.04     7779.46    217.60 o 
  -3  26   6     6180.16     6140.16    193.79 o 
  -2  26   6     1148.24     1034.14    121.35 o 
  -1  26   6      206.88      231.31     81.27 o 
   0  26   6    16035.62    16410.83    260.14 o 
   1  26   6     3654.17     3952.72    145.70 o 
   2  26   6      116.41      -16.99    113.52 o 
   3  26   6     2131.28     2120.43    197.99 o 
   4  26   6     1280.32     1603.90    266.34 o 
   5  26   6     4547.99     4516.37    285.89 o 
   6  26   6      243.23      135.65    318.37 o 
   7  26   6      869.56      759.51    352.23 o 
   8  26   6      114.35       72.73    341.23 o 
 -10  27   6     1165.14     1022.36    679.41 o 
  -9  27   6     1139.15     1501.18    634.12 o 
  -8  27   6      459.13      560.10    183.33 o 
  -7  27   6     3184.90     2878.05    281.47 o 
  -6  27   6     2536.94     2377.37    262.97 o 
  -5  27   6      663.48      755.12    208.16 o 
  -4  27   6       61.04       96.17    127.78 o 
  -3  27   6     1439.27     1226.88    135.98 o 
  -2  27   6      834.54      806.73    126.60 o 
  -1  27   6     6350.84     6475.30    201.75 o 
   0  27   6     2428.14     2814.02    128.46 o 
   1  27   6     9319.29     9262.37    200.70 o 
   2  27   6     5554.39     5474.31    240.79 o 
   3  27   6      771.72      899.44    206.83 o 
   4  27   6        0.46     -188.94    188.94 o 
   5  27   6     9243.77     8785.93    352.62 o 
   6  27   6      437.00      345.28    288.59 o 
   7  27   6      307.32      414.94    392.15 o 
   8  27   6      776.10      793.84    379.53 o 
 -10  28   6      470.22     1184.12    660.00 o 
  -9  28   6      716.37     -349.41    537.06 o 
  -8  28   6     2048.54     1840.83    235.80 o 
  -7  28   6     1505.48     1232.51    325.95 o 
  -6  28   6      470.75      362.61    217.11 o 
  -5  28   6     3910.79     4024.69    346.17 o 
  -4  28   6    10041.46    10110.19    321.91 o 
  -3  28   6       19.84     -137.42    137.42 o 
  -2  28   6       14.26      114.64    107.39 o 
  -1  28   6     7971.25     7782.59    205.43 o 
   0  28   6     3198.40     3568.14    139.47 o 
   1  28   6      736.87      829.25    119.48 o 
   2  28   6        1.78      245.04    152.08 o 
   3  28   6    10378.73    11102.62    641.31 o 
   4  28   6       27.89     -143.57    202.40 o 
   5  28   6     1641.54     1550.97    220.05 o 
   6  28   6       66.66       69.71    281.19 o 
   7  28   6      339.84       76.80    330.34 o 
   8  28   6      646.74      684.73    380.23 o 
 -10  29   6     2015.23     3215.89    776.47 o 
  -9  29   6      677.15     1242.36    647.06 o 
  -8  29   6     1186.59      752.00    214.49 o 
  -7  29   6      221.57      123.48    209.80 o 
  -6  29   6      271.83      -86.03    216.68 o 
  -5  29   6     3911.33     4010.87    303.20 o 
  -4  29   6     2224.40     2470.09    214.06 o 
  -3  29   6     2673.23     2641.83    191.73 o 
  -2  29   6      254.60       59.46    124.02 o 
  -1  29   6     4537.05     4721.60    193.41 o 
   0  29   6    21256.78    21040.87    311.32 o 
   1  29   6      803.99      902.29    126.78 o 
   2  29   6    19226.77    17806.83    626.80 o 
   3  29   6     1801.21     1622.97    235.50 o 
   4  29   6     7473.46     7269.60    390.46 o 
   5  29   6       66.13      -97.52    304.88 o 
   6  29   6     1976.65     2058.73    359.39 o 
   7  29   6       59.85     -271.36    321.23 o 
   8  29   6      131.72      382.47    468.32 o 
  -9  30   6      357.53      621.18    640.59 o 
  -8  30   6        0.09      -67.21    194.57 o 
  -7  30   6     5891.22     5649.68    513.67 o 
  -6  30   6      169.78      -42.54    216.40 o 
  -5  30   6     2329.12     2627.84    295.29 o 
  -4  30   6      705.66     1008.14    226.58 o 
  -3  30   6      467.43      449.22    155.24 o 
  -2  30   6     6431.98     6888.27    266.62 o 
  -1  30   6     1616.27     2003.75    160.65 o 
   0  30   6    14506.88    14720.62    289.95 o 
   1  30   6      745.21     1002.34    157.67 o 
   2  30   6     1971.80     2010.04    209.78 o 
   3  30   6     1338.64     1389.76    230.63 o 
   4  30   6      605.70      736.42    225.26 o 
   5  30   6     1197.85     1298.63    259.90 o 
   6  30   6      836.99      705.35    314.36 o 
   7  30   6     2528.00     2346.38    511.31 o 
  -9  31   6       31.81      763.53    653.53 o 
  -8  31   6      102.71      276.94    419.11 o 
  -7  31   6     1036.33     1110.30    259.34 o 
  -6  31   6     7152.42     7830.42    458.76 o 
  -5  31   6     1211.13     1332.13    242.70 o 
  -4  31   6     4206.99     3805.02    245.45 o 
  -3  31   6      279.08      240.69    162.70 o 
  -2  31   6    12526.27    13163.29    380.56 o 
  -1  31   6      446.29      166.58    161.33 o 
   0  31   6     5144.75     5177.27    184.38 o 
   1  31   6     3449.09     3581.90    168.54 o 
   2  31   6      110.07      262.45    176.50 o 
   3  31   6      348.05      655.62    216.36 o 
   4  31   6       23.11      280.34    207.37 o 
   5  31   6        1.95      488.39    241.33 o 
   6  31   6     2544.90     2709.31    545.82 o 
   7  31   6      131.88     -316.83    388.77 o 
  -9  32   6       30.04      770.00    647.06 o 
  -8  32   6       34.45     -209.65    209.65 o 
  -7  32   6     1935.37     1635.44    317.07 o 
  -6  32   6     2078.34     2178.11    318.26 o 
  -5  32   6     1559.03     1841.51    259.54 o 
  -4  32   6      558.48      789.79    188.98 o 
  -3  32   6      222.38       78.53    159.93 o 
  -2  32   6     1761.30     2082.26    203.39 o 
  -1  32   6       17.70      369.61    177.41 o 
   0  32   6     1831.87     1495.58    139.16 o 
   1  32   6     3209.38     3277.39    163.79 o 
   2  32   6     8442.54     8088.91    323.22 o 
   3  32   6      109.15      159.49    206.99 o 
   4  32   6        1.53     -180.65    200.23 o 
   5  32   6     1647.68     1378.53    267.29 o 
   6  32   6      811.63      897.51    331.65 o 
   7  32   6      766.98      452.94    430.09 o 
  -9  33   6     1137.71     1255.30    711.77 o 
  -8  33   6      245.08      290.42    461.94 o 
  -7  33   6     1867.57     2367.40    316.95 o 
  -6  33   6      597.14      761.99    262.37 o 
  -5  33   6    11048.08    10301.09    541.52 o 
  -4  33   6      885.51      546.06    205.56 o 
  -3  33   6      775.23      441.41    185.51 o 
  -2  33   6     2163.33     2049.84    207.10 o 
  -1  33   6     7494.11     7396.88    318.00 o 
   0  33   6     2819.56     3060.67    162.55 o 
   1  33   6        1.52       60.60    182.79 o 
   2  33   6     2051.74     1904.00    326.51 o 
   3  33   6      354.04       78.45    210.91 o 
   4  33   6     1563.05     1577.18    253.12 o 
   5  33   6     1256.01      970.28    263.39 o 
   6  33   6     1470.06     1293.27    411.13 o 
   7  33   6     2310.35     2771.20   1342.65 o 
  -9  34   6       84.31      -90.59    297.65 o 
  -8  34   6      345.03      414.90    260.62 o 
  -7  34   6      326.37      488.64    296.66 o 
  -6  34   6     2298.05     2404.83    325.56 o 
  -5  34   6        0.22      179.81    248.08 o 
  -4  34   6     3121.07     2890.46    242.26 o 
  -3  34   6      715.84      725.11    200.58 o 
  -2  34   6      522.55      733.53    190.66 o 
  -1  34   6     5067.88     5150.62    278.41 o 
   0  34   6    16275.04    15628.66    396.75 o 
   1  34   6      322.28      360.05    197.12 o 
   2  34   6       15.23     -128.25    219.65 o 
   3  34   6     4122.13     3744.62    301.78 o 
   4  34   6     2556.79     2615.03    282.13 o 
   5  34   6      327.28      819.34    266.92 o 
   6  34   6     1534.46     1048.23    405.11 o 
  -8  35   6      283.97      496.63    270.55 o 
  -7  35   6     1168.93     1292.88    312.18 o 
  -6  35   6       26.72     -252.97    252.97 o 
  -5  35   6     1504.07     1387.22    295.91 o 
  -4  35   6      399.11      226.30    183.66 o 
  -3  35   6     1029.59     1225.11    211.72 o 
  -2  35   6      677.56      944.35    202.99 o 
  -1  35   6      250.93      448.85    190.91 o 
   0  35   6     1763.03     1820.12    187.38 o 
   1  35   6     9257.71     8664.18    363.13 o 
   2  35   6       27.70       33.95    211.95 o 
   3  35   6      511.86      238.74    244.78 o 
   4  35   6      581.93      694.75    240.19 o 
   5  35   6     5292.70     5091.03    594.54 o 
   6  35   6      711.10      947.92    408.62 o 
  -8  36   6      389.20      412.11    274.18 o 
  -7  36   6      608.80      600.98    375.00 o 
  -6  36   6      687.28      628.84    278.58 o 
  -5  36   6     1754.16     1803.27    319.28 o 
  -4  36   6      428.17       14.72    194.56 o 
  -3  36   6     2518.91     2926.96    270.00 o 
  -2  36   6     2609.96     2812.60    352.55 o 
  -1  36   6     1826.07     2518.34    252.07 o 
   0  36   6     2887.88     3414.14    304.33 o 
   1  36   6     1113.69     1186.29    245.49 o 
   2  36   6      288.54      354.13    217.66 o 
   3  36   6      369.89       -5.82    236.40 o 
   4  36   6     1064.16     1432.28    408.52 o 
   5  36   6     1422.96     1835.18    397.64 o 
   6  36   6      126.09     -239.41    407.21 o 
  -8  37   6      389.01      911.57    339.74 o 
  -7  37   6      349.84      -15.13    322.81 o 
  -6  37   6      148.60      -84.89    289.91 o 
  -5  37   6     2315.44     2390.67    343.65 o 
  -4  37   6      223.95      228.18    208.39 o 
  -3  37   6      191.35      273.88    217.68 o 
  -2  37   6      128.77      127.11    204.61 o 
  -1  37   6      678.86      847.39    213.12 o 
   0  37   6     6560.31     6263.63    352.80 o 
   1  37   6      690.06      418.03    262.45 o 
   2  37   6     2094.92     2156.52    257.33 o 
   3  37   6      442.46     1000.53    262.49 o 
   4  37   6     3919.19     3447.00    404.51 o 
   5  37   6       50.38      494.70    464.33 o 
   6  37   6     2049.58     2068.84    563.38 o 
  -7  38   6     2893.51     2606.51    391.31 o 
  -6  38   6      457.30      855.41    342.02 o 
  -5  38   6      249.44      241.80    266.88 o 
  -4  38   6     3115.17     3150.34    307.72 o 
  -3  38   6       61.58     -160.90    202.18 o 
  -2  38   6      212.23      184.48    208.00 o 
  -1  38   6     1761.30     1246.29    229.42 o 
   0  38   6     2679.63     2357.45    298.73 o 
   1  38   6     1612.45     1349.72    382.92 o 
   2  38   6      246.17      359.50    239.44 o 
   3  38   6       19.66       28.64    242.81 o 
   4  38   6       13.09     -149.18    420.55 o 
   5  38   6      629.21      401.59    388.69 o 
  -7  39   6      977.04     1102.37    466.13 o 
  -6  39   6     6273.04     5675.45    533.89 o 
  -5  39   6       13.01      -99.65    211.55 o 
  -4  39   6      912.25      967.91    325.95 o 
  -3  39   6      275.53     -171.86    272.20 o 
  -2  39   6     1302.43     1163.50    254.74 o 
  -1  39   6      213.88      140.15    207.05 o 
   0  39   6     3310.34     3253.44    320.56 o 
   1  39   6       38.30      136.29    243.38 o 
   2  39   6      625.96      359.33    249.72 o 
   3  39   6     1913.04     1694.09    294.04 o 
   4  39   6      185.97       -6.60    290.94 o 
   5  39   6       10.01      459.98    411.81 o 
  -6  40   6       11.73      363.36    334.15 o 
  -5  40   6       59.80      529.05    428.71 o 
  -4  40   6       72.74      239.27    271.75 o 
  -3  40   6     1369.44     1759.74    288.29 o 
  -2  40   6        8.39     -227.20    227.20 o 
  -1  40   6     1441.52     1212.83    254.93 o 
   0  40   6     1521.98     1372.60    246.06 o 
   1  40   6      213.70      186.56    266.18 o 
   2  40   6     2241.77     1926.21    322.31 o 
   3  40   6       14.44      162.11    280.84 o 
   4  40   6      560.12      611.05    331.81 o 
  -6  41   6        0.98      435.86    348.92 o 
  -5  41   6     3054.56     3133.68    584.94 o 
  -4  41   6     2753.80     2966.59    376.33 o 
  -3  41   6      572.59      425.99    283.72 o 
  -2  41   6      178.56      304.51    272.46 o 
  -1  41   6     1240.16     1808.32    279.64 o 
   0  41   6      354.14       97.82    404.18 o 
   1  41   6      123.40      348.66    271.69 o 
   2  41   6     2216.40     2275.84    381.46 o 
   3  41   6       94.38     -157.91    438.02 o 
   4  41   6        3.23      158.83    355.07 o 
  -5  42   6        3.81      691.12    452.01 o 
  -4  42   6      930.60     1446.41    492.23 o 
  -3  42   6      331.26      -97.76    277.76 o 
  -2  42   6       46.62       78.61    277.71 o 
  -1  42   6     4428.18     3797.59    616.00 o 
   0  42   6     1327.30     1163.59    299.23 o 
   1  42   6        3.55      -75.03    498.24 o 
   2  42   6      835.20      598.89    912.35 o 
   3  42   6     3085.62     3028.31    479.36 o 
  -5  43   6       15.60     -397.29    397.29 o 
  -4  43   6     1054.60     1039.65    469.18 o 
  -3  43   6      692.23      975.54    315.43 o 
  -2  43   6      779.70      486.12    293.57 o 
  -1  43   6       74.38     -405.78    405.78 o 
   0  43   6      107.70      317.06    737.65 o 
   1  43   6     1867.49     2403.57    550.98 o 
   2  43   6      493.00      263.28    692.35 o 
   3  43   6        0.03      156.65    458.45 o 
  -4  44   6      180.39      880.00    757.06 o 
  -3  44   6     4430.78     4755.61    969.92 o 
  -2  44   6      760.02     1174.19    682.45 o 
  -1  44   6      130.87     -627.65    660.00 o 
   0  44   6      550.24      886.47    763.53 o 
   1  44   6      446.24      388.24    679.41 o 
   2  44   6      439.62      964.12    685.88 o 
  -3  45   6     1112.14     2251.77    886.47 o 
  -2  45   6        0.10      120.72    366.25 o 
  -1  45   6       77.91     -601.77    737.65 o 
  -2  46   6     1401.03     1281.37    419.36 o 
  -1  46   6       45.11     -465.88    647.06 o 
 -11   0   7     1226.87     1235.89    582.35 o 
  -9   0   7     1237.71     1358.83    310.59 o 
  -7   0   7    10357.52     9826.58    436.79 o 
  -5   0   7      364.67      340.45    188.85 o 
  -3   0   7    49151.74    47039.03    953.34 o 
  -1   0   7    28225.14    27200.63    443.11 o 
   1   0   7    13550.33    13096.85    300.30 o 
   3   0   7    24153.19    24426.93    485.66 o 
   5   0   7      166.60      187.41    170.07 o 
   7   0   7     1597.28     1043.24    438.12 o 
   9   0   7     3823.99     3814.65    952.39 o 
 -12   1   7        0.24       19.41    595.30 o 
 -11   1   7      193.12     -493.51   1100.00 o 
 -10   1   7      659.54      705.30    291.18 o 
  -9   1   7        7.78      311.98    200.59 o 
  -8   1   7     6536.62     6618.56    368.13 o 
  -7   1   7    12120.83    11480.14    330.79 o 
  -6   1   7     1199.86     1326.72    112.48 o 
  -5   1   7       13.99      132.14    124.72 o 
  -4   1   7    30309.16    29199.20    661.47 o 
  -3   1   7     5926.28     4868.77    144.49 o 
  -2   1   7    17109.59    17526.75    308.29 o 
  -1   1   7     5468.15     5996.72    140.22 o 
   0   1   7     5788.14     5567.01    140.06 o 
   1   1   7     1466.05     1078.04     93.30 o 
   2   1   7    11945.20    11806.92    200.21 o 
   3   1   7     1013.89      908.05     88.06 o 
   4   1   7      427.91      305.62    109.95 o 
   5   1   7        4.29     -117.95    117.95 o 
   6   1   7       37.27      -12.72    144.45 o 
   7   1   7       11.43     -197.24    253.27 o 
   8   1   7      567.30      795.94    262.08 o 
   9   1   7      858.44      983.94    290.29 o 
  10   1   7      312.06      440.60    311.66 o 
 -12   2   7      546.59      278.24    575.88 o 
 -11   2   7     1016.20     1443.51    418.18 o 
 -10   2   7     3636.89     3405.55    354.51 o 
  -9   2   7    16531.72    16219.23    551.84 o 
  -8   2   7     1050.93      995.65    209.78 o 
  -7   2   7     2874.64     3050.93    177.96 o 
  -6   2   7     5767.80     6307.83    254.10 o 
  -5   2   7    10811.78    10444.04    293.46 o 
  -4   2   7     2951.35     3526.32    245.84 o 
  -3   2   7    22570.98    22911.07    364.30 o 
  -2   2   7    28316.31    26626.79    366.40 o 
  -1   2   7     9803.70    10865.29    211.68 o 
   0   2   7     7596.59     8100.22    171.95 o 
   1   2   7      653.39      869.56     87.81 o 
   2   2   7    28288.78    27150.22    329.41 o 
   3   2   7     2396.97     2309.32     98.27 o 
   4   2   7     1373.12     1511.54    130.71 o 
   5   2   7    11428.07    11428.15    299.01 o 
   6   2   7      535.74      412.65    180.07 o 
   7   2   7     3352.77     3364.88    503.45 o 
   8   2   7      995.78      883.80    275.39 o 
   9   2   7     5863.87     5408.83    404.42 o 
  10   2   7       22.72      109.57    307.76 o 
 -12   3   7        3.62      -90.59    524.12 o 
 -11   3   7      782.59      706.23    381.53 o 
 -10   3   7     2660.15     2989.01    423.82 o 
  -9   3   7     5862.12     6328.25    543.53 o 
  -8   3   7      651.72      943.29    232.94 o 
  -7   3   7      407.84      333.35    155.34 o 
  -6   3   7    11590.86    10975.68    365.62 o 
  -5   3   7       74.70      147.40    107.04 o 
  -4   3   7      941.97     1344.53    120.77 o 
  -3   3   7      219.44      303.95     90.81 o 
  -2   3   7        0.94      205.41     95.10 o 
  -1   3   7    20086.90    20698.72    280.35 o 
   0   3   7       11.05       46.92     56.23 o 
   1   3   7     4803.71     4712.78    144.48 o 
   2   3   7     5142.77     5195.83    136.73 o 
   3   3   7    20921.76    20415.56    262.43 o 
   4   3   7     4021.25     4290.13    173.52 o 
   5   3   7      246.60      527.66    129.60 o 
   6   3   7     2175.74     2173.32    218.77 o 
   7   3   7    10541.74    10443.75    592.30 o 
   8   3   7      789.23      525.72    252.78 o 
   9   3   7     2151.22     2523.51    343.39 o 
  10   3   7      435.66      667.50    365.69 o 
 -12   4   7     1542.24      297.65    595.30 o 
 -11   4   7       85.85     -172.85    230.69 o 
 -10   4   7     5567.57     5217.68   1045.00 o 
  -9   4   7       34.03     -110.00    317.06 o 
  -8   4   7    22029.81    22074.87    584.35 o 
  -7   4   7      613.35      372.97    200.34 o 
  -6   4   7      261.50      172.15    159.51 o 
  -5   4   7      665.57      747.05    136.88 o 
  -4   4   7    19026.94    18294.74    370.79 o 
  -3   4   7      420.05      406.82     91.41 o 
  -2   4   7     9265.39    10953.22    236.20 o 
  -1   4   7    26531.99    28447.36    359.63 o 
   0   4   7     1944.57     1829.36    121.91 o 
   1   4   7     9159.69     8916.20    208.94 o 
   2   4   7     9638.10     9347.43    183.05 o 
   3   4   7     3434.67     3364.94    120.68 o 
   4   4   7    11321.05    10834.91    255.49 o 
   5   4   7      597.85      473.09    126.00 o 
   6   4   7       88.59      211.15    171.55 o 
   7   4   7        9.39      390.95    283.60 o 
   8   4   7     9736.90     9424.55    488.25 o 
   9   4   7       94.63       17.53    315.42 o 
  10   4   7      356.72      481.40    315.28 o 
 -12   5   7      284.01      478.82    601.77 o 
 -11   5   7      958.89     1186.35    324.31 o 
 -10   5   7       51.52      -82.20    259.49 o 
  -9   5   7     2658.91     3410.01    472.35 o 
  -8   5   7     3501.42     3518.77    225.19 o 
  -7   5   7     2096.80     1939.28    200.60 o 
  -6   5   7        3.54      -28.68    113.70 o 
  -5   5   7     4579.42     4701.63    197.03 o 
  -4   5   7     6128.86     5963.46    189.39 o 
  -3   5   7     1437.63     1771.73    116.65 o 
  -2   5   7     3485.10     3762.71    126.03 o 
  -1   5   7     4997.10     4683.06    182.09 o 
   0   5   7    19768.72    18013.38    329.49 o 
   1   5   7     8178.78     8484.77    189.61 o 
   2   5   7     1306.43     1259.47     93.60 o 
   3   5   7    14031.14    13951.09    224.62 o 
   4   5   7     5586.97     5865.92    192.55 o 
   5   5   7        0.54     -128.33    128.33 o 
   6   5   7        2.96     -195.33    195.33 o 
   7   5   7    11000.51    10311.58    580.19 o 
   8   5   7       16.72      -29.21    243.54 o 
   9   5   7     1604.03     1872.57    425.86 o 
  10   5   7       17.70      302.46    298.51 o 
 -12   6   7      200.45      161.77    569.41 o 
 -11   6   7      113.02      613.55    300.05 o 
 -10   6   7     1771.80     1505.00    326.46 o 
  -9   6   7     7600.38     7393.27    792.65 o 
  -8   6   7     5699.31     5404.87    273.89 o 
  -7   6   7      343.24      478.60    162.77 o 
  -6   6   7     1488.37     1699.79    162.05 o 
  -5   6   7    36350.02    36385.39    673.60 o 
  -4   6   7     1894.56     2181.73    135.38 o 
  -3   6   7     3995.23     4511.04    154.10 o 
  -2   6   7    59530.97    59674.49    658.78 o 
  -1   6   7       72.83      -25.98     82.83 o 
   0   6   7       18.12      -46.24     46.24 o 
   1   6   7      235.39      228.60     69.98 o 
   2   6   7    23001.17    22619.62    305.49 o 
   3   6   7      178.93      182.55     94.14 o 
   4   6   7     3657.86     4067.89    168.73 o 
   5   6   7     1740.95     1679.30    144.62 o 
   6   6   7       89.24      -76.65    188.30 o 
   7   6   7     2453.99     2875.47    373.45 o 
   8   6   7      292.10      181.23    237.96 o 
   9   6   7     2685.77     2616.47    410.30 o 
  10   6   7      622.37      568.88    319.59 o 
 -12   7   7      471.90      181.18    588.82 o 
 -11   7   7      304.93     -253.37    511.18 o 
 -10   7   7       24.95      223.26    284.62 o 
  -9   7   7      601.93      364.88    298.50 o 
  -8   7   7      153.67      552.82    326.77 o 
  -7   7   7     1991.12     1931.18    204.82 o 
  -6   7   7     9651.41     9556.87    321.21 o 
  -5   7   7     6623.73     7274.54    221.57 o 
  -4   7   7    14794.70    15035.63    324.25 o 
  -3   7   7    41014.10    39642.25    515.90 o 
  -2   7   7     9786.35    10747.82    255.27 o 
  -1   7   7    31123.09    30613.01    375.29 o 
   0   7   7     2291.63     2592.70    122.57 o 
   1   7   7    30130.41    29169.62    388.83 o 
   2   7   7     5863.70     5846.54    189.01 o 
   3   7   7     5782.44     6036.61    157.81 o 
   4   7   7     6133.09     6256.10    197.91 o 
   5   7   7     3207.88     3141.42    216.69 o 
   6   7   7     4781.09     5234.74    337.90 o 
   7   7   7      307.39      404.64    288.59 o 
   8   7   7      128.73       10.91    282.92 o 
   9   7   7      221.92      292.50    264.21 o 
  10   7   7     1406.96     1410.81    400.46 o 
 -12   8   7      266.38     -349.41    524.12 o 
 -11   8   7      392.81      738.97    331.07 o 
 -10   8   7      190.00     -268.09    268.09 o 
  -9   8   7     2268.26     2269.15    533.82 o 
  -8   8   7     1987.88     1924.26    308.61 o 
  -7   8   7      793.19      734.63    173.39 o 
  -6   8   7     9458.65     9659.27    424.95 o 
  -5   8   7        0.38       42.28     99.27 o 
  -4   8   7     1636.18     1748.95    125.70 o 
  -3   8   7    40993.31    42539.96    547.63 o 
  -2   8   7     3204.91     3644.38    128.59 o 
  -1   8   7    20010.80    19872.36    284.37 o 
   0   8   7     3028.04     3224.97    129.23 o 
   1   8   7    20082.42    18372.05    298.24 o 
   2   8   7     1628.68     1739.87    106.10 o 
   3   8   7     7391.73     7157.91    172.58 o 
   4   8   7     1456.25     1353.14    116.35 o 
   5   8   7      293.92      485.52    128.34 o 
   6   8   7     1445.29     1766.91    258.22 o 
   7   8   7     4108.04     3953.66    412.13 o 
   8   8   7       44.21      -68.61    240.89 o 
   9   8   7      377.72      204.12    263.88 o 
  10   8   7      799.95     1381.67    389.95 o 
 -12   9   7       67.66     -323.53    517.65 o 
 -11   9   7     3672.99     4058.92    947.94 o 
 -10   9   7      141.70      340.32    309.39 o 
  -9   9   7     1953.26     2051.37    365.22 o 
  -8   9   7     5057.14     5175.50    418.63 o 
  -7   9   7     3263.86     3326.46    270.08 o 
  -6   9   7      275.52      472.27    122.12 o 
  -5   9   7     7333.52     7578.44    369.92 o 
  -4   9   7    12051.72    12066.58    314.47 o 
  -3   9   7     5790.14     5739.83    181.20 o 
  -2   9   7     3152.14     2965.37    126.97 o 
  -1   9   7    10082.19    10527.10    210.34 o 
   0   9   7    16233.94    15815.58    254.23 o 
   1   9   7     7387.46     7585.04    177.42 o 
   2   9   7     7435.78     7856.24    225.43 o 
   3   9   7      934.89      863.56    101.03 o 
   4   9   7      870.33      642.67    101.57 o 
   5   9   7     7122.98     6878.25    227.10 o 
   6   9   7      641.89      412.28    314.01 o 
   7   9   7     5500.46     5473.74    455.85 o 
   8   9   7       13.15     -230.64    230.64 o 
   9   9   7     2342.81     2276.90    327.92 o 
  10   9   7      215.23      180.22    501.53 o 
 -12  10   7     2237.24     2678.79    757.06 o 
 -11  10   7      592.28      379.09    337.34 o 
 -10  10   7     1893.58     1838.37    373.97 o 
  -9  10   7     3774.26     3474.50    430.52 o 
  -8  10   7      166.81      460.18    236.64 o 
  -7  10   7     5676.00     5773.58    312.11 o 
  -6  10   7        5.57      -61.42    116.15 o 
  -5  10   7     1566.76     1703.06    131.38 o 
  -4  10   7      125.84      -15.44     97.42 o 
  -3  10   7     4007.85     4135.54    146.86 o 
  -2  10   7    11753.03    11300.52    221.54 o 
  -1  10   7    16280.79    15682.73    247.72 o 
   0  10   7     9503.88     9866.21    203.51 o 
   1  10   7     5487.32     5384.76    149.57 o 
   2  10   7    30869.35    31406.27    372.48 o 
   3  10   7     3048.74     3124.41    143.67 o 
   4  10   7      364.75      407.21    150.71 o 
   5  10   7     6835.90     7319.06    309.63 o 
   6  10   7     5594.56     5705.64    415.69 o 
   7  10   7     1300.38      832.48    317.13 o 
   8  10   7        6.10      159.72    243.30 o 
   9  10   7     3136.43     2767.05    340.54 o 
  10  10   7      130.62      677.78    408.64 o 
 -12  11   7      778.78       71.18    465.88 o 
 -11  11   7      318.73      168.54    339.71 o 
 -10  11   7    11162.63    11613.98    702.12 o 
  -9  11   7     1539.80     1344.62    366.89 o 
  -8  11   7       59.62      181.64    229.40 o 
  -7  11   7      808.55      974.34    192.39 o 
  -6  11   7     7789.06     7900.31    279.55 o 
  -5  11   7     2254.90     2484.70    149.71 o 
  -4  11   7      563.61      513.26    109.22 o 
  -3  11   7        6.39       75.69     94.25 o 
  -2  11   7     4904.72     4955.35    154.20 o 
  -1  11   7    12504.24    11981.06    239.58 o 
   0  11   7     2387.25     2796.38    131.09 o 
   1  11   7    18461.08    19421.94    301.00 o 
   2  11   7     7708.02     7686.41    173.33 o 
   3  11   7     7842.44     8139.63    216.74 o 
   4  11   7     2555.29     2805.83    134.06 o 
   5  11   7     5437.63     5881.14    286.84 o 
   6  11   7    14388.05    15339.87    640.71 o 
   7  11   7      433.72      301.90    283.98 o 
   8  11   7     1525.07     1267.23    286.46 o 
   9  11   7      852.55      382.99    326.22 o 
 -12  12   7       32.35     -440.00    440.00 o 
 -11  12   7      239.00      557.19    346.24 o 
 -10  12   7     1600.56     1586.21    383.77 o 
  -9  12   7      265.53      629.63    556.47 o 
  -8  12   7     3352.21     3327.30    360.26 o 
  -7  12   7     3915.58     4199.61    240.53 o 
  -6  12   7     1705.40     2004.95    165.64 o 
  -5  12   7     6231.03     6508.88    224.04 o 
  -4  12   7     1893.68     1773.35    134.99 o 
  -3  12   7      386.76      271.67     88.28 o 
  -2  12   7     3680.53     3331.60    134.14 o 
  -1  12   7    28436.09    29974.56    372.83 o 
   0  12   7     7996.70     8009.96    176.34 o 
   1  12   7    12372.41    12766.36    223.25 o 
   2  12   7     1009.21      973.14    100.13 o 
   3  12   7     2001.62     2448.38    138.09 o 
   4  12   7     7506.87     7808.92    196.46 o 
   5  12   7      422.80      533.14    191.95 o 
   6  12   7      146.22      246.12    247.11 o 
   7  12   7       88.04      171.41    283.67 o 
   8  12   7     2636.87     3012.60    324.37 o 
   9  12   7      142.56     -353.98    353.98 o 
 -12  13   7     3373.08     3092.95    614.71 o 
 -11  13   7     1443.66     1738.55    530.59 o 
 -10  13   7      926.35      612.77    349.11 o 
  -9  13   7     2053.03     1353.04    371.10 o 
  -8  13   7       70.03       43.42    147.65 o 
  -7  13   7      155.12      -36.93    141.46 o 
  -6  13   7    13777.61    14016.56    378.64 o 
  -5  13   7      422.89      465.35    136.49 o 
  -4  13   7    13022.13    12880.87    297.34 o 
  -3  13   7     1363.28     1491.67     98.98 o 
  -2  13   7      445.95      577.14     96.49 o 
  -1  13   7      113.92      288.23     77.14 o 
   0  13   7    97387.09    94817.20    936.01 o 
   1  13   7       61.05      175.13     73.04 o 
   2  13   7      819.70      873.23     95.94 o 
   3  13   7      656.72      604.39    113.58 o 
   4  13   7    18629.78    18245.90    334.20 o 
   5  13   7      897.71      502.34    192.45 o 
   6  13   7     8054.00     7095.96    496.20 o 
   7  13   7     3283.47     3155.47    397.03 o 
   8  13   7      538.21      498.53    257.94 o 
   9  13   7       12.43       52.79    449.67 o 
 -12  14   7        4.58      440.00    511.18 o 
 -11  14   7       28.32      184.69    530.59 o 
 -10  14   7        7.73      524.00    360.07 o 
  -9  14   7     2241.80     2147.63    413.50 o 
  -8  14   7        0.20     -172.54    194.26 o 
  -7  14   7      479.51      416.50    158.64 o 
  -6  14   7     5646.17     5911.51    228.18 o 
  -5  14   7    40028.71    38691.85    673.19 o 
  -4  14   7       77.58        2.57    104.12 o 
  -3  14   7      180.87      331.20     85.50 o 
  -2  14   7     2674.53     2510.56    108.28 o 
  -1  14   7    40771.76    39515.16    455.67 o 
   0  14   7     2849.84     3290.66    143.24 o 
   1  14   7      493.90      470.65     84.66 o 
   2  14   7     4815.80     4553.66    168.00 o 
   3  14   7     3453.38     3710.17    167.58 o 
   4  14   7      639.85      873.36    130.52 o 
   5  14   7      102.58      334.48    188.24 o 
   6  14   7        0.47      190.03    259.82 o 
   7  14   7     1368.10     1555.05    408.51 o 
   8  14   7      192.79      222.73    280.62 o 
   9  14   7      624.95      811.51    396.43 o 
 -12  15   7      104.63     -472.35    472.35 o 
 -11  15   7      777.32      409.24    410.88 o 
 -10  15   7     1690.22     1996.20    763.53 o 
  -9  15   7       13.60      133.13    319.63 o 
  -8  15   7      682.46      805.56    179.11 o 
  -7  15   7       11.73     -105.79    152.83 o 
  -6  15   7    13284.45    13209.15    325.77 o 
  -5  15   7     2616.92     2828.43    162.67 o 
  -4  15   7     4815.88     5096.10    180.63 o 
  -3  15   7    26839.91    26201.59    365.40 o 
  -2  15   7    11900.63    12016.47    233.51 o 
  -1  15   7    59332.03    59753.98    641.86 o 
   0  15   7     7770.46     8005.06    178.37 o 
   1  15   7    26901.50    27257.94    352.01 o 
   2  15   7       11.35       90.06    109.07 o 
   3  15   7     9499.27     9821.92    260.06 o 
   4  15   7     3241.51     3208.49    171.55 o 
   5  15   7     6436.75     6820.34    339.32 o 
   6  15   7     6911.05     7003.49    467.39 o 
   7  15   7       61.89     -219.20    255.74 o 
   8  15   7      282.27      583.36    283.74 o 
   9  15   7        0.06     -292.01    347.23 o 
 -11  16   7      356.12      706.34    402.64 o 
 -10  16   7      649.82      730.94    375.72 o 
  -9  16   7      636.76      815.62    365.22 o 
  -8  16   7     1483.28     1186.58    203.28 o 
  -7  16   7     5495.32     5233.68    315.66 o 
  -6  16   7     1909.29     1993.06    166.05 o 
  -5  16   7      274.02      281.14    119.61 o 
  -4  16   7     1340.80     1309.01    117.93 o 
  -3  16   7     4393.85     4493.20    156.04 o 
  -2  16   7     4375.92     4686.53    151.95 o 
  -1  16   7      676.09      689.42     74.71 o 
   0  16   7     5143.69     5189.64    145.16 o 
   1  16   7     6689.05     6356.91    164.98 o 
   2  16   7      912.26     1094.68     98.03 o 
   3  16   7     1365.47     1411.81    132.78 o 
   4  16   7     2560.97     2343.69    161.27 o 
   5  16   7    11703.42    10938.05    412.61 o 
   6  16   7     4886.28     5102.79    419.43 o 
   7  16   7       32.79      -49.26    225.01 o 
   8  16   7       66.78      329.27    324.75 o 
   9  16   7      749.36      341.53    368.15 o 
 -11  17   7     2700.14     2200.00    614.71 o 
 -10  17   7      588.22      464.45    501.47 o 
  -9  17   7     1681.34     1940.50    422.59 o 
  -8  17   7      237.16       74.33    180.25 o 
  -7  17   7    14624.85    14346.25    355.06 o 
  -6  17   7       84.11      159.69    125.73 o 
  -5  17   7    10559.16    10848.75    333.08 o 
  -4  17   7     1027.17      923.75    114.52 o 
  -3  17   7     4114.25     4197.88    173.96 o 
  -2  17   7        0.47       67.77     88.12 o 
  -1  17   7     9253.01     9625.88    193.33 o 
   0  17   7     1446.16     1515.29    100.16 o 
   1  17   7    15164.94    15514.60    257.68 o 
   2  17   7       43.22       31.14     80.33 o 
   3  17   7      684.61      620.48    115.34 o 
   4  17   7     1081.81     1107.69    145.72 o 
   5  17   7     5138.48     5147.25    301.95 o 
   6  17   7     1399.85     1721.33    308.64 o 
   7  17   7     4117.99     3825.10    399.87 o 
   8  17   7      286.30     -226.35    306.78 o 
   9  17   7      769.93      242.12    442.93 o 
 -11  18   7      289.82     1197.06    575.88 o 
 -10  18   7      862.23      943.93    533.82 o 
  -9  18   7        4.47     -133.59    332.37 o 
  -8  18   7    11519.05    11191.24    606.34 o 
  -7  18   7       73.57      191.53    124.59 o 
  -6  18   7      133.16      343.77    133.11 o 
  -5  18   7     2240.81     2148.94    196.57 o 
  -4  18   7      744.37      648.63    110.76 o 
  -3  18   7        0.95      -93.61     93.61 o 
  -2  18   7        0.66      112.33     98.31 o 
  -1  18   7     1561.32     1665.12    110.55 o 
   0  18   7     3039.53     3000.55    147.40 o 
   1  18   7     6323.00     6174.62    158.18 o 
   2  18   7     7761.21     8121.26    172.53 o 
   3  18   7     1347.81     1161.10    130.53 o 
   4  18   7     6982.41     6678.54    258.14 o 
   5  18   7      139.14      170.11    216.12 o 
   6  18   7     6877.79     6839.86    467.10 o 
   7  18   7      337.41      187.67    341.96 o 
   8  18   7     1618.76     2100.19    396.57 o 
   9  18   7        0.14     -280.21    549.51 o 
 -11  19   7     1585.65      970.59    595.30 o 
 -10  19   7     5039.98     4846.15    578.22 o 
  -9  19   7      342.63      393.10    368.30 o 
  -8  19   7     3786.88     4178.59    424.35 o 
  -7  19   7      319.38      294.00    132.57 o 
  -6  19   7    26146.76    25271.02    503.47 o 
  -5  19   7      409.08      658.85    130.10 o 
  -4  19   7      187.09      269.28    107.14 o 
  -3  19   7      214.21      288.43    106.95 o 
  -2  19   7     6991.80     7057.59    194.48 o 
  -1  19   7     7587.20     7558.55    223.31 o 
   0  19   7       45.12      202.24     79.96 o 
   1  19   7    10717.16    10689.41    202.46 o 
   2  19   7      766.02      894.05     95.06 o 
   3  19   7     1777.58     1913.43    172.94 o 
   4  19   7     1008.84      621.83    161.25 o 
   5  19   7     7339.08     7331.98    406.35 o 
   6  19   7     8023.86     8087.13    565.27 o 
   7  19   7      827.17      384.56    350.05 o 
   8  19   7      173.61      133.16    316.82 o 
   9  19   7       43.23     -221.86    393.69 o 
 -11  20   7     1313.53     1222.94    575.88 o 
 -10  20   7      111.34      250.22    601.77 o 
  -9  20   7        3.04     -214.35    362.35 o 
  -8  20   7      158.25     -108.65    265.61 o 
  -7  20   7      546.44      615.14    144.24 o 
  -6  20   7     4272.85     4112.58    236.44 o 
  -5  20   7     5934.19     5963.89    228.67 o 
  -4  20   7       95.04      100.79    107.52 o 
  -3  20   7      209.54       57.98     97.99 o 
  -2  20   7    22249.06    21555.61    359.02 o 
  -1  20   7     4301.81     4484.40    147.21 o 
   0  20   7     1991.37     2168.73    114.67 o 
   1  20   7     4035.61     4335.87    167.08 o 
   2  20   7     2787.91     2780.46    132.24 o 
   3  20   7      288.79      375.15    113.85 o 
   4  20   7      433.74      265.51    168.47 o 
   5  20   7     1992.12     1848.27    343.53 o 
   6  20   7      474.30      475.98    306.39 o 
   7  20   7      124.46      270.09    340.64 o 
   8  20   7       36.07      488.28    386.56 o 
   9  20   7        0.79     -176.86    395.19 o 
 -11  21   7       71.45      472.35    569.41 o 
 -10  21   7      912.39     1147.78    595.30 o 
  -9  21   7      510.45     -320.29    338.58 o 
  -8  21   7      566.43      654.72    302.01 o 
  -7  21   7     2298.77     2366.79    189.54 o 
  -6  21   7     5056.18     4963.65    258.26 o 
  -5  21   7      135.82      158.64    130.28 o 
  -4  21   7     7447.07     7299.18    221.07 o 
  -3  21   7      535.46      682.22    111.68 o 
  -2  21   7     1451.64     1580.69    127.16 o 
  -1  21   7       10.27      267.79     90.17 o 
   0  21   7    17648.55    17875.25    336.71 o 
   1  21   7     7520.31     7536.32    182.62 o 
   2  21   7      165.07       -3.23    101.64 o 
   3  21   7      135.66       68.69    112.01 o 
   4  21   7    15275.84    15175.38    396.18 o 
   5  21   7        0.31     -212.20    212.20 o 
   6  21   7     3003.17     2705.80    402.80 o 
   7  21   7       57.21     -324.59    324.59 o 
   8  21   7      443.58      262.37    540.30 o 
   9  21   7      338.38      280.11    470.13 o 
 -11  22   7        7.74     -530.59    530.59 o 
 -10  22   7      470.23      517.65    524.12 o 
  -9  22   7     1509.82     1646.09    435.75 o 
  -8  22   7     3131.45     3015.63    433.22 o 
  -7  22   7     2372.33     2304.40    192.19 o 
  -6  22   7      754.17      804.52    159.14 o 
  -5  22   7    10505.92    11017.70    310.85 o 
  -4  22   7     5015.43     4895.85    170.27 o 
  -3  22   7       42.80      -95.83    102.47 o 
  -2  22   7     9206.50     9767.16    233.69 o 
  -1  22   7    19515.09    19192.58    340.65 o 
   0  22   7      182.25      210.93     96.70 o 
   1  22   7      132.06      137.81     99.09 o 
   2  22   7     1114.51     1144.46    135.08 o 
   3  22   7     2047.99     1807.14    162.81 o 
   4  22   7        4.53      468.55    180.39 o 
   5  22   7      223.58      568.15    374.89 o 
   6  22   7      211.18       75.98    344.88 o 
   7  22   7      844.68      595.57    428.84 o 
   8  22   7      727.03      551.92    540.30 o 
 -11  23   7       10.91      608.24    569.41 o 
 -10  23   7     2105.43     1785.89    653.53 o 
  -9  23   7     3618.51     3272.85    528.79 o 
  -8  23   7      196.82     -271.25    271.25 o 
  -7  23   7      349.51      152.59    149.04 o 
  -6  23   7     4146.37     4570.57    260.17 o 
  -5  23   7      551.01      503.61    161.88 o 
  -4  23   7     6265.48     6646.80    203.29 o 
  -3  23   7      435.58      426.47    109.58 o 
  -2  23   7      540.54      566.53    113.13 o 
  -1  23   7     3784.81     3920.70    173.89 o 
   0  23   7     6856.65     6617.01    178.33 o 
   1  23   7     5785.87     5774.53    170.51 o 
   2  23   7      355.90      138.55    118.52 o 
   3  23   7    14725.86    15580.45    378.12 o 
   4  23   7     4617.92     4363.77    269.12 o 
   5  23   7     3528.97     3085.83    261.38 o 
   6  23   7     6301.12     5624.95    922.06 o 
   7  23   7      587.30     -127.65    397.67 o 
   8  23   7     1316.28     1260.28    556.47 o 
 -10  24   7     1751.46     2122.36    692.35 o 
  -9  24   7     4831.99     4215.84    590.91 o 
  -8  24   7      786.73      581.72    244.70 o 
  -7  24   7     7569.46     8308.42    322.77 o 
  -6  24   7     2962.72     2790.32    222.89 o 
  -5  24   7     2327.35     2092.92    201.84 o 
  -4  24   7     6739.95     6984.46    214.17 o 
  -3  24   7     1629.83     1821.02    133.12 o 
  -2  24   7        7.31      -96.99    105.18 o 
  -1  24   7      387.75      284.62    111.42 o 
   0  24   7        9.34      -98.18     98.18 o 
   1  24   7       87.73      283.57    106.75 o 
   2  24   7     1719.39     1871.03    167.01 o 
   3  24   7     3222.41     3281.02    217.89 o 
   4  24   7       72.15       13.54    189.93 o 
   5  24   7     9201.08     9794.96    405.88 o 
   6  24   7     1001.18      696.27    510.32 o 
   7  24   7      383.22      174.43    417.89 o 
   8  24   7      209.17      589.52    451.00 o 
 -10  25   7      358.93       51.76    543.53 o 
  -9  25   7      211.74      471.39    427.47 o 
  -8  25   7     1607.29     1391.19    259.64 o 
  -7  25   7     5099.32     5442.56    283.99 o 
  -6  25   7     1299.44     1239.52    195.37 o 
  -5  25   7     3564.68     3157.43    252.09 o 
  -4  25   7      221.85      317.30    120.36 o 
  -3  25   7     3062.63     2987.35    159.28 o 
  -2  25   7     1580.96     1648.84    132.30 o 
  -1  25   7     1809.68     1569.99    139.32 o 
   0  25   7       83.85       49.32    106.06 o 
   1  25   7     1529.07     1828.97    175.15 o 
   2  25   7     5010.55     5085.37    234.39 o 
   3  25   7      154.95      333.80    212.77 o 
   4  25   7      362.73      121.02    209.59 o 
   5  25   7     4226.86     4349.13    405.33 o 
   6  25   7     1102.74     1646.01    387.04 o 
   7  25   7     2275.01     3311.25    685.88 o 
   8  25   7     1009.82     1002.72    498.74 o 
 -10  26   7      556.55     1022.36    647.06 o 
  -9  26   7     4004.13     5584.13    854.12 o 
  -8  26   7     1151.36     1204.13    276.45 o 
  -7  26   7      801.64      531.87    216.25 o 
  -6  26   7       35.63      -27.64    164.98 o 
  -5  26   7      563.38      525.17    185.02 o 
  -4  26   7     1771.89     1792.42    205.55 o 
  -3  26   7     8449.82     8628.35    247.62 o 
  -2  26   7     1037.89      950.95    127.79 o 
  -1  26   7     2536.02     2707.86    175.26 o 
   0  26   7     6087.89     6328.76    175.35 o 
   1  26   7     3212.16     3170.94    158.83 o 
   2  26   7      230.56      334.66    156.26 o 
   3  26   7    10868.26    10619.70    613.27 o 
   4  26   7     2265.49     2558.52    271.95 o 
   5  26   7      127.08      223.45    207.29 o 
   6  26   7     3163.61     3513.45    465.15 o 
   7  26   7     1389.17     1124.16    467.74 o 
   8  26   7     1369.15     1800.40    527.05 o 
 -10  27   7      287.96     -142.35    595.30 o 
  -9  27   7      565.02     1074.12    621.18 o 
  -8  27   7     2188.27     1600.40    224.20 o 
  -7  27   7      546.49      625.33    220.21 o 
  -6  27   7    10092.13    10064.81    409.00 o 
  -5  27   7     3767.97     3711.00    396.34 o 
  -4  27   7     6172.05     6472.71    283.19 o 
  -3  27   7      203.29      533.70    147.53 o 
  -2  27   7     8387.31     8684.19    288.20 o 
  -1  27   7     1312.02     1032.10    129.96 o 
   0  27   7     7975.10     7748.58    198.35 o 
   1  27   7    10411.17    10101.75    250.58 o 
   2  27   7        0.28       59.09    171.06 o 
   3  27   7      310.23       88.37    220.21 o 
   4  27   7       79.71      227.71    244.92 o 
   5  27   7      196.12      -85.50    207.82 o 
   6  27   7     1157.74      813.15    354.77 o 
   7  27   7      189.33      847.65    595.30 o 
   8  27   7       40.77     -283.65    427.78 o 
 -10  28   7        1.63     1320.00    685.88 o 
  -9  28   7     1325.50     1578.83    698.83 o 
  -8  28   7       31.08      370.43    188.66 o 
  -7  28   7      207.93        3.24    324.08 o 
  -6  28   7      869.83     1038.09    218.46 o 
  -5  28   7       59.57      127.74    195.70 o 
  -4  28   7        2.19       90.04    165.26 o 
  -3  28   7     4130.85     4554.99    221.57 o 
  -2  28   7    31606.07    31754.55    543.97 o 
  -1  28   7     1889.43     2073.77    170.10 o 
   0  28   7     1795.52     2017.01    148.88 o 
   1  28   7     2651.46     2776.28    153.62 o 
   2  28   7    14168.98    14387.39    403.50 o 
   3  28   7     3090.14     3484.38    298.46 o 
   4  28   7      856.02     1005.40    266.94 o 
   5  28   7      185.31      535.81    491.39 o 
   6  28   7     1408.77     1641.91    346.38 o 
   7  28   7     1813.54     1957.39    498.47 o 
 -10  29   7       79.37      711.77    666.47 o 
  -9  29   7     1732.11       97.06    550.00 o 
  -8  29   7      769.00      839.55    229.75 o 
  -7  29   7     1974.23     1910.91    266.85 o 
  -6  29   7      498.41      293.27    194.63 o 
  -5  29   7     1705.99     1696.27    250.42 o 
  -4  29   7     3608.24     3679.32    242.66 o 
  -3  29   7     7986.94     7760.15    274.76 o 
  -2  29   7        3.98      292.26    160.66 o 
  -1  29   7     2148.82     2131.47    187.03 o 
   0  29   7     3205.94     3164.93    161.88 o 
   1  29   7     6399.88     6660.54    210.36 o 
   2  29   7      830.43      816.30    184.92 o 
   3  29   7      435.61      463.48    216.19 o 
   4  29   7     2242.66     2469.74    282.43 o 
   5  29   7       21.22     -100.11    218.52 o 
   6  29   7       13.31      123.67    297.32 o 
   7  29   7       36.09      498.37    442.05 o 
  -9  30   7       73.72     -349.41    562.94 o 
  -8  30   7     1852.28     1800.44    271.29 o 
  -7  30   7       57.41       93.38    222.07 o 
  -6  30   7      340.37      331.54    206.25 o 
  -5  30   7     2072.84     2054.94    255.53 o 
  -4  30   7     7625.71     8003.30    399.21 o 
  -3  30   7       82.57       77.30    160.30 o 
  -2  30   7     7333.75     7189.48    296.10 o 
  -1  30   7     2933.16     2808.99    221.18 o 
   0  30   7     1911.24     1880.26    146.90 o 
   1  30   7     2871.98     3226.23    165.96 o 
   2  30   7     7050.97     6692.72    405.61 o 
   3  30   7     1051.32     1295.63    234.98 o 
   4  30   7     1820.96     2096.13    273.73 o 
   5  30   7      449.46      434.15    244.58 o 
   6  30   7     1100.85     1000.84    391.07 o 
   7  30   7       47.06     -245.70    404.90 o 
  -9  31   7     1789.49     2355.30    750.59 o 
  -8  31   7      218.01      463.85    234.78 o 
  -7  31   7      229.07       49.65    256.84 o 
  -6  31   7       31.49       55.82    195.42 o 
  -5  31   7       43.94     -198.85    198.85 o 
  -4  31   7     1412.10     1527.17    207.85 o 
  -3  31   7       11.01      122.94    161.97 o 
  -2  31   7     1147.44     1164.71    185.16 o 
  -1  31   7     2671.02     2559.93    228.14 o 
   0  31   7       55.24     -113.32    123.98 o 
   1  31   7      409.84      292.71    138.18 o 
   2  31   7      214.61      530.85    215.43 o 
   3  31   7     7357.03     7919.98    488.07 o 
   4  31   7      180.82      162.63    232.66 o 
   5  31   7      213.11      617.15    258.91 o 
   6  31   7       14.79     -245.43    353.29 o 
   7  31   7     2971.63     2835.49    567.30 o 
  -9  32   7     5361.12     5034.13    925.30 o 
  -8  32   7     3495.13     3410.29    349.54 o 
  -7  32   7     1366.45     1632.41    283.18 o 
  -6  32   7       25.55      -66.70    235.78 o 
  -5  32   7     1902.11     2399.16    279.43 o 
  -4  32   7     4487.66     4407.29    293.74 o 
  -3  32   7     1851.57     1661.62    214.24 o 
  -2  32   7     3857.46     3191.39    225.84 o 
  -1  32   7     1671.73     1554.86    205.03 o 
   0  32   7        5.54      -16.87    144.97 o 
   1  32   7      493.14      258.91    145.22 o 
   2  32   7     1198.08      606.90    239.63 o 
   3  32   7     2234.54     2229.81    282.48 o 
   4  32   7     2584.84     2447.19    271.91 o 
   5  32   7     1478.61     1550.13    291.45 o 
   6  32   7       40.70     -313.70    337.02 o 
  -9  33   7       42.74      297.65    672.94 o 
  -8  33   7      534.01      609.01    326.56 o 
  -7  33   7      383.55      663.80    283.16 o 
  -6  33   7        0.68      -81.14    242.24 o 
  -5  33   7      532.56      504.76    231.47 o 
  -4  33   7        2.79       43.72    192.41 o 
  -3  33   7     5044.64     5394.44    327.82 o 
  -2  33   7     2393.50     2233.32    227.86 o 
  -1  33   7      493.08      639.63    218.82 o 
   0  33   7     1108.53     1061.25    156.62 o 
   1  33   7     1594.88     1784.31    167.22 o 
   2  33   7     1708.99     1578.70    258.22 o 
   3  33   7      227.37      278.66    259.79 o 
   4  33   7     1083.85     1169.69    255.18 o 
   5  33   7       68.39      454.28    324.08 o 
   6  33   7      786.17      560.42    498.24 o 
  -8  34   7        1.17     -317.53    317.53 o 
  -7  34   7     4888.73     4571.83    432.73 o 
  -6  34   7     1098.32      776.81    279.00 o 
  -5  34   7      645.47      755.30    280.35 o 
  -4  34   7        1.57     -100.28    196.78 o 
  -3  34   7     5911.18     5379.72    300.23 o 
  -2  34   7     2572.72     2640.27    236.79 o 
  -1  34   7     1122.50     1407.01    210.85 o 
   0  34   7      158.26      -34.04    155.70 o 
   1  34   7     5844.07     6194.35    393.25 o 
   2  34   7      811.25      930.69    252.02 o 
   3  34   7     9823.56     9098.23    487.28 o 
   4  34   7      221.34      -37.06    284.24 o 
   5  34   7      458.45      347.90    367.98 o 
   6  34   7        0.31      106.42    446.08 o 
  -8  35   7     1503.14     1780.34    324.10 o 
  -7  35   7     1390.23     1469.74    437.50 o 
  -6  35   7       39.51     -339.73    339.73 o 
  -5  35   7      183.59      374.94    237.54 o 
  -4  35   7     6405.42     5750.59    383.97 o 
  -3  35   7       59.45      179.05    194.68 o 
  -2  35   7     2886.80     2796.91    262.98 o 
  -1  35   7      199.41      106.49    196.94 o 
   0  35   7     3480.04     3878.60    272.55 o 
   1  35   7       18.86     -205.77    205.77 o 
   2  35   7      888.58      804.07    250.23 o 
   3  35   7      302.21      451.40    248.25 o 
   4  35   7      341.91      328.40    260.74 o 
   5  35   7      319.02       77.69    381.69 o 
   6  35   7       19.55     -388.91    388.91 o 
  -8  36   7      158.20      189.24    419.79 o 
  -7  36   7      337.03      483.35    298.81 o 
  -6  36   7      443.71      565.79    313.69 o 
  -5  36   7      213.56      299.86    267.01 o 
  -4  36   7      808.02     1148.12    262.17 o 
  -3  36   7     5092.76     4755.34    314.29 o 
  -2  36   7     6194.45     6332.21    367.51 o 
  -1  36   7     1543.09     1100.88    244.04 o 
   0  36   7       23.29       73.95    207.17 o 
   1  36   7     2069.84     2405.11    300.62 o 
   2  36   7    11174.16    10447.46    464.21 o 
   3  36   7     1144.42     1774.59    289.59 o 
   4  36   7      320.37      258.56    255.76 o 
   5  36   7      190.72      153.64    547.13 o 
  -7  37   7      998.14     1380.45    354.33 o 
  -6  37   7     3204.37     3157.41    429.43 o 
  -5  37   7       49.58     -131.61    255.25 o 
  -4  37   7      484.75      502.49    282.94 o 
  -3  37   7     2224.50     2549.89    269.06 o 
  -2  37   7       93.43      -66.15    195.97 o 
  -1  37   7        4.24       87.30    202.48 o 
   0  37   7      573.22      222.81    220.98 o 
   1  37   7       98.74      -19.84    235.35 o 
   2  37   7     2043.60     1827.73    278.47 o 
   3  37   7      235.84      254.22    257.20 o 
   4  37   7      634.86      482.57    320.02 o 
   5  37   7     1081.69     1634.55    487.45 o 
  -7  38   7       53.57       59.26    303.01 o 
  -6  38   7      128.03     -206.51    303.80 o 
  -5  38   7      173.69      110.47    283.60 o 
  -4  38   7     4074.41     4156.26    413.74 o 
  -3  38   7       42.46      223.78    214.08 o 
  -2  38   7     2206.96     1572.82    270.43 o 
  -1  38   7       25.01       28.31    220.45 o 
   0  38   7      163.93      109.47    217.09 o 
   1  38   7     2040.34     2424.81    523.46 o 
   2  38   7     3133.26     3289.75    322.03 o 
   3  38   7        6.98      101.51    252.46 o 
   4  38   7     1632.72     1604.42    350.72 o 
   5  38   7      908.14     1272.91    699.61 o 
  -7  39   7     1341.44     1199.65    627.65 o 
  -6  39   7      379.97      202.24    332.99 o 
  -5  39   7      842.11      490.76    449.06 o 
  -4  39   7       48.82      123.60    255.31 o 
  -3  39   7      222.02      -94.49    218.08 o 
  -2  39   7     1858.10     1750.77    280.29 o 
  -1  39   7      993.29      690.49    254.75 o 
   0  39   7     2085.34     1530.42    288.79 o 
   1  39   7      284.98      -78.32    242.17 o 
   2  39   7      296.01      304.62    253.35 o 
   3  39   7     2020.02     2265.29    316.79 o 
   4  39   7       39.27      -76.24    302.80 o 
  -6  40   7        6.18      184.66    323.38 o 
  -5  40   7     2752.94     2818.48    562.72 o 
  -4  40   7      221.08     -176.16    328.89 o 
  -3  40   7      132.13      353.97    226.64 o 
  -2  40   7      541.60      638.76    264.46 o 
  -1  40   7     1496.40     1149.74    262.36 o 
   0  40   7       52.11       23.83    247.70 o 
   1  40   7      274.22      313.75    252.17 o 
   2  40   7      265.00       83.54    276.40 o 
   3  40   7      213.06      346.87    293.99 o 
   4  40   7     2698.81     2904.07    400.28 o 
  -6  41   7        0.71     -129.41    371.06 o 
  -5  41   7      726.48      436.55    450.05 o 
  -4  41   7       33.73     -329.03    329.03 o 
  -3  41   7     2420.75     2377.97    313.84 o 
  -2  41   7     1662.45     1572.06    347.44 o 
  -1  41   7     1486.55     1272.36    271.85 o 
   0  41   7     1248.87      735.23    458.35 o 
   1  41   7     1554.71     1511.91    880.00 o 
   2  41   7      223.37       -6.47    436.67 o 
   3  41   7        0.18     -345.80    345.80 o 
  -5  42   7        2.34     1003.69    467.95 o 
  -4  42   7      206.82     -310.46    429.72 o 
  -3  42   7      295.93      725.78    307.93 o 
  -2  42   7     1125.64     1173.11    295.51 o 
  -1  42   7       58.33     -306.78    306.78 o 
   0  42   7       89.95      453.38    473.14 o 
   1  42   7     2017.48     1245.59    484.99 o 
   2  42   7      391.41      519.65    457.47 o 
   3  42   7      876.40      370.28    808.83 o 
  -4  43   7     1378.30      944.71    744.12 o 
  -3  43   7       57.81       80.19    353.72 o 
  -2  43   7      600.85      265.62    259.19 o 
  -1  43   7     1867.11     1213.21    682.65 o 
   0  43   7     1458.46     1124.46    528.09 o 
   1  43   7     1510.35     2208.22   1190.59 o 
   2  43   7      201.22      813.31    507.81 o 
  -4  44   7       34.85     -168.24    763.53 o 
  -3  44   7     1333.93     1603.11    498.93 o 
  -2  44   7       76.84       88.36    440.24 o 
  -1  44   7      551.68      395.75    511.47 o 
   0  44   7      314.38     -614.71    614.71 o 
   1  44   7     1325.08     1630.59    789.41 o 
  -2  45   7      524.37     -414.40    471.08 o 
  -1  45   7      248.18      375.29    776.47 o 
   0  45   7      616.04     -653.53    653.53 o 
 -12   0   8        0.47     -135.88    562.94 o 
 -10   0   8     4085.46     4620.01    420.59 o 
  -8   0   8     1341.10     1577.73    517.65 o 
  -6   0   8    37218.32    36370.27   1104.10 o 
  -4   0   8     1524.42     1834.01    207.18 o 
  -2   0   8    14203.05    13046.56    383.93 o 
   0   0   8     6215.19     6266.27    218.92 o 
   2   0   8     3816.20     4027.62    190.73 o 
   4   0   8      735.79      504.26    194.16 o 
   6   0   8     2624.19     2599.90    392.45 o 
   8   0   8      149.06       44.46    436.91 o 
 -12   1   8       16.91      -57.56    414.06 o 
 -11   1   8     3303.59     3817.66    744.12 o 
 -10   1   8       28.68     -174.08    174.08 o 
  -9   1   8      106.78      424.53    209.87 o 
  -8   1   8     6481.61     6051.33    248.29 o 
  -7   1   8     6006.25     6118.29    276.45 o 
  -6   1   8     3344.74     3449.60    219.11 o 
  -5   1   8    12714.12    12496.72    400.58 o 
  -4   1   8    20021.93    18948.99    394.71 o 
  -3   1   8     1414.00     1561.33    110.72 o 
  -2   1   8    24922.27    25040.85    359.79 o 
  -1   1   8    29722.85    29636.59    357.82 o 
   0   1   8     9596.60     9447.59    209.75 o 
   1   1   8     8589.43     9177.63    230.44 o 
   2   1   8       21.07      -64.66     84.09 o 
   3   1   8     2737.82     2864.05    120.25 o 
   4   1   8      957.10     1273.57    141.16 o 
   5   1   8     7072.90     6933.64    251.38 o 
   6   1   8      186.59       84.82    253.79 o 
   7   1   8     9778.82     9682.40    587.83 o 
   8   1   8     1034.46      983.55    522.08 o 
   9   1   8     1155.19      303.54    286.91 o 
 -12   2   8     1088.34     1533.63    473.14 o 
 -11   2   8      239.30      666.47    550.00 o 
 -10   2   8        9.74      232.94    304.12 o 
  -9   2   8     2735.88     2872.37    273.40 o 
  -8   2   8     1127.84     1066.84    185.68 o 
  -7   2   8     6437.61     6401.82    286.72 o 
  -6   2   8     1447.29     1607.86    174.84 o 
  -5   2   8      242.12       65.00    137.40 o 
  -4   2   8     2170.06     2379.05    152.52 o 
  -3   2   8     5283.38     6237.57    172.40 o 
  -2   2   8     3991.63     4509.66    133.74 o 
  -1   2   8     1080.98     1593.88     98.61 o 
   0   2   8    22705.49    22186.33    325.65 o 
   1   2   8    10591.56    10838.27    221.38 o 
   2   2   8     2421.20     2204.11    112.88 o 
   3   2   8     1034.84      921.95     97.35 o 
   4   2   8      890.52      671.28    137.63 o 
   5   2   8     3679.85     4034.64    212.89 o 
   6   2   8      787.85      885.94    220.47 o 
   7   2   8     4710.22     4441.40    430.80 o 
   8   2   8     1507.37     1118.54    340.17 o 
   9   2   8        3.21     -255.22    255.22 o 
 -12   3   8     2125.23     1643.53    724.71 o 
 -11   3   8     4087.84     3706.82    380.42 o 
 -10   3   8     4225.40     3701.18    472.35 o 
  -9   3   8     1165.27     1322.56    414.12 o 
  -8   3   8      502.67      401.69    173.51 o 
  -7   3   8    10435.34    10547.75    348.34 o 
  -6   3   8    11998.97    11401.07    374.33 o 
  -5   3   8     1564.43     1642.11    181.00 o 
  -4   3   8    17717.62    17481.36    375.81 o 
  -3   3   8     1705.88     1809.65    115.05 o 
  -2   3   8    19912.90    20173.32    296.35 o 
  -1   3   8     4078.00     4013.89    125.67 o 
   0   3   8    47100.25    46008.51    545.27 o 
   1   3   8     8494.17     8867.19    212.82 o 
   2   3   8     1627.62     1432.68    102.47 o 
   3   3   8     3226.69     3579.53    125.51 o 
   4   3   8     8660.54     8585.56    257.54 o 
   5   3   8    10374.13    10997.95    308.18 o 
   6   3   8    12765.12    12599.37    614.44 o 
   7   3   8     2574.22     2499.63    466.04 o 
   8   3   8       32.98     -143.96    287.97 o 
   9   3   8      520.57      748.00    293.28 o 
 -12   4   8      512.06      207.06    588.82 o 
 -11   4   8      778.00      367.32    283.56 o 
 -10   4   8     1247.09     1494.71    394.71 o 
  -9   4   8     2224.26     3035.87    488.53 o 
  -8   4   8        2.61      156.73    163.52 o 
  -7   4   8     1017.33     1272.18    226.95 o 
  -6   4   8      234.70      512.28    145.76 o 
  -5   4   8      407.89      395.34    128.78 o 
  -4   4   8     2851.41     2644.05    184.11 o 
  -3   4   8    23467.06    22253.43    347.66 o 
  -2   4   8     1701.94     2034.80    108.25 o 
  -1   4   8        9.15       21.53     83.53 o 
   0   4   8      521.73      814.26    104.93 o 
   1   4   8    10334.72     9595.51    214.43 o 
   2   4   8      448.03      487.72     90.77 o 
   3   4   8     7114.71     7093.40    167.13 o 
   4   4   8        5.07       11.33    125.17 o 
   5   4   8     8472.15     8165.39    289.49 o 
   6   4   8      424.86      779.98    224.25 o 
   7   4   8       33.88       -2.81    284.71 o 
   8   4   8     1672.33     1221.42    375.45 o 
   9   4   8        1.17     -252.49    252.49 o 
 -12   5   8     1744.67     1662.94    685.88 o 
 -11   5   8     2051.26     1868.13    469.12 o 
 -10   5   8     4285.91     3861.42    415.96 o 
  -9   5   8     2101.26     2299.43    491.77 o 
  -8   5   8     3383.74     3186.05    320.87 o 
  -7   5   8     6309.18     6293.84    267.58 o 
  -6   5   8     3893.64     3927.13    229.95 o 
  -5   5   8      798.30      736.33    141.49 o 
  -4   5   8    11848.12    11548.63    411.67 o 
  -3   5   8     2178.61     2202.76    119.96 o 
  -2   5   8     5552.22     5898.98    169.13 o 
  -1   5   8        1.60      -77.94     77.94 o 
   0   5   8    36441.20    35230.40    444.67 o 
   1   5   8      893.45      644.01     87.43 o 
   2   5   8    14793.66    14885.50    249.17 o 
   3   5   8       48.93       58.62     83.64 o 
   4   5   8     9572.10    10064.58    266.64 o 
   5   5   8    10087.54    10675.68    351.16 o 
   6   5   8    14812.88    14411.87    635.18 o 
   7   5   8      591.04      950.59    316.79 o 
   8   5   8       15.11      -37.21    273.02 o 
   9   5   8     3003.57     2793.58    352.90 o 
 -12   6   8      335.40      983.53    614.71 o 
 -11   6   8      945.71     1080.47    537.06 o 
 -10   6   8      826.25      921.40    320.26 o 
  -9   6   8       40.43      129.41    362.35 o 
  -8   6   8     2316.57     2624.53    233.94 o 
  -7   6   8     1248.06     1315.15    159.75 o 
  -6   6   8      179.20       50.96    203.37 o 
  -5   6   8     4729.06     4642.70    220.74 o 
  -4   6   8    17989.29    18370.55    415.44 o 
  -3   6   8     5366.05     5178.58    165.57 o 
  -2   6   8     4116.33     3988.48    134.10 o 
  -1   6   8    12471.29    11698.63    231.76 o 
   0   6   8    39046.31    39905.94    489.47 o 
   1   6   8    18202.48    18185.99    296.17 o 
   2   6   8    12463.72    12791.31    241.89 o 
   3   6   8       10.25      -53.21     88.26 o 
   4   6   8        2.27       -0.96    114.86 o 
   5   6   8     1093.60     1314.22    203.52 o 
   6   6   8      183.38      162.86    217.30 o 
   7   6   8       75.98      754.86    308.77 o 
   8   6   8     1109.94      432.98    286.49 o 
   9   6   8      251.25      461.24    282.37 o 
 -12   7   8        8.49      -97.06    530.59 o 
 -11   7   8      931.26      662.62    323.18 o 
 -10   7   8     1681.95     1888.02    611.47 o 
  -9   7   8        3.30      472.35    381.77 o 
  -8   7   8     3841.24     3981.97    266.09 o 
  -7   7   8    15027.33    15014.22    418.24 o 
  -6   7   8     4725.29     4996.94    259.72 o 
  -5   7   8     2364.02     2561.53    184.29 o 
  -4   7   8    17725.68    17193.62    405.90 o 
  -3   7   8     4382.40     5118.39    188.94 o 
  -2   7   8    16203.21    16034.72    275.44 o 
  -1   7   8    23078.17    23100.48    303.03 o 
   0   7   8    41041.38    41796.39    486.31 o 
   1   7   8     2333.95     2433.80    128.20 o 
   2   7   8      811.05      771.04     95.41 o 
   3   7   8     3643.86     3717.94    138.63 o 
   4   7   8        6.18      123.80    125.04 o 
   5   7   8     7962.07     7903.22    351.83 o 
   6   7   8      498.91      439.86    261.86 o 
   7   7   8     2349.68     2815.93    400.69 o 
   8   7   8     1258.43     1379.71    293.59 o 
   9   7   8     1481.79     1492.43    350.14 o 
 -12   8   8       16.98     -135.88    582.35 o 
 -11   8   8      124.47       -0.89    317.18 o 
 -10   8   8     3924.14     3517.19    440.93 o 
  -9   8   8      884.25      220.00    401.18 o 
  -8   8   8      302.30      406.91    196.92 o 
  -7   8   8     3497.14     3686.91    307.65 o 
  -6   8   8     9043.55     9125.50    248.73 o 
  -5   8   8      382.60      295.28    135.09 o 
  -4   8   8       46.59      136.55    122.02 o 
  -3   8   8    45184.77    45212.61    629.28 o 
  -2   8   8    28909.32    28485.19    378.87 o 
  -1   8   8     3120.36     3501.68    117.88 o 
   0   8   8     9785.38     9696.42    217.19 o 
   1   8   8     1278.43     1369.12    103.75 o 
   2   8   8     3910.19     4015.91    144.04 o 
   3   8   8    17195.47    17998.76    290.76 o 
   4   8   8    10990.49    11442.72    252.90 o 
   5   8   8       73.67     -178.62    178.62 o 
   6   8   8        9.87     -271.78    271.78 o 
   7   8   8     1683.94     1707.79    346.26 o 
   8   8   8     1962.79     1850.59    310.25 o 
   9   8   8     1743.73      918.97    323.10 o 
 -11   9   8     1035.33      829.72    346.24 o 
 -10   9   8       81.92      260.71    324.78 o 
  -9   9   8     1515.94     2266.64    382.42 o 
  -8   9   8     1525.08     1119.05    200.49 o 
  -7   9   8     1017.91     1297.47    281.15 o 
  -6   9   8      852.18      938.40    154.52 o 
  -5   9   8    21164.86    20880.82    487.85 o 
  -4   9   8    15716.34    15446.64    316.81 o 
  -3   9   8     1020.34     1250.83    138.28 o 
  -2   9   8    19334.57    18667.24    292.72 o 
  -1   9   8    27188.93    26928.53    351.21 o 
   0   9   8       12.68       34.91     74.32 o 
   1   9   8     3410.49     3532.94    133.35 o 
   2   9   8    15235.07    15273.74    274.65 o 
   3   9   8        7.57       99.51    109.06 o 
   4   9   8      222.42      126.64    113.28 o 
   5   9   8     4768.14     4680.35    291.10 o 
   6   9   8     1366.25      764.11    288.22 o 
   7   9   8     1626.96     1680.23    349.18 o 
   8   9   8       20.91      -52.73    252.72 o 
   9   9   8       49.83     -204.96    387.80 o 
 -12  10   8      515.75      517.65    472.35 o 
 -11  10   8      618.23      987.91    373.33 o 
 -10  10   8      988.67      548.67    337.31 o 
  -9  10   8     4737.65     4581.26    484.39 o 
  -8  10   8     1204.78     1113.53    213.66 o 
  -7  10   8      645.69     1100.82    158.20 o 
  -6  10   8       48.04       -8.52    136.40 o 
  -5  10   8     7722.60     8220.79    301.97 o 
  -4  10   8      727.86      443.06    108.34 o 
  -3  10   8     8624.10     8499.96    268.23 o 
  -2  10   8      361.56      355.24     90.08 o 
  -1  10   8    29349.17    28661.15    366.44 o 
   0  10   8     3255.57     2859.08    123.09 o 
   1  10   8      321.61      320.72     76.68 o 
   2  10   8     1274.31     1097.30    108.95 o 
   3  10   8    10140.34    10257.80    243.24 o 
   4  10   8     5874.75     6229.45    194.53 o 
   5  10   8       55.61      193.39    186.58 o 
   6  10   8       93.46      -73.49    248.85 o 
   7  10   8     8547.00     8834.61    580.76 o 
   8  10   8     3736.92     3388.40    354.26 o 
   9  10   8     1136.64     1078.58    322.03 o 
 -12  11   8      869.23     1410.59    517.65 o 
 -11  11   8     2130.35     2341.33    439.98 o 
 -10  11   8      423.41       -1.35    315.01 o 
  -9  11   8     1134.37     1434.27    382.41 o 
  -8  11   8      270.34      385.24    182.15 o 
  -7  11   8      922.30      815.32    148.87 o 
  -6  11   8      887.40     1060.47    162.34 o 
  -5  11   8      721.23      822.53    173.92 o 
  -4  11   8       82.25      -37.75    100.49 o 
  -3  11   8     3145.02     3188.86    153.82 o 
  -2  11   8      963.93     1174.41    102.46 o 
  -1  11   8     3992.51     3550.56    126.48 o 
   0  11   8     9145.72     9177.86    201.05 o 
   1  11   8    14398.23    14028.32    262.90 o 
   2  11   8      699.17      630.84     74.70 o 
   3  11   8     3703.38     3606.37    162.42 o 
   4  11   8      659.40     1037.77    124.42 o 
   5  11   8     2877.05     3008.55    296.88 o 
   6  11   8      847.19     1253.68    374.51 o 
   7  11   8     1658.13     1362.47    340.76 o 
   8  11   8      186.70      454.56    269.84 o 
   9  11   8      344.20      195.82    290.92 o 
 -12  12   8      959.57     1112.94    537.06 o 
 -11  12   8        6.14      584.03    507.94 o 
 -10  12   8     4092.37     2926.43    452.01 o 
  -9  12   8        1.34      -39.64    318.57 o 
  -8  12   8     9527.75     9399.32    439.18 o 
  -7  12   8     1743.65     1816.93    145.04 o 
  -6  12   8        0.58       78.35    142.82 o 
  -5  12   8       89.45      -38.46    137.95 o 
  -4  12   8     7128.00     6939.69    221.89 o 
  -3  12   8    41010.08    40409.68    532.54 o 
  -2  12   8    20613.20    20398.29    312.59 o 
  -1  12   8       55.64       75.97     61.75 o 
   0  12   8      169.21      183.52     83.00 o 
   1  12   8     3509.39     3489.31    143.80 o 
   2  12   8    15484.12    15765.84    341.77 o 
   3  12   8     3222.02     3209.27    157.85 o 
   4  12   8    13744.95    13235.28    278.49 o 
   5  12   8     9501.74     9310.08    444.07 o 
   6  12   8     1104.38     1306.31    303.63 o 
   7  12   8        2.74      198.76    310.43 o 
   8  12   8     7434.30     7501.53    519.11 o 
   9  12   8      897.59     1002.50    351.76 o 
 -12  13   8     1259.87     1766.47    562.94 o 
 -11  13   8      392.06      557.97    383.20 o 
 -10  13   8      845.98      854.98    377.70 o 
  -9  13   8     1221.55     1689.12    721.47 o 
  -8  13   8      334.05      693.58    373.58 o 
  -7  13   8     3767.68     3579.36    180.85 o 
  -6  13   8       28.49      -23.61    151.58 o 
  -5  13   8     6209.81     6081.06    278.38 o 
  -4  13   8     1095.02     1132.46    127.19 o 
  -3  13   8     4661.79     4781.12    147.81 o 
  -2  13   8     3527.68     3523.52    146.09 o 
  -1  13   8      174.92      102.44     64.21 o 
   0  13   8     3250.50     3263.49    126.66 o 
   1  13   8      321.30      158.47     74.51 o 
   2  13   8     8286.09     8467.07    198.68 o 
   3  13   8      561.77      673.70    129.35 o 
   4  13   8     4639.85     4556.25    174.18 o 
   5  13   8     2401.64     3044.77    306.98 o 
   6  13   8     2172.46     2576.29    348.54 o 
   7  13   8      100.07     -146.66    327.55 o 
   8  13   8       10.66      243.44    297.94 o 
   9  13   8     4031.43     4821.45    591.16 o 
 -12  14   8       43.80      368.82    504.71 o 
 -11  14   8       10.51      309.54    362.95 o 
 -10  14   8      517.53      805.58    799.12 o 
  -9  14   8       38.35       11.79    308.81 o 
  -8  14   8    11028.79    10226.73    437.09 o 
  -7  14   8     1956.22     1764.05    167.99 o 
  -6  14   8     2445.27     2504.48    157.79 o 
  -5  14   8     2148.31     1927.75    165.78 o 
  -4  14   8     7339.80     6905.95    212.68 o 
  -3  14   8    16145.58    16108.73    277.81 o 
  -2  14   8    16796.13    17417.48    290.08 o 
  -1  14   8     3142.54     3196.45    123.24 o 
   0  14   8     7889.43     7932.28    194.05 o 
   1  14   8     4603.63     4583.21    191.98 o 
   2  14   8    15715.58    16043.25    282.81 o 
   3  14   8     5447.89     5450.61    191.84 o 
   4  14   8     4102.42     4102.29    192.34 o 
   5  14   8      124.35     -210.44    210.44 o 
   6  14   8       73.37     -171.79    298.02 o 
   7  14   8       30.38      -34.79    327.24 o 
   8  14   8     3463.89     2898.57    351.32 o 
   9  14   8       70.30      480.38    670.69 o 
 -11  15   8        8.04      815.30    517.65 o 
 -10  15   8      108.53     -179.35    588.82 o 
  -9  15   8       63.41     -174.15    316.00 o 
  -8  15   8     2420.04     2770.27    247.68 o 
  -7  15   8      655.61      711.93    135.92 o 
  -6  15   8       78.53       54.47    117.73 o 
  -5  15   8      813.17      832.76    135.51 o 
  -4  15   8     1010.36      786.70    119.83 o 
  -3  15   8      984.13     1114.66    104.69 o 
  -2  15   8      132.48      176.87     94.14 o 
  -1  15   8      479.00      364.21     77.86 o 
   0  15   8     6564.24     6218.13    204.64 o 
   1  15   8       17.08        1.97     82.97 o 
   2  15   8     1853.84     2260.37    125.67 o 
   3  15   8     5745.22     5652.85    205.94 o 
   4  15   8      849.72      894.46    158.00 o 
   5  15   8     1209.07     1364.13    259.69 o 
   6  15   8      210.27      345.16    274.43 o 
   7  15   8      174.92      222.33    343.85 o 
   8  15   8     1778.00     1853.75    392.55 o 
   9  15   8      757.28     1279.66    605.84 o 
 -11  16   8        0.86       64.71    511.18 o 
 -10  16   8     2456.95     2452.86    461.55 o 
  -9  16   8     5396.39     5409.33    561.19 o 
  -8  16   8     2767.13     2869.98    258.43 o 
  -7  16   8     2615.60     2989.14    186.88 o 
  -6  16   8      717.06      758.90    248.01 o 
  -5  16   8      917.78     1084.12    143.87 o 
  -4  16   8      109.42      241.43    113.96 o 
  -3  16   8    41044.99    40936.38    526.09 o 
  -2  16   8     5381.16     5245.76    180.04 o 
  -1  16   8     3523.65     3653.31    119.09 o 
   0  16   8      621.17      375.86     77.23 o 
   1  16   8    14792.05    14760.22    261.26 o 
   2  16   8     4104.13     3936.98    140.86 o 
   3  16   8     6116.14     6609.05    241.84 o 
   4  16   8    19690.35    19977.51    439.61 o 
   5  16   8      532.95      468.15    237.08 o 
   6  16   8      132.05      107.46    255.19 o 
   7  16   8     1820.99     1505.83    475.64 o 
   8  16   8     1864.19     2597.76    481.68 o 
   9  16   8     2363.52     2219.24    491.95 o 
 -11  17   8      730.12      692.35    524.12 o 
 -10  17   8     1280.64     1022.84    443.24 o 
  -9  17   8      112.28      438.49    368.18 o 
  -8  17   8      768.64      813.04    206.30 o 
  -7  17   8       82.35      187.60    133.90 o 
  -6  17   8      395.96      334.96    138.66 o 
  -5  17   8     3008.10     2953.47    210.76 o 
  -4  17   8        3.39       16.95    109.06 o 
  -3  17   8      728.11      885.57    118.59 o 
  -2  17   8     5498.41     5604.33    187.97 o 
  -1  17   8      790.08      529.10    105.36 o 
   0  17   8     4973.20     4968.20    159.67 o 
   1  17   8     1360.67     1507.12    115.24 o 
   2  17   8    15954.17    16704.41    269.60 o 
   3  17   8     3130.74     3150.71    181.95 o 
   4  17   8     2741.14     2475.20    197.67 o 
   5  17   8      948.22      927.22    251.48 o 
   6  17   8     2756.74     2235.93    349.59 o 
   7  17   8      131.37     -526.16    757.06 o 
   8  17   8      228.94     -205.53    358.74 o 
   9  17   8        1.81      123.57    393.71 o 
 -11  18   8      194.07      349.41    537.06 o 
 -10  18   8     1265.06      951.07    400.58 o 
  -9  18   8    12085.71    11449.99    782.15 o 
  -8  18   8      656.02      286.68    200.75 o 
  -7  18   8     1457.40     1554.99    165.52 o 
  -6  18   8      629.30      508.10    153.00 o 
  -5  18   8     5995.39     6385.64    254.81 o 
  -4  18   8     1962.75     2072.55    149.61 o 
  -3  18   8    13134.96    14087.16    296.48 o 
  -2  18   8       53.91      250.70    116.46 o 
  -1  18   8     3663.50     3808.66    134.69 o 
   0  18   8       28.44       33.21     71.32 o 
   1  18   8     1376.35     1565.55    116.68 o 
   2  18   8       95.02      181.14     98.98 o 
   3  18   8    17046.65    17494.64    363.64 o 
   4  18   8     2143.86     1998.31    192.10 o 
   5  18   8      689.97      911.66    293.80 o 
   6  18   8     1518.00     1183.01    357.14 o 
   7  18   8     5853.54     6238.33    818.53 o 
   8  18   8     2055.75     2418.70    491.66 o 
 -11  19   8      158.70     -232.94    485.30 o 
 -10  19   8      201.56       34.37    423.82 o 
  -9  19   8       34.48     -335.15    335.15 o 
  -8  19   8      657.72      487.15    210.60 o 
  -7  19   8      194.46      235.78    142.01 o 
  -6  19   8     1619.29     1459.98    232.11 o 
  -5  19   8      157.66      146.88    139.63 o 
  -4  19   8     1828.80     1825.51    144.54 o 
  -3  19   8     5080.14     5539.11    193.03 o 
  -2  19   8     1322.81     1602.42    145.60 o 
  -1  19   8     9230.37     8603.07    208.14 o 
   0  19   8      891.87      756.73     93.31 o 
   1  19   8       46.34      -92.76     92.76 o 
   2  19   8      307.77      345.33     98.36 o 
   3  19   8     2990.04     3137.93    172.49 o 
   4  19   8     1039.02     1297.14    197.18 o 
   5  19   8       97.74       -2.65    211.90 o 
   6  19   8     1209.87     1469.42    373.12 o 
   7  19   8        7.32      414.81    436.67 o 
   8  19   8      553.75     1110.93    417.00 o 
 -11  20   8       15.33     -427.06    427.06 o 
 -10  20   8     2462.32     1737.00    922.06 o 
  -9  20   8       37.99       70.95    381.40 o 
  -8  20   8     7570.55     7956.92    398.71 o 
  -7  20   8     5331.01     5642.65    260.14 o 
  -6  20   8      214.79      457.11    155.44 o 
  -5  20   8       56.66       14.80    125.59 o 
  -4  20   8     2590.64     2697.76    161.09 o 
  -3  20   8    15886.39    16004.91    331.21 o 
  -2  20   8     3501.13     3292.12    174.64 o 
  -1  20   8     1146.99     1394.66    120.12 o 
   0  20   8      459.97      667.41    101.91 o 
   1  20   8      615.56      663.73    115.37 o 
   2  20   8    10539.15    11080.34    261.28 o 
   3  20   8      361.77      388.78    126.04 o 
   4  20   8    10449.70    10094.77    339.93 o 
   5  20   8      119.20      196.91    325.01 o 
   6  20   8      164.68      402.46    319.35 o 
   7  20   8      349.17      481.14    372.47 o 
   8  20   8     6165.40     5828.26    933.80 o 
 -11  21   8      132.49      310.59    562.94 o 
 -10  21   8       11.07      174.71    537.06 o 
  -9  21   8     1462.24     2167.16    465.22 o 
  -8  21   8      593.18      983.30    231.75 o 
  -7  21   8     4557.66     4224.41    242.19 o 
  -6  21   8     4985.67     5093.23    364.61 o 
  -5  21   8     5112.12     5244.01    259.57 o 
  -4  21   8     9352.98     9959.44    282.26 o 
  -3  21   8     5563.85     5879.39    189.39 o 
  -2  21   8     3937.48     4356.34    185.96 o 
  -1  21   8     1496.76     1526.63    120.84 o 
   0  21   8     2638.70     2607.13    129.54 o 
   1  21   8        0.08       45.91     99.79 o 
   2  21   8      649.91      553.13    100.32 o 
   3  21   8       10.72        1.64    132.32 o 
   4  21   8     2313.84     2414.33    214.39 o 
   5  21   8      990.56     1047.45    251.54 o 
   6  21   8       27.36     -224.10    300.84 o 
   7  21   8       26.06      303.48    374.09 o 
   8  21   8      191.96        3.95    458.56 o 
 -11  22   8       64.40     -187.65    550.00 o 
 -10  22   8      738.54      310.59    530.59 o 
  -9  22   8       45.95       -0.72    369.85 o 
  -8  22   8     7619.64     7730.14    329.19 o 
  -7  22   8      217.62       28.03    164.94 o 
  -6  22   8     5933.88     6746.13    433.58 o 
  -5  22   8        0.43       41.56    151.91 o 
  -4  22   8    10245.08     9880.25    282.78 o 
  -3  22   8     8174.00     8208.10    222.43 o 
  -2  22   8     6777.77     6889.03    235.29 o 
  -1  22   8     1211.78      954.49    145.91 o 
   0  22   8      112.33       58.03     99.60 o 
   1  22   8     6730.87     6475.98    183.81 o 
   2  22   8    14024.59    14474.23    307.33 o 
   3  22   8     1029.30     1106.56    165.48 o 
   4  22   8     3599.60     3489.82    234.81 o 
   5  22   8      393.46      325.12    190.29 o 
   6  22   8      349.45     -185.62    309.72 o 
   7  22   8        6.89      915.27    470.96 o 
   8  22   8     1291.02     1066.29    507.76 o 
 -10  23   8      378.70       38.82    562.94 o 
  -9  23   8      504.69     1441.92   1730.89 o 
  -8  23   8     6771.47     6735.77    322.17 o 
  -7  23   8      373.71      200.09    155.55 o 
  -6  23   8     1126.08      901.05    186.79 o 
  -5  23   8      907.92     1139.68    179.58 o 
  -4  23   8      136.42      144.85    125.69 o 
  -3  23   8      198.63      274.26    125.12 o 
  -2  23   8       11.41      110.84    127.64 o 
  -1  23   8     1535.31     1485.07    136.97 o 
   0  23   8     2619.91     2842.11    145.04 o 
   1  23   8      816.21     1111.97    126.77 o 
   2  23   8      707.03      761.85    161.66 o 
   3  23   8      134.80       -4.42    203.32 o 
   4  23   8     2782.27     2603.37    338.84 o 
   5  23   8      869.48      573.15    279.37 o 
   6  23   8     2388.38     2848.26    506.88 o 
   7  23   8     1116.56      615.41    477.29 o 
   8  23   8      733.44     1481.47    567.12 o 
 -10  24   8      799.41      938.24    608.24 o 
  -9  24   8     2773.74     2325.01    818.53 o 
  -8  24   8     4334.01     3841.81    228.98 o 
  -7  24   8     3436.87     3502.43    240.89 o 
  -6  24   8      312.71      276.95    167.75 o 
  -5  24   8     5727.90     5244.85    295.13 o 
  -4  24   8       47.43      -46.59    125.15 o 
  -3  24   8    17545.13    17088.95    335.75 o 
  -2  24   8      407.84      359.05    132.28 o 
  -1  24   8     1099.16     1202.66    170.74 o 
   0  24   8     5120.52     5239.14    175.64 o 
   1  24   8     7624.00     8344.54    228.07 o 
   2  24   8     1218.70      995.72    191.75 o 
   3  24   8     1987.83     1557.53    337.58 o 
   4  24   8    10096.08    10720.81    443.05 o 
   5  24   8       12.43       44.53    203.41 o 
   6  24   8       22.37     -149.07    361.11 o 
   7  24   8      431.20     -129.41    556.47 o 
   8  24   8     1231.96      952.33    529.80 o 
 -10  25   8       79.71     -258.82    575.88 o 
  -9  25   8       27.84     -491.77    491.77 o 
  -8  25   8       13.17      -70.41    167.50 o 
  -7  25   8     2848.04     2907.24    270.37 o 
  -6  25   8       94.38       17.61    169.06 o 
  -5  25   8      217.49      404.38    183.02 o 
  -4  25   8     1447.55     1444.36    158.84 o 
  -3  25   8      881.05      953.72    211.55 o 
  -2  25   8     6188.71     5847.34    233.44 o 
  -1  25   8      143.00      180.15    122.74 o 
   0  25   8     3296.72     3733.04    163.83 o 
   1  25   8     8118.56     8005.94    235.14 o 
   2  25   8     1487.40     1370.43    189.27 o 
   3  25   8     2517.06     2575.03    274.75 o 
   4  25   8      753.89     1124.45    266.01 o 
   5  25   8     4561.32     4869.37    320.57 o 
   6  25   8      439.24      863.12    647.06 o 
   7  25   8     1503.27      808.83    647.06 o 
 -10  26   8      921.12      737.65    653.53 o 
  -9  26   8     3161.32     3118.83    737.65 o 
  -8  26   8      363.03      516.62    194.22 o 
  -7  26   8      241.79      428.11    182.39 o 
  -6  26   8     2508.92     2729.59    257.84 o 
  -5  26   8     2405.77     2424.57    257.64 o 
  -4  26   8      198.78      217.93    162.18 o 
  -3  26   8     3626.95     3530.60    205.77 o 
  -2  26   8     2837.02     3152.49    211.29 o 
  -1  26   8     4058.65     4168.24    205.15 o 
   0  26   8      234.88      210.56    127.49 o 
   1  26   8     2167.62     2396.38    167.24 o 
   2  26   8        9.49       86.37    177.63 o 
   3  26   8     6505.85     6189.25    357.32 o 
   4  26   8      307.41      158.14    252.20 o 
   5  26   8      272.20       79.00    265.21 o 
   6  26   8      526.64     1028.80    539.90 o 
   7  26   8     2395.72     2277.65    718.24 o 
 -10  27   8       69.87      575.88    608.24 o 
  -9  27   8      549.81      666.47    647.06 o 
  -8  27   8       39.77     -125.24    180.89 o 
  -7  27   8     2616.98     2589.00    251.05 o 
  -6  27   8     2089.89     2259.34    242.04 o 
  -5  27   8     5785.00     6534.77    450.30 o 
  -4  27   8     3314.86     3487.75    261.51 o 
  -3  27   8      128.05      290.14    146.75 o 
  -2  27   8        8.71      232.27    158.49 o 
  -1  27   8    18659.91    17254.78    423.57 o 
   0  27   8     1821.23     2132.93    155.91 o 
   1  27   8     3614.35     3290.58    174.13 o 
   2  27   8      323.68      327.68    186.56 o 
   3  27   8      711.17      824.46    240.42 o 
   4  27   8       19.25      461.67    249.78 o 
   5  27   8      929.94      726.94    498.19 o 
   6  27   8      643.98      214.90    466.41 o 
   7  27   8     1596.61      737.65    634.12 o 
 -10  28   8      864.32     1501.18    718.24 o 
  -9  28   8       51.10     -207.06    543.53 o 
  -8  28   8     1238.12     1113.33    223.20 o 
  -7  28   8     2599.81     2426.18    260.09 o 
  -6  28   8      336.13      256.47    213.12 o 
  -5  28   8      545.28      482.70    215.29 o 
  -4  28   8     1219.69     1479.54    197.05 o 
  -3  28   8    11513.91    10929.17    320.11 o 
  -2  28   8      289.05      328.31    165.09 o 
  -1  28   8     5137.52     5015.56    259.34 o 
   0  28   8      116.73      264.87    129.66 o 
   1  28   8     1345.13     1773.82    162.53 o 
   2  28   8     2809.90     2657.53    285.00 o 
   3  28   8      496.71      192.96    226.66 o 
   4  28   8      980.13     1278.75    502.47 o 
   5  28   8       93.75       88.50    543.44 o 
   6  28   8      295.43      156.97    656.77 o 
   7  28   8        0.64     -103.53    582.35 o 
  -9  29   8      456.44      821.77    634.12 o 
  -8  29   8       97.70        3.87    213.08 o 
  -7  29   8     1715.84     1508.53    236.33 o 
  -6  29   8     6743.44     6701.31    370.39 o 
  -5  29   8      456.67      399.61    250.90 o 
  -4  29   8    11896.58    12476.89    530.87 o 
  -3  29   8      570.03      638.50    172.12 o 
  -2  29   8     4666.03     4756.87    255.68 o 
  -1  29   8      361.78      198.84    173.33 o 
   0  29   8    11733.94    11497.65    288.61 o 
   1  29   8     2286.21     2261.21    172.70 o 
   2  29   8      102.51      -84.50    217.16 o 
   3  29   8      279.53      -57.05    216.97 o 
   4  29   8     3193.25     2997.72    336.56 o 
   5  29   8     3418.18     3398.60    493.78 o 
   6  29   8     1154.69      -34.25    459.62 o 
   7  29   8      364.76      485.56   1054.71 o 
  -9  30   8        6.68      478.82    608.24 o 
  -8  30   8     1129.96     1505.24    517.59 o 
  -7  30   8       57.26      153.50    203.70 o 
  -6  30   8     2942.66     3268.99    288.54 o 
  -5  30   8       82.60       67.68    202.06 o 
  -4  30   8     1359.65     1405.50    204.34 o 
  -3  30   8     1181.20      924.91    195.30 o 
  -2  30   8     3440.76     3394.03    234.08 o 
  -1  30   8     2164.82     2118.51    220.06 o 
   0  30   8     1965.95     2012.50    165.46 o 
   1  30   8     6549.23     6957.48    239.97 o 
   2  30   8     1686.39     1567.28    262.59 o 
   3  30   8      375.53      640.24    244.20 o 
   4  30   8      237.47      219.02    260.22 o 
   5  30   8      844.83     1200.16    294.27 o 
   6  30   8       21.64       -0.58    410.57 o 
  -9  31   8      283.25     -582.35    582.35 o 
  -8  31   8     1802.20     1594.23    471.85 o 
  -7  31   8       91.30     -184.24    256.84 o 
  -6  31   8     4317.42     5285.10    348.63 o 
  -5  31   8      905.62      845.37    237.07 o 
  -4  31   8      109.63       62.80    181.58 o 
  -3  31   8      763.84      781.09    194.98 o 
  -2  31   8        3.53      319.75    177.80 o 
  -1  31   8     1283.78      592.35    255.65 o 
   0  31   8     8693.09     8298.47    270.60 o 
   1  31   8     2277.45     2551.93    184.37 o 
   2  31   8     3192.42     2587.72    298.35 o 
   3  31   8      228.32      682.24    266.50 o 
   4  31   8     3927.06     3798.42    361.26 o 
   5  31   8      667.02      572.49    326.66 o 
   6  31   8     5929.13     6103.95    731.68 o 
  -9  32   8       38.28      718.24    685.88 o 
  -8  32   8      465.18      267.29    242.79 o 
  -7  32   8        0.06     -248.81    248.81 o 
  -6  32   8        2.44      100.74    210.51 o 
  -5  32   8      437.83      667.25    231.49 o 
  -4  32   8      857.78      836.56    209.50 o 
  -3  32   8     1691.46     1298.06    208.23 o 
  -2  32   8        0.50     -111.85    172.48 o 
  -1  32   8     1184.13     1287.14    246.77 o 
   0  32   8     2941.79     3172.07    215.65 o 
   1  32   8     1073.26      786.05    156.59 o 
   2  32   8       52.97      144.16    231.66 o 
   3  32   8      120.99      261.26    262.19 o 
   4  32   8     2000.51     2342.88    327.22 o 
   5  32   8      469.42      744.55    478.79 o 
   6  32   8      160.76      154.65   1277.94 o 
  -8  33   8      507.39      217.44    260.98 o 
  -7  33   8     2967.68     3694.16    405.31 o 
  -6  33   8     1136.33      878.73    314.34 o 
  -5  33   8      866.27      730.89    234.34 o 
  -4  33   8     4727.19     4100.38    337.55 o 
  -3  33   8      185.13      -74.00    178.98 o 
  -2  33   8     2120.08     2003.96    227.44 o 
  -1  33   8     2816.00     3284.01    250.93 o 
   0  33   8     1704.69     1716.65    189.96 o 
   1  33   8    10371.65    10295.80    319.74 o 
   2  33   8      632.34       71.54    231.10 o 
   3  33   8      236.69        4.18    263.43 o 
   4  33   8      841.65      814.68    291.29 o 
   5  33   8     7263.44     6308.24    604.01 o 
   6  33   8       30.67      110.00    595.30 o 
  -8  34   8        0.31     -284.89    311.17 o 
  -7  34   8      463.20      341.35    300.83 o 
  -6  34   8     3090.15     3192.19    477.10 o 
  -5  34   8      135.55       20.70    219.21 o 
  -4  34   8       40.16      -64.17    240.65 o 
  -3  34   8     2878.63     2769.51    267.62 o 
  -2  34   8     1470.29     1756.14    241.94 o 
  -1  34   8      995.14     1141.82    219.55 o 
   0  34   8       60.68     -165.79    211.36 o 
   1  34   8     2224.29     2351.28    230.48 o 
   2  34   8       24.33     -155.77    227.93 o 
   3  34   8      457.27      217.45    271.29 o 
   4  34   8        8.88      535.27    284.54 o 
   5  34   8       50.03      843.04    463.20 o 
  -8  35   8       46.50      268.51    270.72 o 
  -7  35   8      701.12      460.78    425.19 o 
  -6  35   8      739.73      797.97    353.73 o 
  -5  35   8    10438.92    10630.38    556.39 o 
  -4  35   8      466.23      549.37    245.57 o 
  -3  35   8        5.29     -110.47    202.63 o 
  -2  35   8      214.37      264.53    200.93 o 
  -1  35   8    11142.96    11077.10    565.24 o 
   0  35   8      252.26      245.62    198.13 o 
   1  35   8     2035.43     1748.77    289.32 o 
   2  35   8       41.98     -228.94    228.94 o 
   3  35   8     1046.11     1339.51    306.50 o 
   4  35   8     1281.32     1180.08    290.32 o 
   5  35   8     1212.00      741.61    401.13 o 
  -7  36   8      558.23      668.33    308.96 o 
  -6  36   8      386.69      795.81    324.34 o 
  -5  36   8      595.78      813.82    256.94 o 
  -4  36   8      423.90      136.49    263.64 o 
  -3  36   8      555.31      494.41    215.08 o 
  -2  36   8     1934.66     1864.19    251.24 o 
  -1  36   8       26.35       26.21    231.02 o 
   0  36   8      217.87      164.53    213.60 o 
   1  36   8      596.50      984.69    266.70 o 
   2  36   8        2.20       48.40    261.69 o 
   3  36   8     1073.38     1001.73    307.98 o 
   4  36   8        3.14      958.98    374.51 o 
   5  36   8        1.91      295.21    595.30 o 
  -7  37   8     1781.50     1865.32    365.04 o 
  -6  37   8     4935.73     5461.21    522.44 o 
  -5  37   8       47.75     -125.17    235.11 o 
  -4  37   8     3946.18     4059.30    399.45 o 
  -3  37   8       31.61     -188.22    203.32 o 
  -2  37   8     2409.66     2347.59    285.45 o 
  -1  37   8       28.67       22.39    217.94 o 
   0  37   8     3732.98     3988.72    349.79 o 
   1  37   8     2151.13     2265.97    302.22 o 
   2  37   8      974.03      975.53    296.34 o 
   3  37   8      148.76      315.99    264.95 o 
   4  37   8      736.16      739.94    333.61 o 
  -7  38   8      128.27      501.84    324.59 o 
  -6  38   8      906.46     1284.62    432.33 o 
  -5  38   8        1.01     -264.32    264.32 o 
  -4  38   8      133.38     -254.54    254.54 o 
  -3  38   8      201.80      -16.90    212.99 o 
  -2  38   8      253.15       90.35    237.63 o 
  -1  38   8      248.11      503.67    239.98 o 
   0  38   8     1948.58     1408.44    358.32 o 
   1  38   8     2430.08     2199.81    307.85 o 
   2  38   8      315.67      173.55    273.08 o 
   3  38   8        1.98      152.21    277.90 o 
   4  38   8     3190.47     3286.38    414.34 o 
  -6  39   8     2338.72     2447.34    429.09 o 
  -5  39   8      215.17      422.03    428.71 o 
  -4  39   8       88.24      -86.89    276.74 o 
  -3  39   8      644.28      589.95    254.43 o 
  -2  39   8        0.68      -98.82    237.84 o 
  -1  39   8        5.85      -18.96    229.99 o 
   0  39   8     1675.88     1491.71    296.77 o 
   1  39   8       58.94      685.81    374.94 o 
   2  39   8     2523.85     2201.88    450.59 o 
   3  39   8       84.02      383.55    337.78 o 
  -6  40   8       18.53      338.27    407.56 o 
  -5  40   8       39.44      362.05    433.48 o 
  -4  40   8     1475.50     1180.70    409.95 o 
  -3  40   8        5.71     -236.04    236.04 o 
  -2  40   8     1581.30     1825.83    291.46 o 
  -1  40   8     1034.38      667.22    256.15 o 
   0  40   8      997.91      519.89    469.28 o 
   1  40   8       76.89      549.13    456.18 o 
   2  40   8      808.50     1498.34    508.30 o 
   3  40   8     1024.19      681.14    485.48 o 
  -5  41   8       10.51        1.62    421.23 o 
  -4  41   8      928.81      816.78    411.44 o 
  -3  41   8       56.83     -246.25    246.25 o 
  -2  41   8      107.46       80.72    249.83 o 
  -1  41   8      121.58      121.44    350.78 o 
   0  41   8     2925.44     3013.86    588.44 o 
   1  41   8     1882.28     2694.78   1258.53 o 
   2  41   8      176.34     -237.80    449.71 o 
  -4  42   8      993.71      750.59    815.30 o 
  -3  42   8     5987.06     6210.37    474.22 o 
  -2  42   8      153.88     -104.19    248.72 o 
  -1  42   8       13.35     -406.93    406.93 o 
   0  42   8       23.30      271.51    773.24 o 
   1  42   8     4310.32     5147.64    658.81 o 
   2  42   8       36.53      148.93    433.51 o 
  -4  43   8      122.78     -452.94    679.41 o 
  -3  43   8       88.10       92.42    311.87 o 
  -2  43   8        0.17        1.01    313.11 o 
  -1  43   8     5206.36     4318.98    671.42 o 
   0  43   8       71.79       59.68    471.20 o 
   1  43   8      414.35      834.71    679.41 o 
  -2  44   8     1372.52     1216.47    867.06 o 
  -1  44   8      702.44      809.96    543.54 o 
  -9   0   9    14948.19    15225.33    841.18 o 
  -7   0   9    22304.56    20428.25   1070.89 o 
  -5   0   9     7200.09     7507.62    369.49 o 
  -3   0   9    27606.83    26997.34    578.17 o 
  -1   0   9     7651.85     7495.55    255.56 o 
   1   0   9    11304.35    11010.25    308.39 o 
   3   0   9     8616.05     8976.50    291.52 o 
   5   0   9     7843.44     7707.53    644.89 o 
   7   0   9     1705.12     1830.15    534.79 o 
   9   0   9     2764.65     3620.96    676.28 o 
 -12   1   9        8.29      238.80    413.60 o 
 -10   1   9      910.13      931.71    231.20 o 
  -9   1   9     2202.75     2431.14    292.40 o 
  -8   1   9     1193.35     1066.26    168.00 o 
  -7   1   9       85.93      361.71    162.57 o 
  -6   1   9     6677.87     6847.36    313.72 o 
  -5   1   9     2053.02     1972.77    173.34 o 
  -4   1   9     4134.84     4377.43    206.51 o 
  -3   1   9      402.21      271.07     95.91 o 
  -2   1   9     1248.17     1196.08     95.61 o 
  -1   1   9     1183.55     1248.84     95.47 o 
   0   1   9     8219.17     8363.39    203.75 o 
   1   1   9     7610.37     7122.03    175.96 o 
   2   1   9     3342.34     3494.18    137.75 o 
   3   1   9     6193.66     5970.05    187.96 o 
   4   1   9     2722.04     3038.88    181.15 o 
   5   1   9     3671.49     4344.90    309.80 o 
   6   1   9     2130.55     2335.15    309.90 o 
   7   1   9      592.06     1034.66    326.11 o 
   8   1   9     3528.65     2969.14    431.55 o 
   9   1   9        2.02       22.28    317.72 o 
 -12   2   9       29.89      243.80    390.21 o 
 -10   2   9      110.21      172.57    203.66 o 
  -9   2   9     7691.38     7796.36    346.90 o 
  -8   2   9    10493.31    10127.94    344.94 o 
  -7   2   9      934.48      905.79    174.55 o 
  -6   2   9      155.20      281.88    161.21 o 
  -5   2   9      931.82     1318.79    186.15 o 
  -4   2   9    46415.67    45808.28    859.92 o 
  -3   2   9     1864.75     1934.70    123.79 o 
  -2   2   9    17019.04    17082.13    275.54 o 
  -1   2   9    10293.21    10169.55    201.28 o 
   0   2   9     2818.86     2569.86    120.38 o 
   1   2   9    11093.66    10616.63    342.13 o 
   2   2   9     1288.11     1168.14    108.94 o 
   3   2   9    24242.10    24729.57    345.20 o 
   4   2   9       59.26      191.91    141.21 o 
   5   2   9      390.49      440.90    294.50 o 
   6   2   9      948.61     1017.34    414.62 o 
   7   2   9     3570.17     3941.76    441.68 o 
   8   2   9     2250.21     2366.57    415.99 o 
   9   2   9      736.84      529.85    330.69 o 
 -12   3   9     1109.62      897.12    439.17 o 
 -11   3   9       65.25       -1.01    272.37 o 
 -10   3   9      249.98      -58.54    186.73 o 
  -9   3   9      977.04      650.17    181.61 o 
  -8   3   9     1032.29     1184.18    165.71 o 
  -7   3   9       35.23      177.94    155.82 o 
  -6   3   9     2390.09     2409.17    216.04 o 
  -5   3   9     5126.21     5073.79    263.27 o 
  -4   3   9     1426.74     1669.69    159.49 o 
  -3   3   9     5413.69     5508.46    189.97 o 
  -2   3   9    11082.06    10818.50    254.76 o 
  -1   3   9      170.86      337.88     83.43 o 
   0   3   9     3258.19     3172.31    136.17 o 
   1   3   9     5132.67     5010.77    168.07 o 
   2   3   9     1681.21     1774.28    117.57 o 
   3   3   9     1887.68     2137.90    141.80 o 
   4   3   9     8993.41     9502.60    305.53 o 
   5   3   9      343.21      363.78    241.86 o 
   6   3   9     2728.78     2517.47    321.79 o 
   7   3   9      105.07      247.02    378.25 o 
   8   3   9      130.04      298.33    333.16 o 
   9   3   9      485.93      399.98    337.65 o 
 -12   4   9      483.97      330.00    582.35 o 
 -11   4   9      420.45      464.59    301.50 o 
 -10   4   9     4857.50     5170.01    562.94 o 
  -9   4   9       17.15      118.24    169.77 o 
  -8   4   9      178.24      -58.87    133.98 o 
  -7   4   9      358.59      332.80    158.94 o 
  -6   4   9       24.73       -4.58    135.70 o 
  -5   4   9      112.90      348.46    144.45 o 
  -4   4   9    13744.21    14161.44    361.09 o 
  -3   4   9       90.07       98.33    102.28 o 
  -2   4   9    54107.86    53435.48    617.80 o 
  -1   4   9      580.93      735.45     93.70 o 
   0   4   9    10516.05    10036.31    221.06 o 
   1   4   9        1.56       55.67     78.27 o 
   2   4   9    21268.53    21136.04    313.39 o 
   3   4   9        0.79        8.05     95.81 o 
   4   4   9    12570.20    12609.77    313.26 o 
   5   4   9      825.72      909.23    242.95 o 
   6   4   9     3824.25     4088.84    365.14 o 
   7   4   9        5.20      159.65    349.91 o 
   8   4   9     3689.40     4133.75    482.42 o 
   9   4   9      121.79      661.38    341.36 o 
 -12   5   9      353.28      562.94    614.71 o 
 -11   5   9     1656.09     1570.18    436.77 o 
 -10   5   9     1621.24     1540.00    433.53 o 
  -9   5   9        2.96      -73.95    203.50 o 
  -8   5   9      543.31      459.52    195.71 o 
  -7   5   9     2170.47     2072.84    204.74 o 
  -6   5   9     9558.69     9089.63    322.17 o 
  -5   5   9     1662.52     1827.51    210.00 o 
  -4   5   9        0.42      -27.70    127.82 o 
  -3   5   9     1287.14     1492.13    163.34 o 
  -2   5   9    19209.56    18586.15    294.30 o 
  -1   5   9       22.07      -78.34     81.82 o 
   0   5   9     6993.46     7178.83    177.62 o 
   1   5   9     9228.05     9091.88    218.43 o 
   2   5   9       14.99      136.74     94.75 o 
   3   5   9     1728.36     1725.11    118.31 o 
   4   5   9       18.08      205.64    134.54 o 
   5   5   9      896.42     1200.05    256.00 o 
   6   5   9      963.06     1687.08    322.21 o 
   7   5   9       25.46       17.03    294.83 o 
   8   5   9       18.89      106.81    320.12 o 
   9   5   9      166.79     -242.28    303.71 o 
 -11   6   9     1251.33     1522.68    443.24 o 
 -10   6   9      121.62      472.35    394.71 o 
  -9   6   9     6688.91     6673.36    336.10 o 
  -8   6   9     6473.69     6319.71    347.48 o 
  -7   6   9        0.81      -71.84    149.81 o 
  -6   6   9       70.19       61.82    145.22 o 
  -5   6   9     1879.90     1917.95    191.33 o 
  -4   6   9    22290.77    21852.50    636.14 o 
  -3   6   9     1719.57     1729.49    135.60 o 
  -2   6   9    11010.35    11292.36    229.38 o 
  -1   6   9     2631.28     2753.63    115.14 o 
   0   6   9      686.06     1019.13    102.04 o 
   1   6   9     2494.85     2519.50    163.27 o 
   2   6   9     1240.80     1099.30    111.56 o 
   3   6   9    28588.71    28843.50    433.69 o 
   4   6   9     5926.17     5906.55    215.58 o 
   5   6   9       23.62     -212.14    212.14 o 
   6   6   9      617.36     1082.00    476.32 o 
   7   6   9     3880.20     3398.52    420.35 o 
   8   6   9     4392.61     4657.41    500.66 o 
   9   6   9        2.32     -301.11    301.11 o 
 -11   7   9     1664.26     1172.43    366.85 o 
 -10   7   9      387.45      116.47    401.18 o 
  -9   7   9     1902.73     2291.11    226.96 o 
  -8   7   9      680.50      945.29    211.00 o 
  -7   7   9     2104.87     2437.98    212.09 o 
  -6   7   9       74.88      252.43    146.21 o 
  -5   7   9    15681.69    15554.96    426.65 o 
  -4   7   9        3.13      -43.27    119.16 o 
  -3   7   9     1137.60     1011.56    123.86 o 
  -2   7   9     2184.03     2214.92    118.14 o 
  -1   7   9    18272.57    18500.88    280.97 o 
   0   7   9     9360.56     9732.86    230.64 o 
   1   7   9      507.64      415.61     91.28 o 
   2   7   9    11451.20    11486.54    234.33 o 
   3   7   9      249.75      378.29    103.70 o 
   4   7   9     1399.09     1561.93    139.70 o 
   5   7   9        0.92     -209.37    209.37 o 
   6   7   9       90.19      -66.26    278.32 o 
   7   7   9     3524.47     3758.86    447.77 o 
   8   7   9     3002.00     3826.12    467.93 o 
   9   7   9       20.06      -27.33    328.19 o 
 -11   8   9      426.58      644.24    339.95 o 
 -10   8   9        7.98       23.39    314.05 o 
  -9   8   9     9509.41     9822.12    404.32 o 
  -8   8   9        0.81      267.60    185.67 o 
  -7   8   9    11615.93    11970.46    455.77 o 
  -6   8   9      492.84      349.17    150.81 o 
  -5   8   9      559.91     1021.03    170.36 o 
  -4   8   9      188.85      -51.86    158.12 o 
  -3   8   9     7759.06     7266.31    232.98 o 
  -2   8   9     7888.75     8370.45    198.81 o 
  -1   8   9     5275.38     5313.46    145.99 o 
   0   8   9     1179.10     1472.69    113.30 o 
   1   8   9     8844.70     9241.94    209.22 o 
   2   8   9      542.01      569.35    102.71 o 
   3   8   9     4032.14     4487.82    169.64 o 
   4   8   9     3629.97     3508.25    167.92 o 
   5   8   9     4653.70     4263.05    341.69 o 
   6   8   9       21.01     -236.25    236.25 o 
   7   8   9     1465.75      819.24    339.20 o 
   8   8   9      434.32      283.63    331.51 o 
   9   8   9     4241.01     4209.40    511.14 o 
 -11   9   9     2163.21     2446.45    433.41 o 
 -10   9   9     2230.01     1921.45    403.77 o 
  -9   9   9      875.22     1306.07    303.74 o 
  -8   9   9       65.98       42.71    186.21 o 
  -7   9   9     4012.23     4446.31    549.45 o 
  -6   9   9     1793.70     1965.06    190.55 o 
  -5   9   9     4706.39     4649.62    253.25 o 
  -4   9   9    13427.67    14105.84    393.31 o 
  -3   9   9     5370.67     6351.32    300.24 o 
  -2   9   9     5728.82     6023.98    179.33 o 
  -1   9   9     2926.09     2680.77    119.18 o 
   0   9   9     2151.92     2371.02    129.09 o 
   1   9   9    15216.02    15279.84    303.83 o 
   2   9   9      738.66      699.78     98.88 o 
   3   9   9     1536.45     1537.73    127.50 o 
   4   9   9       17.57      -19.75    119.61 o 
   5   9   9    12894.54    13496.83    536.53 o 
   6   9   9      901.75     1382.66    312.20 o 
   7   9   9      599.37      838.30    344.68 o 
   8   9   9     1233.72     1340.59    389.24 o 
   9   9   9      149.41      828.24    378.83 o 
 -12  10   9      353.76     -239.41    446.47 o 
 -11  10   9      683.20        4.88    354.32 o 
 -10  10   9        5.08      202.75    404.41 o 
  -9  10   9     2381.21     2448.02    231.09 o 
  -8  10   9     1749.88     1514.42    228.25 o 
  -7  10   9      982.75     1414.31    237.94 o 
  -6  10   9        8.67     -173.30    173.30 o 
  -5  10   9     1403.80     1384.84    194.78 o 
  -4  10   9    21977.30    20806.78    480.28 o 
  -3  10   9     2336.01     2418.89    159.82 o 
  -2  10   9       39.41       -6.95     90.15 o 
  -1  10   9     3557.49     3786.19    128.75 o 
   0  10   9    14465.78    13527.61    276.43 o 
   1  10   9     4737.31     4787.17    160.45 o 
   2  10   9     3674.76     3560.68    158.52 o 
   3  10   9     6644.85     6625.42    271.21 o 
   4  10   9     1656.95     1518.47    154.16 o 
   5  10   9       88.19      211.42    222.01 o 
   6  10   9      221.72      345.68    273.25 o 
   7  10   9      932.40      518.84    323.64 o 
   8  10   9      614.29      113.51    387.47 o 
   9  10   9       90.79      -17.67    386.82 o 
 -12  11   9     5037.62     4794.72    672.94 o 
 -11  11   9      288.07      211.95    359.05 o 
 -10  11   9      897.31        5.82    334.10 o 
  -9  11   9      285.54       19.37    159.14 o 
  -8  11   9      225.12      154.18    190.07 o 
  -7  11   9     2411.22     2815.01    264.68 o 
  -6  11   9     1951.43     1981.54    162.35 o 
  -5  11   9    16696.61    15504.29    442.52 o 
  -4  11   9     4343.39     4447.90    192.51 o 
  -3  11   9       18.20       80.21    101.37 o 
  -2  11   9     8042.40     8167.41    201.35 o 
  -1  11   9     2486.78     2460.70    118.76 o 
   0  11   9    28852.76    28269.18    380.52 o 
   1  11   9      339.88      254.46     88.77 o 
   2  11   9     7498.85     7882.88    207.56 o 
   3  11   9     4035.87     4010.07    184.70 o 
   4  11   9    20840.79    21022.07    439.96 o 
   5  11   9     5921.20     5704.01    376.77 o 
   6  11   9     7023.16     7194.69    567.66 o 
   7  11   9     2063.33     2227.90    415.25 o 
   8  11   9      921.59      827.51    381.94 o 
   9  11   9      114.65      518.38    425.33 o 
 -12  12   9       56.98      375.29    478.82 o 
 -11  12   9       22.59      -72.61    334.26 o 
 -10  12   9      879.40     1211.85    388.24 o 
  -9  12   9      227.16      364.37    166.68 o 
  -8  12   9      171.34      243.77    192.97 o 
  -7  12   9      916.26     1016.41    188.51 o 
  -6  12   9     2383.60     2756.35    178.32 o 
  -5  12   9       82.93       60.46    158.73 o 
  -4  12   9       58.93     -116.97    116.97 o 
  -3  12   9     5515.29     5928.64    198.89 o 
  -2  12   9    23159.21    23201.85    350.65 o 
  -1  12   9     2547.70     2825.94    144.72 o 
   0  12   9     3016.35     2939.05    129.95 o 
   1  12   9        0.07       -7.16     87.35 o 
   2  12   9     3728.13     4054.60    155.61 o 
   3  12   9       54.09      473.61    133.19 o 
   4  12   9        4.76      466.35    182.20 o 
   5  12   9        6.82      107.75    233.52 o 
   6  12   9     3382.85     4369.57    419.82 o 
   7  12   9      218.20      211.87    424.94 o 
   8  12   9      353.16      355.34    341.80 o 
 -11  13   9      408.52      330.00    485.30 o 
 -10  13   9     6465.41     5771.42    587.59 o 
  -9  13   9      675.00      640.48    180.23 o 
  -8  13   9       23.28       48.14    194.06 o 
  -7  13   9       24.63       39.68    157.04 o 
  -6  13   9    13327.85    13373.48    431.71 o 
  -5  13   9     1288.81     1371.48    194.03 o 
  -4  13   9     3665.15     4109.55    190.96 o 
  -3  13   9     3198.48     3432.95    159.00 o 
  -2  13   9    24352.29    23603.40    356.70 o 
  -1  13   9      150.33      107.25     76.39 o 
   0  13   9     4767.96     5009.18    158.70 o 
   1  13   9     5963.99     5893.11    185.74 o 
   2  13   9     3404.99     3502.23    151.83 o 
   3  13   9     1503.88     1145.87    144.39 o 
   4  13   9     5415.22     5452.13    244.96 o 
   5  13   9      234.80      425.14    233.33 o 
   6  13   9     8863.33     8698.42    692.06 o 
   7  13   9      736.68      763.90    685.88 o 
   8  13   9      293.16      383.51    347.96 o 
 -11  14   9     2856.94     3513.54    660.00 o 
 -10  14   9        0.70     -208.58    328.86 o 
  -9  14   9      135.43      205.56    177.69 o 
  -8  14   9     2094.50     2412.79    250.09 o 
  -7  14   9     1239.69     1375.94    240.96 o 
  -6  14   9      119.54     -105.77    160.70 o 
  -5  14   9     1964.59     2142.52    213.12 o 
  -4  14   9    11792.56    12003.09    312.17 o 
  -3  14   9     3455.82     3488.79    220.65 o 
  -2  14   9     1696.83     1790.27    134.14 o 
  -1  14   9     3113.16     2984.32    129.43 o 
   0  14   9      581.31      576.53    101.69 o 
   1  14   9      154.63       81.14     81.96 o 
   2  14   9     1037.95      820.60    118.96 o 
   3  14   9     5438.81     5798.35    214.09 o 
   4  14   9        2.90       28.40    153.04 o 
   5  14   9     1435.21     1831.07    277.97 o 
   6  14   9       19.85       55.26    317.81 o 
   7  14   9     2392.91     3577.94   1248.83 o 
   8  14   9      545.20      970.41    435.15 o 
 -11  15   9     1299.93      873.53    537.06 o 
 -10  15   9     1106.73      739.50    689.12 o 
  -9  15   9     3300.10     3836.55    308.20 o 
  -8  15   9      101.84      -62.23    181.94 o 
  -7  15   9     6014.69     5966.09    271.49 o 
  -6  15   9      638.62      597.13    198.44 o 
  -5  15   9    15328.85    15827.51    471.71 o 
  -4  15   9       26.93      119.68    125.91 o 
  -3  15   9     7236.33     7119.37    215.36 o 
  -2  15   9     2650.15     3056.45    202.82 o 
  -1  15   9     8074.92     7923.29    189.84 o 
   0  15   9    21109.27    20476.71    327.77 o 
   1  15   9      293.59      250.41     97.28 o 
   2  15   9     5105.81     5053.70    174.21 o 
   3  15   9       49.82      132.62    138.65 o 
   4  15   9      619.20      848.64    172.83 o 
   5  15   9      847.44      862.42    327.34 o 
   6  15   9     4810.32     5009.89    506.13 o 
   7  15   9     5105.09     4457.96    668.81 o 
   8  15   9       17.06     -199.03    378.02 o 
 -11  16   9      127.62      -71.18    504.71 o 
 -10  16   9       26.99      -37.77    362.95 o 
  -9  16   9      309.39      302.49    191.46 o 
  -8  16   9        4.69      -50.12    227.88 o 
  -7  16   9     2644.74     2830.01    235.29 o 
  -6  16   9      666.39      710.55    200.29 o 
  -5  16   9      782.57      878.31    166.54 o 
  -4  16   9     2530.11     2621.65    175.39 o 
  -3  16   9     1718.46     1999.45    133.71 o 
  -2  16   9       47.11       96.59    110.30 o 
  -1  16   9     1990.75     2308.55    154.47 o 
   0  16   9     2284.27     2797.90    133.40 o 
   1  16   9       94.41      221.30    102.25 o 
   2  16   9        3.46      135.20     98.33 o 
   3  16   9     1559.50     1497.43    171.70 o 
   4  16   9     1595.82     1178.96    178.32 o 
   5  16   9      125.05      251.85    452.85 o 
   6  16   9      426.49      547.53    340.14 o 
   7  16   9      198.48      180.95    744.12 o 
   8  16   9      172.22      717.51    428.66 o 
 -11  17   9     4574.01     2879.42    666.47 o 
 -10  17   9      275.65      591.52    397.94 o 
  -9  17   9      168.03       86.05    185.77 o 
  -8  17   9      710.56     1002.91    221.56 o 
  -7  17   9     3811.47     4106.24    229.98 o 
  -6  17   9      824.62      967.79    302.60 o 
  -5  17   9    15185.02    15338.16    412.81 o 
  -4  17   9       89.30       22.11    119.53 o 
  -3  17   9     2627.39     2618.31    237.14 o 
  -2  17   9      243.47      200.00    123.19 o 
  -1  17   9    27163.91    25821.88    353.04 o 
   0  17   9      424.08      377.37     79.98 o 
   1  17   9    12789.62    12727.27    249.04 o 
   2  17   9     1294.21     1448.73    152.32 o 
   3  17   9     1899.92     1743.10    182.15 o 
   4  17   9       13.89      285.13    170.00 o 
   5  17   9    17542.03    16915.11   1288.96 o 
   6  17   9      168.58      474.14    335.23 o 
   7  17   9     1887.99     1720.37    523.63 o 
   8  17   9       92.11      478.94    404.35 o 
 -11  18   9        4.94     -485.30    485.30 o 
 -10  18   9      978.31     1426.77    436.67 o 
  -9  18   9       46.19      124.95    217.61 o 
  -8  18   9     1271.51     1352.44    242.01 o 
  -7  18   9      745.14      563.90    153.21 o 
  -6  18   9      867.93     1025.41    201.37 o 
  -5  18   9     7370.30     7727.46    308.65 o 
  -4  18   9    11110.82    10519.23    314.62 o 
  -3  18   9     2073.79     2055.34    161.29 o 
  -2  18   9      576.76      820.09    131.61 o 
  -1  18   9      265.89      212.70     79.04 o 
   0  18   9     2437.67     2492.18    133.28 o 
   1  18   9       13.67       81.79    106.15 o 
   2  18   9     2273.56     2483.28    138.44 o 
   3  18   9       43.33      179.42    167.73 o 
   4  18   9     5643.95     5271.59    265.50 o 
   5  18   9       22.87      916.75    334.88 o 
   6  18   9      408.56     -161.33    309.85 o 
   7  18   9        2.08      274.95    469.12 o 
   8  18   9       34.37     -307.58    386.67 o 
 -11  19   9      696.59      161.77    524.12 o 
 -10  19   9       99.23     -446.47    446.47 o 
  -9  19   9      697.43      328.98    206.22 o 
  -8  19   9     2345.63     2662.48    282.59 o 
  -7  19   9     4201.66     4474.13    248.73 o 
  -6  19   9       95.75      225.78    180.92 o 
  -5  19   9    16601.14    16514.10    524.25 o 
  -4  19   9     2290.36     2038.96    193.04 o 
  -3  19   9     1286.06     1428.37    158.81 o 
  -2  19   9       15.90      -96.55    118.90 o 
  -1  19   9     6179.11     6267.66    209.38 o 
   0  19   9    17486.26    17878.65    330.63 o 
   1  19   9      814.70      696.74    116.02 o 
   2  19   9     4899.11     5243.05    176.96 o 
   3  19   9     1742.60     1767.69    188.52 o 
   4  19   9    10328.73    11328.99    365.33 o 
   5  19   9     6210.53     5879.20    554.54 o 
   6  19   9     2942.09     2900.27    509.06 o 
   7  19   9     3088.19     1743.45    523.51 o 
   8  19   9      509.22      614.44    432.92 o 
 -11  20   9      307.18      103.53    582.35 o 
 -10  20   9       41.95     -122.94    543.53 o 
  -9  20   9      445.19      237.00    216.29 o 
  -8  20   9     5681.64     5385.67    287.05 o 
  -7  20   9       59.10      -58.37    143.00 o 
  -6  20   9     1489.58     1495.06    312.58 o 
  -5  20   9     3216.76     3412.92    231.76 o 
  -4  20   9     3452.26     3270.27    195.40 o 
  -3  20   9      616.80      636.90    143.54 o 
  -2  20   9      544.72      527.04    133.39 o 
  -1  20   9     1230.38     1209.61    127.73 o 
   0  20   9     2147.74     2368.93    126.64 o 
   1  20   9      143.57       81.97    112.72 o 
   2  20   9       24.07       -3.12    118.54 o 
   3  20   9      720.26      433.06    205.08 o 
   4  20   9     3804.66     3784.65    278.67 o 
   5  20   9       54.94     -222.92    222.92 o 
   6  20   9     1347.80     1783.28    463.03 o 
   7  20   9      179.53      173.90    425.40 o 
   8  20   9       50.20     -240.65    417.84 o 
 -11  21   9      146.43      200.59    562.94 o 
 -10  21   9     2450.98     2568.83    705.30 o 
  -9  21   9     1025.52      721.13    337.74 o 
  -8  21   9      262.11      302.43    143.39 o 
  -7  21   9       92.32      464.13    162.60 o 
  -6  21   9    14643.06    14658.85    438.98 o 
  -5  21   9      484.53      365.50    199.75 o 
  -4  21   9     1119.54     1196.58    168.09 o 
  -3  21   9      113.47      205.11    138.07 o 
  -2  21   9    10927.32    11460.00    303.42 o 
  -1  21   9     1301.60     1177.92    148.82 o 
   0  21   9     4465.19     4315.03    171.88 o 
   1  21   9     2018.73     2124.53    146.18 o 
   2  21   9      781.01      521.01    129.62 o 
   3  21   9        0.71     -182.68    182.68 o 
   4  21   9      429.06      336.56    207.04 o 
   5  21   9      872.36      366.05    237.37 o 
   6  21   9     5584.73     5389.18    527.89 o 
   7  21   9     1131.02      535.35    457.06 o 
 -10  22   9     1301.73     1410.59    614.71 o 
  -9  22   9      116.61      -91.94    297.04 o 
  -8  22   9      544.95      468.13    204.01 o 
  -7  22   9     5573.98     5683.38    285.27 o 
  -6  22   9       51.84      332.85    168.07 o 
  -5  22   9     2762.61     2493.58    264.76 o 
  -4  22   9      799.58     1007.37    173.54 o 
  -3  22   9     9341.12     9045.31    277.45 o 
  -2  22   9     2028.65     2626.86    175.12 o 
  -1  22   9      313.67      428.63    117.16 o 
   0  22   9      605.80      522.65    117.76 o 
   1  22   9     1739.37     1507.27    147.97 o 
   2  22   9     8922.92     8810.71    282.32 o 
   3  22   9       58.76     -117.45    184.56 o 
   4  22   9     2502.48     2425.57    290.82 o 
   5  22   9      872.64      469.51    247.03 o 
   6  22   9      364.37      476.04    424.33 o 
   7  22   9       40.33     -129.61    439.98 o 
 -10  23   9     1770.32     1378.24    634.12 o 
  -9  23   9     1308.47     1211.95    487.58 o 
  -8  23   9       67.62       31.04    169.96 o 
  -7  23   9     9911.11     9574.85    363.78 o 
  -6  23   9     1541.77     1343.21    202.19 o 
  -5  23   9    18887.70    18665.66    521.63 o 
  -4  23   9      167.37      289.93    165.20 o 
  -3  23   9     4181.13     4346.19    215.30 o 
  -2  23   9     1081.68     1088.65    171.13 o 
  -1  23   9    12601.80    13050.78    313.79 o 
   0  23   9     4530.68     5060.07    185.49 o 
   1  23   9     1763.94     2090.43    182.72 o 
   2  23   9     4599.17     4367.59    235.08 o 
   3  23   9        0.22      270.34    199.15 o 
   4  23   9     1578.01     1163.68    262.60 o 
   5  23   9       35.39      176.07    284.86 o 
   6  23   9     2096.57     2512.92    643.82 o 
   7  23   9      865.68     1507.65    698.83 o 
 -10  24   9      384.47      116.47    575.88 o 
  -9  24   9       58.50     -317.06    511.18 o 
  -8  24   9      126.30      186.77    159.50 o 
  -7  24   9      178.17      321.11    179.21 o 
  -6  24   9        2.77      -81.80    175.43 o 
  -5  24   9      272.96      731.16    210.50 o 
  -4  24   9      701.51      679.29    183.15 o 
  -3  24   9     3673.23     3445.52    209.28 o 
  -2  24   9     1303.99      677.00    192.70 o 
  -1  24   9    11826.47    12315.17    356.06 o 
   0  24   9      567.09      626.59    136.91 o 
   1  24   9       40.48     -104.05    125.51 o 
   2  24   9     1705.15     1808.07    215.87 o 
   3  24   9    11239.40    11018.32    455.93 o 
   4  24   9      511.40       59.54    281.12 o 
   5  24   9      369.22      138.64    286.72 o 
   6  24   9      127.45       71.18    562.94 o 
   7  24   9     2203.47     2530.01    763.53 o 
 -10  25   9       33.98     1138.83    614.71 o 
  -9  25   9       12.25      -90.59    517.65 o 
  -8  25   9      773.86      749.12    179.86 o 
  -7  25   9     2440.99     2602.07    242.23 o 
  -6  25   9     1838.65     1584.82    258.87 o 
  -5  25   9     4201.69     3776.54    296.51 o 
  -4  25   9      986.29      829.55    159.19 o 
  -3  25   9      344.08      213.24    153.99 o 
  -2  25   9       93.29      156.71    170.42 o 
  -1  25   9      806.71      626.39    171.57 o 
   0  25   9     6115.22     5845.75    216.48 o 
   1  25   9     8806.81     9241.53    345.63 o 
   2  25   9     1491.91     1595.25    209.47 o 
   3  25   9     2284.11     2817.97    287.97 o 
   4  25   9        5.57     -239.57    243.90 o 
   5  25   9     4816.43     4595.47    408.86 o 
   6  25   9       83.28     -245.88    530.59 o 
   7  25   9      460.95     -103.53    588.82 o 
 -10  26   9      898.77      -25.88    595.30 o 
  -9  26   9     1221.49      440.00    582.35 o 
  -8  26   9      541.39      662.65    206.15 o 
  -7  26   9      293.41      104.37    181.65 o 
  -6  26   9     1035.40      548.49    273.55 o 
  -5  26   9     2416.75     3130.10    281.32 o 
  -4  26   9      824.53      811.00    158.67 o 
  -3  26   9    15578.86    15229.00    387.23 o 
  -2  26   9      334.47      682.78    181.98 o 
  -1  26   9      793.32      846.87    205.12 o 
   0  26   9      362.34      211.47    157.44 o 
   1  26   9     2425.23     2629.83    185.69 o 
   2  26   9     5797.64     6388.01    556.63 o 
   3  26   9     3029.43     3517.35    309.79 o 
   4  26   9      450.78     1079.51    315.05 o 
   5  26   9      490.89      323.95    285.21 o 
   6  26   9      604.60     1442.94    685.88 o 
   7  26   9     1803.94     1915.30    744.12 o 
 -10  27   9      172.11     -543.53    550.00 o 
  -9  27   9      301.20      116.47    595.30 o 
  -8  27   9     1191.50     1100.66    204.77 o 
  -7  27   9       67.20     -100.73    181.35 o 
  -6  27   9      532.23      519.05    214.68 o 
  -5  27   9     4150.17     4157.08    315.40 o 
  -4  27   9      363.85      287.75    152.67 o 
  -3  27   9      666.16      929.50    165.34 o 
  -2  27   9      730.19      677.99    182.19 o 
  -1  27   9     2757.51     2616.33    274.78 o 
   0  27   9     1197.65     1242.57    160.98 o 
   1  27   9     1987.17     2031.02    203.91 o 
   2  27   9     1450.37     1907.01    295.77 o 
   3  27   9      147.89     -236.91    236.91 o 
   4  27   9     3465.89     3055.59    336.27 o 
   5  27   9     1433.87     1633.77    472.02 o 
   6  27   9      271.83     -440.00    511.18 o 
  -9  28   9     2765.68     2575.30    770.00 o 
  -8  28   9     5328.90     4985.83    321.92 o 
  -7  28   9       67.45      247.00    197.35 o 
  -6  28   9     1356.88     2122.50    257.02 o 
  -5  28   9     2874.17     3183.73    298.56 o 
  -4  28   9    13594.48    13739.33    394.52 o 
  -3  28   9     5825.53     5456.03    264.32 o 
  -2  28   9     2480.54     2531.69    229.19 o 
  -1  28   9      258.45      255.54    188.03 o 
   0  28   9     5166.73     5150.45    286.45 o 
   1  28   9      117.87       88.73    145.97 o 
   2  28   9     2531.66     2160.65    297.00 o 
   3  28   9     1574.09     2169.47    308.99 o 
   4  28   9      966.45      859.45    305.40 o
[truncated: 198,802 more chars]
